# Supplementary material for: TC2N inhibits distant metastasis and stemness of breast cancer via blocking fatty acid synthesis
Source: J Transl Med. 2024 Jan 2;22:6. doi: 10.1186/s12967-023-04721-3 (PMC10763294; doi:10.1186/s12967-023-04721-3)
Supplement: Supplementary file 2 — Additional file 2: Data S1. The code for analyzing the expression correlation between TC2N and other genes or proteins. [file 12967_2023_4721_MOESM2_ESM.xlsx]

## Sheet: Sheet1
Additional Data S1. The code for analysing the expression correlation between TC2N and other genes or proteins.
Data <- read.csv("RNASeq-data/protein-data.csv", as.is=TRUE)
row.names(Data) <- Data[, 1]
Data<- data.matrix(Data[, -1])
A <-Data[The number of genes or proteins,]
t<-vector(mode="numeric",length=0)
p<-vector(mode="numeric",length=0)
cor<-vector(mode="numeric",length=0)
n <- dim(Data)[1]
for (i in 1:n){
cor_rslt <-cor.test(A,Data[i,],method = "pearson")
t[i] <- cor_rslt$statistic
p[i] <- cor_rslt$p.value
cor[i] <- cor_rslt$estimate
}
result<-cbind(Data,t,p,cor)
write.csv(result,file="Expression correlation.csv")
