# Supplementary material for: TC2N inhibits distant metastasis and stemness of breast cancer via blocking fatty acid synthesis
Source: J Transl Med. 2024 Jan 2;22:6. doi: 10.1186/s12967-023-04721-3 (PMC10763294; doi:10.1186/s12967-023-04721-3)
Supplement: Supplementary file 3 — Additional file 3: Data S2. The co-expressed genes or proteins of TC2N in BC. [file 12967_2023_4721_MOESM3_ESM.xlsx]

## Sheet: Sheet1
Additional Data S2. The co-expressed genes or proteins of TC2N in the public database
GDC TCGA			CPTAC			GSE102484			GSE93601			GSE48091			GSE25307			GSE58212			GSE20685			GSE86166			GSE62931			GSE80999			GSE27830			GSE22219			GSE19783			GSE26639			GSE36774			GSE76275
Name	R	P	Name	R	P	Name	R	P	Name	R	P	Name	R	P	Name	R	P	Name	R	P	Name	R	P	Name	R	P	Name	R	P	Name	R	P	Name	R	P	Name	R	P	Name	R	P	Name	R	P	Name	R	P	Name	R
TC2N	1	0	TC2N	1	0	TC2N	1	0	TC2N	1	0	TC2N	1	0	TC2N	1	0	TC2N	1	0	TC2N	1	0	TC2N	1	0	TC2N	1	0	TC2N	1	0	TC2N	1	0	TC2N	1	0	TC2N	1	0	TC2N	1	0	TC2N	1	0	TC2N	1
RP11-747H7.3	0.715872	4.1e-174	TACC3	-0.837822	1.56e-11	RP11-747H7.3	0.616502	9.68e-73	CD46	0.718822	8.3e-97	CATSPERB	0.629094	5.91e-70	SPTLC2	0.446171	1.42e-29	TRIP11	0.657358	2.14e-36	RP11-747H7.3	0.817526	6.97e-80	CATSPERB	0.593003	3.93e-36	TRIP11	0.613693	1.13e-11	CATSPERB	0.62819	3.21e-43	RP11-747H7.3	0.745073	1.06e-28	GOLGA5	0.590941	9.98e-22	GOLGA5	0.641778	1.09e-14	RP11-747H7.3	0.775627	1.18e-46	RP11-747H7.3	0.836497	3.43e-29	RP11-747H7.3	0.778644
CATSPERB	0.628204	2.96e-122	TSPAN13	0.832292	2.8e-11	CATSPERB	0.582867	2.15e-63	RBM25	0.709284	3.52e-93	TRIP11	0.583242	4.69e-58	TNFSF10	0.442826	4.16e-29	SPTLC2	0.656643	2.7e-36	CATSPERB	0.538299	5.81e-26	CYP4Z1	0.555636	4.89e-31	CATSPERB	0.609797	1.65e-11	ARHGEF38	0.615276	4.68e-41	CATSPERB	0.657811	1.42e-20	SPTLC2	0.578825	1.02e-20	SPTLC2	0.600238	1.34e-12	SPTLC2	0.566907	1.29e-20	SPTLC2	0.662809	7.44e-15	CREB3L4	0.595619
SPTLC2	0.612643	9.91e-115	AGR3	0.82911	3.89e-11	SPTLC2	0.564828	8.16e-59	PAPOLA	0.704557	1.95e-91	SPTLC2	0.539045	3.02e-48	NP_112196.2	0.439086	1.36e-28	CATSPERB	0.616409	5.25e-31	CYP4Z2P	0.480098	2.95e-20	PIK3R3	0.555607	4.93e-31	SPTLC2	0.575176	3.88e-10	TRIP11	0.615211	4.79e-41	TRIP11	0.582419	1.88e-15	FLJ20707	0.565983	1.08e-19	CATSPERB	0.591362	3.44e-12	GSKIP	0.546847	5.03e-19	ALDH6A1	0.625771	5.73e-13	ZBTB42	0.567864
SMEK1	0.571637	8.73e-97	MYO5C	0.828487	4.14e-11	C9orf152	0.540779	3.93e-53	SPTLC2	0.701976	1.69e-90	TMC5	0.52174	8.68e-45	ARI5B_HUMAN	0.4306	1.9e-27	ARHGEF38	0.604558	1.37e-29	SPTLC2	0.470717	1.95e-19	TMC5	0.554201	7.45e-31	ARHGEF38	0.558631	1.54e-09	SPTLC2	0.61088	2.42e-40	GOLGA5	0.5687	1.17e-14	APA1	0.564706	1.36e-19	TRIP11	0.57466	1.87e-11	CLMN	0.53578	3.42e-18	REEP3	0.608686	3.52e-12	RBM47	0.564697
NUMB	0.566019	1.61e-94	AGR2	0.818509	1.11e-10	ABCC11	0.539389	8.12e-53	IL13RA1	0.700402	6.22e-90	CYP4Z2P	0.516469	8.97e-44	Q9P2J7	0.42347	1.64e-26	NDUFB1	0.60407	1.56e-29	TMC5	0.467433	3.74e-19	CYP4Z2P	0.541033	3.24e-29	GOLGA5	0.556899	1.78e-09	SIDT1	0.609486	4.05e-40	SPTLC2	0.555893	5.99e-14	DHX29	0.554827	7.77e-19	ALDH6A1	0.570496	2.81e-11	RPS6KA5	0.508168	3.05e-16	COG3	0.606318	4.49e-12	CD46	0.564289
TRIP11	0.557655	3.16e-91	RUSC1	0.807544	3.04e-10	CCDC160	0.533903	1.37e-51	NUMB	0.695608	3.14e-88	CYP4Z1	0.510556	1.17e-42	GALNT7	0.41612	1.44e-25	SCYL3	0.594124	2.16e-28	PIP	0.455884	3.47e-18	DLG3	0.535366	1.56e-28	CXCL17	0.535274	9.6e-09	CCDC160	0.60759	8.14e-40	CD46	0.54421	2.5e-13	RPS6KA5	0.544833	4.27e-18	GALNT7	0.55999	7.68e-11	NTN4	0.492333	3.36e-15	SNX14	0.600304	8.25e-12	CATSPERB	0.559535
ARHGEF38	0.550419	1.88e-88	NPDC1	0.805217	3.74e-10	CYP4Z1	0.530884	6.34e-51	AFF1	0.695565	3.25e-88	PIP	0.490089	5.92e-39	CREB3L4	0.412982	3.58e-25	SIDT1	0.591656	4.09e-28	C9orf152	0.439563	7e-17	ARHGEF38	0.526614	1.68e-27	LOC100505938	0.521312	2.68e-08	CREB3L4	0.598475	2.18e-38	GALNT7	0.539187	4.55e-13	ALKBH	0.543963	4.93e-18	GSTZ1	0.556984	1.02e-10	GOLGA5	0.484412	1.06e-14	TMEM87B	0.598372	1e-11	MARVELD2	0.557133
GOLGA5	0.536733	2.18e-83	SLC44A4	0.802501	4.75e-10	CREB3L4	0.511072	1.02e-46	TRIP11	0.695046	4.95e-88	LRRC31	0.488604	1.07e-38	NP_775936.1	0.410355	7.62e-25	CCDC160	0.583816	2.99e-27	PIK3R3	0.430552	3.44e-16	KIAA1244	0.50961	1.39e-25	ICA1	0.521196	2.7e-08	C9orf152	0.597094	3.56e-38	SGMS1	0.536976	5.9e-13	BMI1	0.536758	1.62e-17	NDUFB1	0.554084	1.33e-10	SCYL3	0.470361	7.67e-14	BTBD7	0.590525	2.16e-11	MREG	0.54353
TMC5	0.52358	9.81e-79	CEP170	-0.800238	5.77e-10	CYP4Z2P	0.51063	1.26e-46	MARK3	0.69411	1.05e-87	CRAT	0.480635	2.51e-37	SH3RF1	0.401655	8.86e-24	ZFYVE21	0.58081	6.33e-27	EPB41L4A	0.428381	5.01e-16	CREB3L4	0.504454	5.05e-25	ZFYVE21	0.514078	4.49e-08	GALNT7	0.59295	1.52e-37	TMEM135	0.536258	6.42e-13	GGPS1	0.535744	1.91e-17	RPS6KA5	0.553753	1.37e-10	ATXN3	0.47035	7.68e-14	CD164	0.590021	2.27e-11	SCYL3	0.540139
DTWD2	0.520883	8.34e-78	GALNT6	0.798113	6.91e-10	EHF	0.505314	1.52e-45	ZC3H14	0.69396	1.19e-87	ABCC11	0.474634	2.55e-36	NP_775855	0.395159	5.28e-23	RPS6KA5	0.579253	9.31e-27	CYP4Z1	0.425749	7.88e-16	SPTLC2	0.503604	6.23e-25	ZC3H14	0.514044	4.5e-08	MUC1	0.590033	4.19e-37	EDEM3	0.519068	4.53e-12	WDR26	0.534513	2.34e-17	C12orf24	-0.551389	1.7e-10	TRIP11	0.464254	1.76e-13	GOLGA5	0.584763	3.75e-11	RP11-96D1.11	0.538888
EPB41L4A	0.516989	1.77e-76	SEC24C	0.798103	6.92e-10	TMC5	0.504068	2.7e-45	MIA3	0.69382	1.33e-87	EFCAB4A	0.469012	2.15e-35	GP160_HUMAN	0.391197	1.54e-22	UBR7	0.577035	1.6e-26	EHF	0.425441	8.31e-16	DOPEY2	0.500204	1.44e-24	GPR173	-0.507319	7.18e-08	ZBTB42	0.586653	1.33e-36	PAPOLA	0.513722	8.14e-12	KIAA1737	0.53365	2.69e-17	NOSTRIN	0.550042	1.92e-10	PAPOLA	0.445499	2.04e-12	ATP7A	0.5826	4.61e-11	CDS1	0.538644
GSKIP	0.516974	1.79e-76	GPRC5A	0.794618	9.27e-10	ABCA12	0.501336	9.5e-45	MATR3	0.691882	6.28e-87	CCDC160	0.467801	3.38e-35	NCALD	0.391086	1.58e-22	CLMN	0.574469	3e-26	DUSP4	0.424987	8.98e-16	TRIP11	0.498982	1.94e-24	RAB25	0.501587	1.06e-07	SPDEF	0.582677	5.12e-36	WDR20	0.507974	1.51e-11	MCP	0.522163	1.66e-16	REEP6	0.544379	3.2e-10	LPCAT4	-0.444683	2.26e-12	TRIP11	0.581497	5.11e-11	CDH1	0.537548
EHF	0.510356	2.94e-74	EXOC6	0.791413	1.21e-09	CLMN	0.492243	5.74e-43	DICER1	0.690094	2.6e-86	MUC1	0.463314	1.79e-34	PLOD3	-0.38931	2.55e-22	GALNT7	0.572806	4.48e-26	DGKD	0.422371	1.4e-15	CAPN13	0.498289	2.3e-24	CYP4Z2P	0.497001	1.44e-07	RPS6KA5	0.582088	6.24e-36	ENTPD5	0.5072	1.64e-11	SCP2	0.518748	2.81e-16	YIPF1	0.538204	5.53e-10	CNIH1	0.440729	3.71e-12	TMEM167B	0.575487	8.93e-11	TTC9	0.531325
CYP4Z2P	0.502505	1.08e-71	FAAH	0.787904	1.6e-09	GALNT7	0.491938	6.58e-43	ERBB2IP	0.689834	3.2e-86	EHF	0.454177	4.93e-33	ATP1B2	0.389035	2.74e-22	KIF13B	0.57125	6.52e-26	SLC25A29	0.420828	1.82e-15	MARVELD2	0.496145	3.86e-24	RAB27B	0.496446	1.5e-07	TMC5	0.581162	8.5e-36	GSKIP	0.505189	2.03e-11	NFIA	0.518534	2.9e-16	UBR7	0.537066	6.1e-10	WDR20	0.438571	4.85e-12	RPL30	-0.571703	1.26e-10	GPD2	0.527347
POLR3GP1	0.501254	2.74e-71	RUNDC1	0.785774	1.9e-09	SMEK1	0.483707	2.42e-41	BAT2D1	0.689047	5.95e-86	REEP6	0.453485	6.31e-33	Q9ULD9	0.387541	4.07e-22	CRAT	0.565186	2.75e-25	TMEM64	-0.418967	2.49e-15	LOC100506428	0.494029	6.43e-24	WDR20	0.495903	1.55e-07	SCYL3	0.580166	1.19e-35	LINC01207	0.498428	4.12e-11	ELOVL5	0.514557	5.33e-16	C18orf54	-0.535072	7.25e-10	ERMP1	0.437768	5.36e-12	TMED10	0.570117	1.46e-10	ZNF138	0.527038
AP001505.10	-0.497254	5.17e-70	NME3	0.780081	2.96e-09	PIP	0.483138	3.09e-41	AFF4	0.688343	1.04e-85	TSPAN15	0.44696	6.31e-32	NP_849157.1	0.384286	9.59e-22	PIP	0.565027	2.86e-25	CREB3L4	0.415232	4.63e-15	EPCAM	0.488868	2.19e-23	CCDC6	0.493878	1.77e-07	MTA1	0.565171	1.54e-33	CRAT	0.494719	6.03e-11	LOC133619	0.514088	5.72e-16	CREB3L4	0.531587	9.79e-10	TMEM231	-0.436932	5.94e-12	SLC30A7	0.569546	1.53e-10	TMEM30B	0.52598
CIPC	0.497172	5.49e-70	ICA1	0.778011	3.47e-09	GSKIP	0.479106	1.74e-40	RC3H1	0.686379	4.83e-85	RAB27B	0.444453	1.51e-31	TMEM25	0.382967	1.35e-21	CYP4Z2P	0.564086	3.56e-25	CCDC160	0.411503	8.55e-15	EFCAB4A	0.485983	4.32e-23	PLOD3	-0.489452	2.37e-07	PIP	0.564935	1.66e-33	FAM214A	0.493974	6.51e-11	KIAA1350	0.510792	9.4e-16	LRRC31	0.530891	1.04e-09	CPSF2	0.434102	8.4e-12	ATP6V1D	0.569302	1.57e-10	C9orf152	0.524784
CCDC160	0.49583	1.46e-69	CHAD	0.771465	5.66e-09	LRRC31	0.476213	5.93e-40	CCAR1	0.686364	4.88e-85	SPINK8	0.435918	2.78e-30	NUDT16	0.382483	1.54e-21	ALDH6A1	0.561544	6.45e-25	ATG16L1	0.408632	1.36e-14	ABCC11	0.483689	7.36e-23	AK7	0.485652	3.03e-07	C14orf79	0.563885	2.32e-33	UBR7	0.493872	6.57e-11	UEV3	0.502722	3.1e-15	LIMCH1	0.528141	1.31e-09	UBR7	0.434066	8.44e-12	MYSM1	0.569205	1.58e-10	SHROOM3	0.52223
MPP5	0.495655	1.66e-69	MINDY1	0.770879	5.91e-09	EFCAB4A	0.475533	7.89e-40	SPG11	0.685505	9.52e-85	LIMCH1	0.434946	3.85e-30	NP_689603.1	0.380948	2.29e-21	MUC1	0.560798	7.67e-25	PAX9	0.400336	5.12e-14	EHF	0.483214	8.22e-23	KIAA0586	0.484495	3.26e-07	KIAA1324	0.560347	7.02e-33	GPCPD1	0.491674	8.22e-11	HNRPH2	0.501229	3.85e-15	UBR1	0.5275	1.39e-09	IL13RA1	0.43365	8.88e-12	IFT43	0.568319	1.71e-10	KIAA1324	0.521397
BTBD7	0.495326	2.1e-69	RNF219	-0.768781	6.89e-09	SIDT1	0.4746	1.17e-39	ZC3H11A	0.685366	1.06e-84	YIPF1	0.434111	5.09e-30	KIAA0247	0.37961	3.23e-21	ZBTB42	0.55864	1.26e-24	EFCAB4A	0.398664	6.66e-14	TMEM63C	0.482173	1.05e-22	TMC5	0.483806	3.41e-07	FOXA1	0.557014	1.97e-32	ABCC11	0.49017	9.56e-11	DNCI2	0.500934	4.02e-15	MUC1	0.526992	1.45e-09	DHX32	0.432262	1.05e-11	ZNF385C	-0.564531	2.4e-10	FAM199X	0.519867
RPS6KA5	0.494921	2.82e-69	WIPI1	0.768385	7.09e-09	MUC1	0.468217	1.65e-38	TMEM87A	0.683361	5.01e-84	NTN4	0.432922	7.57e-30	ZNF141	0.378857	3.92e-21	CYP4Z1	0.557196	1.76e-24	SPDEF	0.395083	1.16e-13	TTC9	0.48124	1.3e-22	MAFG	-0.48327	3.53e-07	CYP4Z2P	0.55649	2.31e-32	FOXA1	0.480873	2.4e-10	TMC5	0.500688	4.17e-15	SCYL3	0.525803	1.6e-09	PSMD5	0.43123	1.19e-11	SLC35A3	0.559596	3.71e-10	RASEF	0.519105
AC004066.3	0.487647	5.15e-67	ERMP1	0.768143	7.22e-09	AR	0.465121	5.84e-38	CD164	0.680989	3.09e-83	HMGCS2	0.43097	1.45e-29	AQP11	0.378573	4.22e-21	KIAA0485	0.555002	2.9e-24	C2CD4A	0.395068	1.16e-13	NFIA	0.481015	1.36e-22	C14orf109	0.481944	3.84e-07	UBR7	0.551347	1.11e-31	CLGN	0.477181	3.44e-10	CNIH	0.498642	5.6e-15	GALNT10	0.525242	1.67e-09	GGCT	0.43063	1.28e-11	ALCAM	0.558326	4.14e-10	KRT18	0.518974
DICER1	0.482479	1.93e-65	PPP2R5A	0.760543	1.24e-08	TRIP11	0.460134	4.36e-37	TLK1	0.680321	5.14e-83	EPB41L4A	0.427649	4.32e-29	ABLIM1	0.374889	1.08e-20	GOLGA5	0.554926	2.95e-24	SMEK1	0.39308	1.58e-13	KIAA1522	0.480077	1.69e-22	MUDENG	0.475263	5.84e-07	TTC8	0.551256	1.14e-31	SUCLG2	0.476957	3.52e-10	TMP21	0.494827	9.66e-15	TMC5	0.52389	1.88e-09	WDR26	0.429071	1.54e-11	POLK	0.557396	4.49e-10	ATP8B1	0.517881
ALKBH1	0.481665	3.39e-65	ATP8B1	0.760519	1.24e-08	TFAP2B	0.458327	8.95e-37	SMEK1	0.680156	5.83e-83	RPS6KA5	0.427612	4.37e-29	ZMYM6	0.374389	1.22e-20	CREB3L4	0.548615	1.22e-23	LRRC31	0.392259	1.79e-13	ERBB3	0.476689	3.66e-22	EHF	0.474555	6.1e-07	FLJ38379	0.546063	5.39e-31	KIAA1244	0.476416	3.7e-10	CGI-109	0.493876	1.11e-14	CLMN	0.523506	1.94e-09	C14orf142	0.427443	1.88e-11	MIIP	-0.557022	4.64e-10	PRR15L	0.517666
NFIA	0.481143	4.87e-65	RGL2	0.753217	2.05e-08	REEP6	0.456539	1.82e-36	PSMA3	0.679956	6.78e-83	CREB3L4	0.425261	9.41e-29	C14orf161	0.37426	1.27e-20	LOC283588	0.54748	1.57e-23	SERHL2	0.391201	2.11e-13	KRT18	0.475818	4.46e-22	BOLA3-AS1	-0.473921	6.34e-07	XBP1	0.545264	6.83e-31	CCDC176	0.47155	5.9e-10	SH3BGRL	0.493059	1.24e-14	COQ6	0.517447	3.19e-09	TMEM135	0.42655	2.09e-11	ALX3	-0.554771	5.63e-10	AFTPH	0.516643
AP5M1	0.480972	5.48e-65	DNAJC1	0.751778	2.26e-08	KIAA0485	0.455953	2.29e-36	CCNG2	0.677184	5.52e-82	CLMN	0.423908	1.46e-28	AGA	0.373089	1.7e-20	IFT43	0.546503	1.94e-23	CCNO	0.387018	3.97e-13	EPB41L4A	0.475435	4.86e-22	SMEK1	0.471754	7.25e-07	CYP4Z1	0.545086	7.2e-31	SCYL3	0.469444	7.2e-10	HSD17B4	0.492606	1.32e-14	CRAT	0.510574	5.56e-09	ANO9	-0.425083	2.49e-11	IBTK	0.554374	5.83e-10	METTL15	0.510486
ALDH6A1	0.478483	3.04e-64	RNASEH2A	-0.747192	3.06e-08	EPB41L4A	0.454677	3.78e-36	TOP2B	0.674674	3.61e-81	GALNT7	0.422044	2.66e-28	C18orf43	-0.37076	3.05e-20	TTC8	0.544767	2.85e-23	AR	0.383765	6.47e-13	FNBP1L	0.474754	5.67e-22	NAALADL2	0.471354	7.43e-07	LOC283588	0.541861	1.86e-30	LGALS8	0.467126	8.94e-10	STRN3	0.489828	1.96e-14	ZNF410	0.509384	6.11e-09	ADSS	0.424751	2.59e-11	SEC22B	0.553432	6.32e-10	KIAA1244	0.510099
CD164	0.478015	4.19e-64	LRBA	0.744749	3.58e-08	GOLGA5	0.453516	5.96e-36	ZNF638	0.673712	7.38e-81	SIDT1	0.421122	3.57e-28	DICER1	0.370329	3.4e-20	ALKBH1	0.539542	8.88e-23	KIAA0485	0.383135	7.1e-13	C9orf152	0.471628	1.14e-21	REEP3	0.470955	7.61e-07	TMEM63C	0.541731	1.93e-30	TOX3	0.466638	9.36e-10	FLJ22004	0.488262	2.43e-14	MIPOL1	0.50686	7.47e-09	SGMS1	0.424607	2.63e-11	SGMS1	0.552194	7.02e-10	CCNT2	0.508962
UBR7	0.477987	4.27e-64	SYTL2	0.744	3.76e-08	PIK3R3	0.449504	2.83e-35	FOXP1	0.672831	1.42e-80	ZBTB7C	0.420567	4.27e-28	ALDH6A1	0.368473	5.39e-20	LRIG1	0.53339	3.3e-22	GALNT10	0.382707	7.57e-13	SCYL3	0.470558	1.45e-21	C14orf142	0.470936	7.62e-07	EFCAB4A	0.539568	3.63e-30	SLC44A4	0.465814	1.01e-09	KIAA0052	0.485968	3.34e-14	ATG4A	0.504615	8.91e-09	SRD5A3	0.424568	2.64e-11	PAPOLA	0.550899	7.84e-10	FUNDC1	0.508726
FAM214A	0.476519	1.17e-63	AKAP9	0.741643	4.37e-08	C14orf1	0.44784	5.37e-35	GOLGB1	0.671728	3.2e-80	C9orf152	0.419616	5.78e-28	INADL	0.365399	1.15e-19	MIA3	0.533034	3.56e-22	SIDT1	0.38209	8.29e-13	ELF3	0.468039	2.53e-21	TMEM87B	0.470919	7.63e-07	ERBB3	0.532594	2.68e-29	GPR160	0.464223	1.17e-09	SEC23IP	0.485006	3.82e-14	AZGP1	0.504612	8.91e-09	SMEK1	0.423079	3.15e-11	GALNT7	0.549451	8.86e-10	GPATCH2	0.506689
PSMD5	0.476105	1.54e-63	HID1	0.73942	5.04e-08	SPDEF	0.446525	8.89e-35	DDX6	0.671038	5.3e-80	CAPN13	0.417103	1.28e-27	NP_001034669.1	0.364154	1.56e-19	RCOR1	0.532851	3.7e-22	DNAJC22	0.381009	9.72e-13	CD46	0.466943	3.22e-21	ABCA12	0.468438	8.88e-07	ZG16B	0.532465	2.78e-29	ACAD8	0.462059	1.43e-09	PSMC6	0.484711	3.98e-14	GNA14	0.503743	9.54e-09	NFIA	0.421692	3.71e-11	GSKIP	0.549136	9.09e-10	LYPLAL1	0.506408
CD46	0.476054	1.6e-63	MACC1	0.738356	5.39e-08	DUSP4	0.446409	9.29e-35	PPP2R5C	0.670649	7.05e-80	C14orf45	0.41586	1.9e-27	TPM1	0.363591	1.79e-19	FLJ38379	0.531823	4.59e-22	ABCC11	0.378504	1.4e-12	PBOV1	0.466116	3.86e-21	SLC25A21	0.466701	9.86e-07	GPR160	0.531618	3.54e-29	CLMN	0.461473	1.51e-09	PTD002	0.48313	4.94e-14	SLMO1	-0.503071	1.01e-08	ADCY3	-0.419868	4.59e-11	MAFG	-0.548916	9.26e-10	LRRC1	0.506385
WDR20	0.475802	1.9e-63	SLC12A2	0.733867	7.13e-08	CRAT	0.443867	2.44e-34	ARHGEF12	0.670627	7.17e-80	C12orf24	-0.41482	2.63e-27	KIAA1914	0.363052	2.04e-19	C9orf152	0.530911	5.56e-22	NFIA	0.37118	4.04e-12	LIMCH1	0.465741	4.19e-21	C14orf129	0.466185	1.02e-06	PRR15L	0.530244	5.21e-29	ALDH6A1	0.461349	1.53e-09	FLJ10980	0.482511	5.38e-14	CYP4Z1	0.502424	1.06e-08	PSMC1	0.41552	7.58e-11	SNAP23	0.547109	1.08e-09	ALDH3B2	0.504874
SLC39A9	0.475023	3.22e-63	CMBL	0.733727	7.19e-08	SERHL2	0.443087	3.28e-34	2022-03-07	0.670451	8.16e-80	TFAP2B	0.412769	4.99e-27	NP_115598.2	0.362778	2.18e-19	SELENBP1	0.530573	5.97e-22	CAPN9	0.370415	4.51e-12	PIP	0.463205	7.27e-21	DHCR24	0.4656	1.05e-06	GOLGA5	0.529311	6.77e-29	C14orf142	0.45436	2.88e-09	FUBP3	0.48248	5.4e-14	FGD1	-0.500241	1.25e-08	SCARB1	-0.415271	7.8e-11	DHX37	-0.543644	1.44e-09	TMC5	0.504054
RREB1	0.470534	6.61e-62	LYAR	-0.733106	7.47e-08	SH2D4A	0.442921	3.49e-34	LRBA	0.670127	1.03e-79	TNFSF10	0.412553	5.34e-27	SENP8	0.361984	2.64e-19	KIAA1737	0.529726	7.13e-22	GGCT	0.370155	4.68e-12	HMGCS2	0.463122	7.41e-21	PAPOLA	0.465427	1.07e-06	BIK	0.523681	3.24e-28	EFCAB11	0.45401	2.97e-09	DLG3	0.475524	1.38e-13	ISCA2	0.498047	1.48e-08	RHBDF2	-0.414263	8.76e-11	ATG2B	0.542346	1.6e-09	CAPN13	0.502748
SEL1L	0.469462	1.35e-61	NUP50	-0.732327	7.83e-08	C2CD4A	0.442595	3.95e-34	SFPQ	0.669569	1.55e-79	FUT1	-0.410737	9.38e-27	ETFDH	0.359665	4.62e-19	KIAA1370	0.526804	1.31e-21	CRAT	0.369294	5.28e-12	REEP6	0.458826	1.87e-20	ATXN3	0.465324	1.07e-06	C4B	0.523003	3.9e-28	SRP9	0.451391	3.75e-09	CAS1	0.474725	1.54e-13	MYBL1	-0.497137	1.59e-08	TMEM251	0.412424	1.08e-10	ARFIP1	0.537455	2.39e-09	RP11-532F12.5	0.502489
CCDC176	0.468951	1.9e-61	RAB27B	0.731375	8.3e-08	ABCC12	0.439148	1.44e-33	AFTPH	0.669252	1.96e-79	TNIK	0.410139	1.13e-26	NP_055803.1	0.358363	6.32e-19	NFIA	0.525632	1.67e-21	AKT1	0.36839	6e-12	VAV3	0.458769	1.89e-20	ALDH6A1	0.463819	1.17e-06	RCOR1	0.522335	4.69e-28	HOTAIR	0.449884	4.29e-09	SEC24B	0.473246	1.87e-13	PIP	0.496994	1.61e-08	FBXO34	0.412102	1.12e-10	ATP8B1	0.537426	2.39e-09	ERBB3	0.501399
NANOGP7	0.468905	1.96e-61	KIF16B	0.729548	9.28e-08	GGCT	0.437484	2.67e-33	SETD2	0.667783	5.69e-79	PIK3R3	0.409325	1.45e-26	ZNRF2	0.357045	8.65e-19	TMC5	0.523132	2.78e-21	TMEM45B	0.367045	7.25e-12	MAL2	0.457865	2.29e-20	TMEM135	0.462658	1.26e-06	SLC44A4	0.521475	5.93e-28	LOC101927972	0.44827	4.94e-09	KIAA0831	0.47264	2.03e-13	EFCAB11	0.496205	1.71e-08	C14orf166	0.411997	1.13e-10	UFL1	0.536433	2.59e-09	KIAA1598	0.497438
SPOPL	0.468794	2.11e-61	MUC1	0.729185	9.48e-08	MTA1	0.437205	2.96e-33	CTNNA1	0.66743	7.36e-79	SH2D4A	0.403433	8.73e-26	ZNF619	0.355854	1.15e-18	EFCAB4A	0.521505	3.87e-21	LIMCH1	0.366947	7.35e-12	BIK	0.457848	2.3e-20	CLDN8	0.461928	1.31e-06	DGKD	0.520962	6.82e-28	CIPC	0.447321	5.37e-09	CCNG1	0.471087	2.49e-13	SPATA6	0.495094	1.86e-08	PPP2R5C	0.409814	1.45e-10	CSNK1G1	0.535779	2.74e-09	LRBA	0.495009
KIAA1244	0.468391	2.75e-61	SEMA3C	0.728308	1e-07	CAPN13	0.43707	3.11e-33	BIRC6	0.667302	8.07e-79	COQ6	0.401642	1.5e-25	MYO6	0.355527	1.24e-18	DUSP4	0.519706	5.58e-21	AZGP1	0.364878	9.82e-12	CCDC160	0.457317	2.57e-20	ACP6	0.460124	1.46e-06	LRRC26	0.516959	2.02e-27	SLC39A9	0.446432	5.81e-09	FLJ20080	0.470975	2.52e-13	FYCO1	0.492772	2.21e-08	ACD	-0.409751	1.46e-10	UEVLD	0.534905	2.94e-09	DHCR24	0.494108
PPP2R5E	0.466522	9.48e-61	TM7SF2	0.72566	1.17e-07	YIPF1	0.435734	5.1e-33	SFRS6	0.667229	8.51e-79	PFDN4	-0.401598	1.52e-25	NP_055906.2	0.35186	2.94e-18	C14orf79	0.519376	5.96e-21	SELENBP1	0.359905	1.95e-11	SIDT1	0.456757	2.9e-20	TTC9	0.460072	1.47e-06	C14orf45	0.515972	2.63e-27	GPD1L	0.445877	6.09e-09	FLJ22104	0.468839	3.34e-13	SLC39A9	0.492685	2.23e-08	EFCAB11	0.409352	1.53e-10	CCDC102A	-0.534152	3.12e-09	SCNN1A	0.493102
SIDT1	0.465499	1.86e-60	PICK1	0.725505	1.18e-07	GPR160	0.434351	8.47e-33	SEC31A	0.667073	9.52e-79	TMOD2	-0.399965	2.47e-25	FBXO4	0.350037	4.49e-18	ADSSL1	0.518459	7.17e-21	FOXA1	0.359761	1.99e-11	PRSS8	0.456406	3.12e-20	GRAMD2	0.458345	1.62e-06	RAB27B	0.514559	3.84e-27	SLC35A1	0.443879	7.25e-09	PPP2R5E	0.468489	3.5e-13	GPD1L	0.490338	2.66e-08	GMFB	0.409081	1.58e-10	ZNF91	0.534143	3.12e-09	FAM84B	0.492634
AR	0.463151	8.64e-60	FAM198B	0.723242	1.35e-07	TSPAN15	0.432426	1.71e-32	ATP8B1	0.667024	9.86e-79	WDR20	0.399552	2.79e-25	CCNG2	0.348217	6.84e-18	COQ6	0.517334	8.99e-21	HMGN4	-0.357963	2.55e-11	BSPRY	0.453812	5.4e-20	ZBTB7C	0.458027	1.65e-06	TMEM30B	0.514369	4.04e-27	MOAP1	0.443216	7.68e-09	KIAA0089	0.467039	4.22e-13	RNF125	0.488809	2.98e-08	KIAA0485	0.409045	1.58e-10	ND2	-0.532225	3.64e-09	RAB27B	0.491589
C9orf152	0.462676	1.18e-59	SCYL3	0.723075	1.37e-07	TMEM63C	0.432288	1.8e-32	SRRM1	0.666804	1.16e-78	MKNK2	0.398972	3.32e-25	RANBP2	0.347525	8.03e-18	C14orf109	0.517277	9.09e-21	NEK5	0.357703	2.64e-11	CASP6	0.451825	8.19e-20	C10orf57	0.457697	1.69e-06	SHROOM3	0.514122	4.32e-27	C4orf32	0.44155	8.87e-09	ERBB2IP	0.466521	4.52e-13	CITED2	0.488104	3.14e-08	PIK3R3	0.40881	1.62e-10	ZFYVE16	0.531417	3.88e-09	SPDEF	0.491468
SLMO1	-0.461789	2.1e-59	MPP6	-0.718683	1.76e-07	RPS6KA5	0.431193	2.68e-32	DHX32	0.666788	1.17e-78	IL13RA1	0.395879	8.28e-25	HAPP	0.346964	9.13e-18	TMEM63C	0.517213	9.21e-21	CLMN	0.357185	2.83e-11	SHROOM3	0.450973	9.78e-20	EFCAB11	0.456358	1.82e-06	KIAA1244	0.511968	7.66e-27	EIF2AK3	0.441379	9e-09	SIMP	0.465504	5.15e-13	KCNS3	0.486988	3.41e-08	RAB27B	0.407461	1.89e-10	CUL4B	0.530537	4.16e-09	MYO6	0.491169
DOPEY2	0.461261	2.95e-59	USP8	0.717708	1.87e-07	NFIA	0.430263	3.76e-32	EP300	0.666332	1.63e-78	ABCA12	0.395735	8.64e-25	RORC	0.345566	1.26e-17	SPDEF	0.515304	1.35e-20	GALNT7	0.357032	2.89e-11	ICA1	0.448727	1.56e-19	ABCC11	0.453533	2.15e-06	ZNF350	0.511181	9.43e-27	ICA1	0.438897	1.11e-08	SLC35A3	0.461431	8.69e-13	FUT1	-0.485394	3.84e-08	SC5D	0.407314	1.92e-10	MYC	-0.529847	4.39e-09	CCDC125	0.491147
PSEN1	0.460453	4.98e-59	SEC23B	0.716631	1.98e-07	ZG16B	0.429914	4.26e-32	GOLGA5	0.665737	2.49e-78	AR	0.395333	9.72e-25	CMTM8	0.34545	1.29e-17	GMPR2	0.515216	1.37e-20	ME2	-0.356302	3.19e-11	GGCT	0.448485	1.64e-19	SPINK8	0.452727	2.25e-06	MLPH	0.509889	1.33e-26	HMGCS2	0.438804	1.12e-08	DHX15	0.460606	9.65e-13	CASD1	0.484764	4.02e-08	MPP5	0.406881	2.02e-10	KDM6A	0.529781	4.42e-09	TOX3	0.490878
GTF2A1	0.460331	5.38e-59	INPPL1	0.715069	2.17e-07	TMOD2	-0.429097	5.73e-32	AKAP9	0.665502	2.95e-78	TMEM63C	0.392725	2.08e-24	CD200	0.345383	1.31e-17	MTA1	0.51498	1.44e-20	HMGCS2	0.354673	3.98e-11	RPS6KA5	0.446947	2.25e-19	ST8SIA6	0.45218	2.33e-06	IFT43	0.508568	1.88e-26	ZFYVE21	0.4388	1.12e-08	PACE-1	0.458744	1.22e-12	ABCA12	0.484708	4.04e-08	CDC73	0.40612	2.19e-10	MPP5	0.527651	5.22e-09	MAL2	0.490725
SUSD6	0.460218	5.79e-59	INCENP	-0.714822	2.2e-07	KIAA1244	0.428926	6.09e-32	CHD8	0.664713	5.2e-78	TMEM86A	0.391789	2.73e-24	IQGAP2	0.344224	1.71e-17	AR	0.514457	1.59e-20	TFAP2B	0.352349	5.43e-11	INADL	0.444655	3.6e-19	ZNF823	0.451156	2.47e-06	RNF103	0.506645	3.1e-26	SETMAR	0.43877	1.13e-08	TOP1	0.457351	1.46e-12	EFCAB4A	0.482292	4.82e-08	MAFG	-0.405274	2.41e-10	PCYOX1	0.527493	5.29e-09	IRX3	0.489899
ZNF737	0.460166	5.99e-59	PDE4DIP	0.712254	2.54e-07	FAM216A	-0.426121	1.67e-31	PCF11	0.664401	6.5e-78	CYB5A	0.390159	4.38e-24	SLAMF6	0.343923	1.83e-17	C14orf129	0.513557	1.91e-20	SMIM14	0.352194	5.54e-11	MAP3K9	0.44316	4.87e-19	FUNDC1	0.450382	2.58e-06	BCDIN3D	0.504343	5.63e-26	CREB3L4	0.437245	1.28e-08	ZNF24	0.455344	1.87e-12	SEMA3E	0.479806	5.77e-08	ESRRG	0.405058	2.47e-10	TAF4B	-0.526952	5.52e-09	SEPHS2	0.489344
CYP4Z1	0.459168	1.14e-58	EPHB4	0.712238	2.55e-07	COQ6	0.425076	2.42e-31	DDX17	0.664378	6.61e-78	SEMA3E	0.389422	5.42e-24	FADS3	-0.342187	2.71e-17	GPD1L	0.513144	2.07e-20	MUCL1	0.3505	6.94e-11	GRHL1	0.440813	7.84e-19	TSPAN15	0.450133	2.62e-06	MARVELD2	0.502739	8.51e-26	DHX32	0.432204	1.96e-08	TSC22	0.454963	1.97e-12	NEDD4	0.479702	5.82e-08	FEM1C	0.404835	2.53e-10	TMC5	0.526444	5.74e-09	DNAJC22	0.488934
FEM1C	0.45902	1.25e-58	FUT8	0.712015	2.58e-07	ICA1	0.424773	2.69e-31	RASA1	0.664054	8.33e-78	ALDH6A1	0.387837	8.53e-24	RAB33B	0.342174	2.72e-17	C1orf21	0.511667	2.77e-20	SH2D4A	0.349234	8.21e-11	FOXA1	0.436542	1.84e-18	MYO5C	0.44937	2.73e-06	ABCC11	0.50229	9.55e-26	SOS2	0.432145	1.97e-08	KCTD3	0.453544	2.35e-12	IL13RA1	0.479513	5.9e-08	DBI	0.402703	3.2e-10	OLFM2	-0.526148	5.88e-09	ZNF680	0.487825
PIP	0.457916	2.55e-58	NOS1AP	0.708322	3.17e-07	HMGCS2	0.423692	3.95e-31	SECISBP2	0.663726	1.05e-77	DOPEY2	0.386489	1.25e-23	PLA2G12B	0.34165	3.06e-17	ZNF613	0.50913	4.55e-20	TOX3	0.349057	8.4e-11	SPINK8	0.436504	1.85e-18	PHEX	0.448521	2.87e-06	KIAA0485	0.50228	9.57e-26	TUBA1B	-0.429059	2.54e-08	SLK	0.453329	2.41e-12	ADSSL1	0.478312	6.43e-08	MIA3	0.399695	4.45e-10	COPB2	0.524255	6.81e-09	ZG16B	0.487339
IQGAP2	0.457049	4.43e-58	DLGAP5	-0.708044	3.22e-07	FOXA1	0.42318	4.73e-31	THOC2	0.66355	1.19e-77	GALNT10	0.385823	1.51e-23	PER2	0.339952	4.48e-17	DTWD2	0.504976	1.02e-19	VAT1	-0.348324	9.25e-11	RAB25	0.43481	2.59e-18	RNF103	0.448466	2.88e-06	AZGP1	0.501535	1.16e-25	CNIH1	0.428206	2.73e-08	DKFZp586G0123	0.453107	2.48e-12	BTBD7	0.477419	6.86e-08	NME7	0.399475	4.56e-10	PRR3	-0.522881	7.58e-09	TMC4	0.487017
MIA3	0.456468	6.42e-58	MAN1A1	0.707875	3.25e-07	IFT43	0.422931	5.17e-31	ASH1L	0.66348	1.25e-77	DUSP4	0.384901	1.97e-23	RREB1	0.339458	5e-17	FOXA1	0.504653	1.08e-19	ABCA12	0.348262	9.33e-11	MPP5	0.434553	2.73e-18	ATP6V1D	0.447041	3.12e-06	C14orf129	0.501475	1.18e-25	FMO5	0.427329	2.93e-08	SUCLG2	0.452269	2.75e-12	OAZ3	0.476468	7.34e-08	SLC38A7	-0.39881	4.9e-10	CLCC1	0.52279	7.63e-09	CSNK1A1	0.48527
LIMCH1	0.455355	1.3e-57	RBM26	-0.706967	3.41e-07	LIMCH1	0.421637	8.15e-31	ZMYND11	0.663193	1.54e-77	MIA3	0.380406	6.96e-23	COL4A5	0.339116	5.4e-17	ZNF410	0.503465	1.36e-19	PDLIM1	0.347339	1.05e-10	MAP7	0.434167	2.94e-18	CAPN9	0.446108	3.29e-06	KRT18P55	0.500366	1.56e-25	RNF141	0.424441	3.71e-08	ANKRA2	0.452122	2.8e-12	PON2	0.474209	8.63e-08	DLG3	0.398751	4.93e-10	SEL1L	0.522666	7.71e-09	RP11-44F14.8	0.484741
SYNJ2BP	0.453305	4.78e-57	GALE	0.706946	3.42e-07	RAB27B	0.419983	1.46e-30	RBM39	0.662988	1.78e-77	CLGN	0.379672	8.53e-23	Q9NTH0_HUMAN	0.339009	5.53e-17	HSD17B4	0.501659	1.92e-19	PLEKHS1	0.347033	1.1e-10	CYP4X1	0.432042	4.47e-18	FA2H	0.445493	3.41e-06	CAPN9	0.499768	1.82e-25	RPS6KA5	0.423865	3.89e-08	MATR3	0.451951	2.86e-12	SNX14	0.47415	8.66e-08	GGPS1	0.398418	5.11e-10	ETFDH	0.522661	7.71e-09	TAB3	0.48386
ZC3H14	0.45274	6.82e-57	HMMR	-0.706	3.6e-07	HMGN4	-0.419712	1.6e-30	XRCC5	0.662691	2.2e-77	TMEM45B	0.378158	1.3e-22	ALDH3B2	0.339009	5.53e-17	SLC44A4	0.501534	1.97e-19	SEMA3E	0.347004	1.1e-10	DUSP4	0.431797	4.69e-18	C18orf45	0.44427	3.65e-06	RBM47	0.499744	1.83e-25	MUC1	0.421472	4.72e-08	SNX25	0.451604	2.98e-12	TRIP4	0.472639	9.64e-08	GRHL1	0.398252	5.21e-10	CLTA	-0.52226	7.95e-09	UBR7	0.482726
DCAF5	0.451954	1.12e-56	PPP1R37	0.704114	3.99e-07	SH3BP4	0.418517	2.43e-30	TAX1BP1	0.661514	5.07e-77	GPR160	0.376599	2e-22	PSIP1	-0.338938	5.62e-17	CLGN	0.499583	2.85e-19	KRT7	0.345702	1.3e-10	ATG16L1	0.431586	4.88e-18	HIBADH	0.44395	3.72e-06	TMEM62	0.498712	2.38e-25	AR	0.420551	5.09e-08	H63	0.451187	3.14e-12	LRG1	0.472239	9.92e-08	LRFN4	-0.398126	5.28e-10	KIAA1324	0.521353	8.53e-09	FOXA1	0.481491
PPP2R5C	0.4518	1.23e-56	NBEA	0.703496	4.13e-07	DNAJC22	0.418443	2.49e-30	CUL3	0.661155	6.53e-77	COL2A1	-0.37637	2.13e-22	TRHR	-0.338579	6.08e-17	C4B	0.499516	2.88e-19	ABCC12	0.344345	1.56e-10	PRR15L	0.427654	1.05e-17	CD46	0.443771	3.76e-06	KIF13B	0.497135	3.54e-25	MIPOL1	0.419992	5.32e-08	MAP4K3	0.450451	3.44e-12	SEC23IP	0.47183	1.02e-07	KMO	0.396968	5.98e-10	PDXDC1	0.521271	8.58e-09	PPM1H	0.481055
NTN4	0.450945	2.1e-56	BICD2	-0.702545	4.34e-07	ALDH6A1	0.416851	4.33e-30	RBMX	0.660783	8.49e-77	GSTZ1	0.375383	2.79e-22	GSPT2	0.33803	6.88e-17	STAM2	0.499463	2.91e-19	PRTFDC1	-0.344107	1.6e-10	PHF16	0.425979	1.45e-17	GGT6	0.44376	3.76e-06	RORC	0.497078	3.59e-25	ATP7B	0.419354	5.6e-08	C14orf45	0.449403	3.91e-12	NDNF	0.470663	1.11e-07	RCOR1	0.396117	6.56e-10	TRIM13	0.520542	9.08e-09	ZNF552	0.479926
SGMS1	0.449123	6.56e-56	UXS1	-0.701885	4.5e-07	TRPT1	0.416573	4.76e-30	MAP3K1	0.66078	8.51e-77	SPDEF	0.375011	3.09e-22	CCDC6	0.33795	7e-17	PSEN1	0.499092	3.12e-19	KIF3C	-0.342419	2e-10	PSMD5	0.425941	1.46e-17	NFIA	0.442433	4.05e-06	MBOAT2	0.496677	3.98e-25	NDNF	0.41856	5.97e-08	IKBKAP	0.449245	3.99e-12	RABEP2	0.470578	1.12e-07	PIP	0.396079	6.58e-10	PGGT1B	0.519662	9.71e-09	LIPH	0.479737
CPSF2	0.448305	1.09e-55	ANXA7	0.701616	4.57e-07	RAB3D	0.414722	9.01e-30	MDM4	0.660733	8.79e-77	KMO	0.373852	4.24e-22	MUC16	0.337865	7.13e-17	COMMD10	0.49893	3.22e-19	PPFIBP2	0.34105	2.38e-10	RAB27B	0.425837	1.49e-17	GSTO1	-0.441526	4.26e-06	ALKBH1	0.496319	4.35e-25	RCOR1	0.417821	6.33e-08	SSFA2	0.449155	4.03e-12	GJB1	0.469848	1.17e-07	SORBS3	-0.3958	6.78e-10	RAD54L2	-0.51965	9.72e-09	PROM2	0.478962
TMED10	0.447202	2.16e-55	PTPN23	0.700558	4.83e-07	TMEM86A	0.413943	1.18e-29	HNRNPA2B1	0.66072	8.87e-77	ZNF613	0.373323	4.89e-22	ACVR2A	0.337251	8.17e-17	NTN4	0.4986	3.42e-19	TMEM55A	-0.340366	2.6e-10	ZG16B	0.424477	1.93e-17	FCN2	0.441202	4.34e-06	KIAA1522	0.496024	4.69e-25	LNX1	0.417818	6.33e-08	RICS	0.448518	4.36e-12	CYBRD1	0.469588	1.2e-07	RAD9A	-0.395684	6.87e-10	LRRFIP1	0.519231	1e-08	PRLR	0.47842
PAPOLA	0.446703	2.94e-55	HECA	-0.698807	5.31e-07	TMEM45B	0.413371	1.43e-29	MLL5	0.6607	9e-77	GPR37L1	-0.372902	5.48e-22	NP_705833.2	0.3369	8.83e-17	CCNG2	0.497665	4.08e-19	REEP6	0.340192	2.66e-10	RND1	0.424136	2.06e-17	ELMOD2	0.440198	4.59e-06	C4orf34	0.495909	4.83e-25	TTC8	0.416244	7.18e-08	DICER1	0.4485	4.37e-12	LTF	0.469235	1.23e-07	TRMT1	-0.394551	7.76e-10	HSD17B7	0.518396	1.07e-08	PRRG4	0.477835
SH3BP4	0.446304	3.76e-55	CRACR2A	0.69863	5.36e-07	2022-03-02	0.410882	3.34e-29	YLPM1	0.660377	1.13e-76	TFCP2L1	-0.372901	5.49e-22	NP_775966.1	0.335785	1.13e-16	C14orf45	0.49765	4.1e-19	TFCP2L1	-0.340144	2.67e-10	MPV17L	0.423617	2.27e-17	FBXO34	0.44019	4.59e-06	KIAA1737	0.495635	5.17e-25	CYP4X1	0.414559	8.2e-08	PTPN12	0.448007	4.64e-12	TMEM87B	0.468841	1.26e-07	EHF	0.393059	9.1e-10	MARK3	0.51681	1.21e-08	SULT2B1	0.476438
STYX	0.44626	3.86e-55	FRK	0.698235	5.47e-07	SLC25A29	0.410068	4.4e-29	CSNK1A1	0.660038	1.43e-76	SQRDL	0.372337	6.39e-22	RHBDL6	-0.335525	1.2e-16	SH2D4A	0.496098	5.48e-19	FLJ38379	0.338527	3.28e-10	ANK3	0.422063	3.05e-17	HRASLS2	0.439623	4.73e-06	OVOL2	0.495533	5.3e-25	ENPP3	0.414303	8.36e-08	C14orf109	0.447957	4.67e-12	KLF9	0.468339	1.3e-07	KDM5B	0.3925	9.65e-10	BAZ1B	-0.515617	1.32e-08	CPEB3	0.476076
SLC35F5	0.445843	4.99e-55	TBC1D9	0.697896	5.57e-07	KCNS3	0.409569	5.21e-29	IQGAP1	0.659015	2.94e-76	MYBL1	-0.371503	8.01e-22	PPCDC	0.333387	1.91e-16	APPL2	0.495832	5.76e-19	UGT2B28	0.338232	3.41e-10	SH2D4A	0.421905	3.14e-17	PRSS55	-0.43961	4.74e-06	LRIG1	0.495505	5.34e-25	TMEM87A	0.41365	8.81e-08	SC5DL	0.446824	5.36e-12	CLIP4	-0.467724	1.36e-07	OPN3	0.392288	9.87e-10	CD46	0.515364	1.35e-08	KRT19	0.476063
TMEM87B	0.44497	8.54e-55	ARHGAP35	0.696432	6.02e-07	DLG3	0.40955	5.24e-29	SF3B1	0.658995	2.98e-76	SLMO1	-0.37116	8.79e-22	Q8NA74	0.332385	2.38e-16	ZNF350	0.495352	6.3e-19	FAM216A	-0.337535	3.73e-10	ZNF138	0.421787	3.21e-17	NAA30	0.43759	5.3e-06	CRAT	0.495256	5.68e-25	GNA14	0.412887	9.35e-08	MIB	0.445718	6.13e-12	C10orf2	-0.467003	1.43e-07	ATP6V1D	0.389778	1.29e-09	CDK17	0.515333	1.35e-08	TADA2B	0.475473
AC005077.12	0.444613	1.06e-54	TIMM50	-0.696124	6.12e-07	SPRED2	0.409158	5.98e-29	MON2	0.658538	4.11e-76	NDST1	0.370921	9.37e-22	SLC16A9	0.33172	2.75e-16	SUOX	0.495209	6.47e-19	ANK3	0.337414	3.78e-10	TFAP2B	0.420005	4.49e-17	C10orf118	0.436881	5.51e-06	C14orf109	0.493741	8.3e-25	PSEN1	0.41255	9.6e-08	SARA2	0.44561	6.21e-12	ALKBH1	0.464352	1.72e-07	MARVELD1	-0.389703	1.3e-09	JMJD1C	0.514943	1.39e-08	CASZ1	0.475468
TBCB	-0.442223	4.57e-54	DNAJC7	-0.695657	6.27e-07	SLC22A23	0.408648	7.1e-29	MYSM1	0.658212	5.16e-76	TMEM135	0.369356	1.43e-21	NP_001034156.1	0.331209	3.07e-16	COG2	0.494775	7.01e-19	UCP2	0.336623	4.18e-10	CLMN	0.418991	5.43e-17	RNF141	0.43579	5.85e-06	KRT18	0.493698	8.39e-25	CYP4Z1	0.411606	1.03e-07	GABPA	0.445135	6.58e-12	CYB561D2	0.463511	1.82e-07	CD320	-0.386398	1.84e-09	CENPT	-0.514532	1.43e-08	TLK1	0.475261
SWAP70	0.441532	6.96e-54	IGSF8	0.694623	6.62e-07	EFCAB11	0.40779	9.48e-29	TRIP12	0.657809	6.83e-76	ESRRG	0.369149	1.51e-21	CI025_HUMAN	-0.330768	3.38e-16	ATP6V1D	0.494582	7.27e-19	SORL1	0.335889	4.59e-10	FLJ40712	0.4184	6.07e-17	GTF2A1	0.435716	5.87e-06	ARFIP2	0.493642	8.51e-25	BCCIP	0.411415	1.05e-07	C14orf147	0.444793	6.86e-12	ZNF823	0.461512	2.09e-07	KAT2A	-0.385315	2.05e-09	UBR1	0.51407	1.48e-08	C15orf65	0.473701
RAB27B	0.440588	1.23e-53	CEBPB	-0.693933	6.86e-07	UQCRQ	0.407296	1.12e-28	PDS5A	0.657743	7.16e-76	ATF7	0.36908	1.54e-21	SCRN3	0.330711	3.42e-16	ZNF615	0.494395	7.52e-19	ZBTB7C	0.335842	4.61e-10	MKNK2	0.418057	6.47e-17	TMEM45B	0.435605	5.91e-06	ELF3	0.492739	1.07e-24	SRD5A3	0.41106	1.08e-07	LOC401147	0.444765	6.88e-12	ZFYVE1	0.460797	2.19e-07	CYP4Z1	0.385294	2.06e-09	NOSTRIN	0.513629	1.53e-08	MAP7	0.473267
TMEM135	0.439395	2.53e-53	CYB5R1	0.692444	7.41e-07	ESRRG	0.406843	1.3e-28	EXOSC10	0.657743	7.16e-76	FCN2	0.36891	1.61e-21	CD164	0.329838	4.14e-16	ZNF395	0.494046	8.03e-19	LINC00294	-0.333799	5.96e-10	FCN2	0.418032	6.5e-17	MNAT1	0.435528	5.93e-06	CCNG2	0.492656	1.09e-24	ARHGAP12	0.410826	1.1e-07	FLJ20399	-0.443361	8.15e-12	CYP4Z2P	0.46079	2.19e-07	LIMA1	0.385196	2.08e-09	C6orf195	-0.513143	1.59e-08	LRG1	0.472444
GALNT7	0.438757	3.72e-53	GPRC5C	0.690185	8.33e-07	ZBTB42	0.405074	2.35e-28	ZMYM2	0.657525	8.33e-76	C14orf143	0.368701	1.7e-21	NP_775758.1	0.329741	4.22e-16	SRSF5	0.493861	8.31e-19	RPS6KA5	0.332413	7.08e-10	CCNO	0.417806	6.78e-17	PPP2R5E	0.435426	5.97e-06	FBXO16	0.491768	1.36e-24	SDR16C5	0.410307	1.14e-07	SFRS3	0.443224	8.28e-12	NUMB	0.46024	2.28e-07	TNFSF10	0.385015	2.12e-09	HAUS5	-0.512783	1.63e-08	EPCAM	0.471937
LRIG1	0.437591	7.48e-53	MADD	0.689955	8.43e-07	TNIK	0.404367	2.97e-28	PUM2	0.657104	1.12e-75	ZG16B	0.368181	1.96e-21	XP_950300.1	0.328118	5.99e-16	UBR1	0.493703	8.55e-19	GOLGA5	0.331483	7.95e-10	FAM199X	0.416123	9.27e-17	ZNF138	0.435363	5.99e-06	ZNF410	0.491042	1.62e-24	SMEK1	0.409431	1.22e-07	ABHD3	0.442354	9.2e-12	AKAP9	0.460152	2.29e-07	LGALS8	0.383835	2.39e-09	EFCAB11	0.512542	1.66e-08	GGCT	0.469083
GDE1	0.436034	1.9e-52	STARD7	-0.688762	8.96e-07	CCDC88A	-0.402344	5.8e-28	DHX15	0.656958	1.24e-75	PSMB7	0.367194	2.55e-21	INSR	0.327713	6.53e-16	NAT2	0.492347	1.1e-18	APLP1	-0.330924	8.52e-10	TMEM135	0.415514	1.04e-16	CCNO	0.434402	6.31e-06	SLC25A29	0.49057	1.82e-24	TFAP2B	0.40816	1.35e-07	BCOR	0.442352	9.2e-12	C6orf141	-0.459764	2.35e-07	TM9SF2	0.383407	2.5e-09	GTF2A1	0.512283	1.7e-08	WDR52	0.469072
SAMD15	0.43588	2.08e-52	RALGPS2	0.687844	9.39e-07	MAP3K9	0.400803	9.61e-28	CHD2	0.656612	1.57e-75	DDHD2	-0.365713	3.77e-21	COMMD1	0.32734	7.07e-16	EFCAB11	0.491487	1.29e-18	CLGN	0.330449	9.03e-10	SAMD12	0.414923	1.16e-16	EML5	0.433362	6.68e-06	COG2	0.490504	1.85e-24	SEC16A	0.407496	1.42e-07	FLJ11029	-0.442135	9.44e-12	SMS	-0.458201	2.62e-07	ICA1	0.383387	2.51e-09	VAV3	0.51123	1.84e-08	TOM1L1	0.468296
CLMN	0.435108	3.29e-52	ARFGEF3	0.687834	9.4e-07	RORC	0.39999	1.25e-27	EIF4G2	0.656458	1.75e-75	ICA1	0.364797	4.81e-21	Q96DQ3	0.327299	7.13e-16	CD164	0.490861	1.45e-18	MIA3	0.329108	1.07e-09	EGLN3	0.414754	1.19e-16	IDAS	0.43235	7.06e-06	SPINK8	0.490403	1.9e-24	AFP	0.406657	1.52e-07	PON2	0.442106	9.47e-12	EPB41L4A	0.456229	2.99e-07	ZC3H14	0.382821	2.66e-09	TAF9B	0.511175	1.84e-08	SLC35A3	0.46741
LIMA1	0.43437	5.09e-52	SPTLC2	0.687371	9.62e-07	GSTZ1	0.39962	1.42e-27	MGEA5	0.65637	1.86e-75	NOSTRIN	0.364235	5.57e-21	NTN4	0.326467	8.52e-16	LOC100129794	0.490378	1.58e-18	TJP3	0.328974	1.08e-09	CCDC64B	0.413792	1.43e-16	PEX7	0.432124	7.14e-06	NAT2	0.489453	2.4e-24	TMEM30B	0.406576	1.53e-07	CGI-128	-0.44204	9.55e-12	PSIP1	-0.455339	3.17e-07	METTL25	0.382157	2.85e-09	PIK3C2A	0.510987	1.87e-08	FAM214A	0.467318
FRMD4B	0.434183	5.69e-52	CACNA2D2	0.687344	9.63e-07	AKT1	0.398271	2.2e-27	CCNI	0.65615	2.16e-75	PCSK1N	-0.363623	6.55e-21	NP_877438.1	0.326424	8.6e-16	SYNJ2BP	0.490011	1.69e-18	CYP4X1	0.32861	1.13e-09	CROT	0.413674	1.46e-16	BIK	0.432018	7.18e-06	C9orf7	0.488564	2.99e-24	WNT5A	0.406373	1.55e-07	SRP54	0.441901	9.71e-12	CKS2	-0.454681	3.31e-07	SPATA7	0.381852	2.94e-09	ECH1	0.510591	1.92e-08	TMEM87B	0.465942
RALGAPA2	0.433061	1.1e-51	AAMP	-0.686898	9.85e-07	AZGP1	0.397891	2.48e-27	SON	0.656148	2.17e-75	TMEM87B	0.363269	7.19e-21	CXorf23	0.325784	9.85e-16	BTBD7	0.489994	1.69e-18	SEC16A	0.328211	1.19e-09	AR	0.413329	1.55e-16	NPNT	0.43089	7.64e-06	SRP9	0.488545	3e-24	BTBD7	0.404439	1.8e-07	PLEKHF2	0.439957	1.22e-11	RASA4	-0.454231	3.42e-07	SUCLG2	0.381436	3.06e-09	MDFI	-0.509935	2.02e-08	ZNF468	0.465695
KLHL28	0.430701	4.42e-51	SDCCAG8	-0.686152	1.02e-06	TOX3	0.396337	4.11e-27	RBM27	0.65612	2.21e-75	AZGP1	0.362136	9.67e-21	INTS6	0.325458	1.06e-15	MUDENG	0.489416	1.88e-18	NUP43	0.327781	1.25e-09	ATF7	0.412747	1.73e-16	REEP6	0.430889	7.64e-06	DOPEY2	0.488256	3.22e-24	CD164	0.403737	1.9e-07	C14orf11	0.439925	1.23e-11	CAPRIN2	-0.453775	3.52e-07	USP11	-0.380781	3.28e-09	PSIP1	-0.509028	2.16e-08	EPB41L5	0.464458
MAP3K1	0.430539	4.85e-51	RNF169	-0.684994	1.08e-06	MLPH	0.395866	4.78e-27	OGT	0.655949	2.49e-75	C1orf98	0.361992	1e-20	PVR	-0.324955	1.17e-15	ANKRD11	-0.489074	2e-18	TNIK	0.326954	1.39e-09	MUC1	0.410803	2.47e-16	ALKBH1	0.430706	7.71e-06	TMEM87B	0.488248	3.23e-24	MPP5	0.403488	1.93e-07	C14orf129	0.438825	1.4e-11	ICA1	0.453384	3.61e-07	CATSPERB	0.380183	3.48e-09	CHMP2A	0.508358	2.27e-08	LARP1B	0.46443
SEC23IP	0.430468	5.06e-51	SPDL1	-0.684804	1.1e-06	TMEM55A	-0.395845	4.81e-27	C1orf9	0.65587	2.63e-75	GRAMD2	0.361583	1.12e-20	SENP7	0.324356	1.33e-15	C14orf142	0.488764	2.12e-18	TNFSF10	0.326651	1.44e-09	KIAA1324	0.410789	2.47e-16	TAX1BP1	0.430166	7.94e-06	TACSTD2	0.487683	3.71e-24	ATG2B	0.403186	1.98e-07	FLJ13611	0.438709	1.42e-11	C14orf45	0.453279	3.64e-07	ANGEL2	0.379885	3.59e-09	GSTZ1	0.507982	2.33e-08	SPICE1	0.464334
SETD3	0.429883	7.12e-51	SSH3	0.68404	1.14e-06	PAX9	0.395767	4.93e-27	CEP350	0.655159	4.3e-75	C4B	0.361044	1.29e-20	NP_689621.1	0.323592	1.57e-15	TMEM62	0.488719	2.14e-18	TMEM87B	0.325859	1.58e-09	ABCC12	0.410282	2.71e-16	MIPOL1	0.428728	8.58e-06	AR	0.487587	3.79e-24	NFKBIZ	0.399993	2.52e-07	DSTN	0.438665	1.43e-11	GPR39	0.453136	3.67e-07	SWAP70	0.379664	3.67e-09	SMIM14	0.507682	2.39e-08	CYP4Z2P	0.464278
ENTPD5	0.42982	7.39e-51	ARHGAP21	-0.683342	1.18e-06	GGT6	0.395338	5.67e-27	KIAA0368	0.654831	5.38e-75	C2orf55	0.360992	1.3e-20	MYOHD1	-0.322931	1.8e-15	MARK3	0.487603	2.62e-18	GABARAPL2	-0.325602	1.63e-09	AP1M2	0.408598	3.68e-16	PEX11A	0.428725	8.58e-06	YIPF1	0.486828	4.57e-24	DUSP4	0.399491	2.61e-07	SLC12A2	0.437702	1.6e-11	SH3BP4	0.453085	3.69e-07	VWA8	0.379444	3.76e-09	KIAA1244	0.507617	2.4e-08	ILDR1	0.46238
PIK3R1	0.429539	8.7e-51	SH3BP4	0.681221	1.31e-06	FBXO17	-0.394324	7.85e-27	GPBP1	0.65483	5.39e-75	PSIP1	-0.359971	1.7e-20	PTPRN	0.322399	2.01e-15	SRP9	0.487577	2.63e-18	SYT17	0.324759	1.81e-09	FANK1	0.40838	3.83e-16	FANCM	0.426762	9.53e-06	CLGN	0.486433	5.03e-24	EMILIN2	-0.399472	2.62e-07	TLOC1	0.436432	1.86e-11	KIAA1370	0.45273	3.77e-07	PBDC1	0.379299	3.81e-09	TRAK2	0.507565	2.41e-08	RORC	0.462084
RP11-356O9.2	0.428921	1.25e-50	USF1	-0.680896	1.33e-06	PSMD5	0.394092	8.45e-27	SLAIN2	0.654492	6.8e-75	SLC22A23	0.358929	2.23e-20	NXF1	0.321865	2.25e-15	SPATA6	0.487066	2.89e-18	MLPH	0.323327	2.15e-09	ALDH6A1	0.408044	4.07e-16	ZNF350	0.426445	9.69e-06	SMEK1	0.486094	5.46e-24	TUBA1C	-0.399055	2.7e-07	FLJ20174	0.436416	1.86e-11	NTN4	0.452538	3.82e-07	GPD1L	0.379145	3.87e-09	USP33	0.507543	2.41e-08	TOB1	0.461744
IL13RA1	0.428711	1.41e-50	ZCCHC17	-0.680901	1.33e-06	FUT1	-0.393999	8.71e-27	C12orf51	0.654412	7.19e-75	DNAJC22	0.358004	2.83e-20	DDX39_HUMAN	-0.320504	2.99e-15	GPR160	0.485641	3.74e-18	FAM161B	0.322322	2.43e-09	TMEM45B	0.407828	4.23e-16	LRG1	0.426345	9.74e-06	RASEF	0.485702	6.01e-24	ZC3H14	0.397951	2.93e-07	C14orf35	0.435763	2.01e-11	RHBDF2	-0.45235	3.87e-07	ATF7	0.378936	3.96e-09	NDUFB1	0.507371	2.44e-08	ACACA	0.460633
ZBTB1	0.428403	1.68e-50	CKAP2	-0.679883	1.4e-06	SLIRP	0.393727	9.5e-27	CAPRIN1	0.653005	1.89e-74	ZNF296	0.35748	3.23e-20	OR56A4	0.319916	3.38e-15	IRAK1	-0.485381	3.92e-18	FGD1	-0.322221	2.46e-09	AZGP1	0.407723	4.31e-16	HMGCR	0.426059	9.89e-06	DEGS2	0.484952	7.21e-24	SMIM14	0.397867	2.95e-07	TCF12	0.43561	2.05e-11	COPB2	0.451229	4.17e-07	RNF144B	0.378933	3.96e-09	QSOX2	-0.506824	2.54e-08	TMEM63C	0.460293
FAM179B	0.428161	1.94e-50	SCCPDH	0.679556	1.42e-06	CLCA2	0.393431	1.04e-26	CCNK	0.652961	1.95e-74	SCYL3	0.356218	4.47e-20	SLC16A3	-0.319746	3.51e-15	DOPEY2	0.4842	4.85e-18	MSX2	0.322026	2.52e-09	NKX3-1	0.407452	4.53e-16	ILDR1	0.42598	9.93e-06	PRLR	0.484545	7.95e-24	DPY19L3	0.397628	3e-07	DAAM1	0.435514	2.07e-11	STAM2	0.451118	4.2e-07	UNC13B	0.378926	3.96e-09	TRIM15	-0.506615	2.58e-08	BLZF1	0.460236
EXOC6	0.427958	2.18e-50	TCF20	-0.67954	1.42e-06	MPP5	0.393312	1.08e-26	MAT2A	0.652929	1.99e-74	CCNO	0.354902	6.26e-20	XPO5	-0.31865	4.4e-15	JKAMP	0.483952	5.07e-18	GPR39	0.3218	2.58e-09	PRLR	0.406856	5.04e-16	MPP5	0.425685	1.01e-05	ZNF613	0.48424	8.56e-24	TMEM62	0.396953	3.16e-07	FUSIP1	0.434703	2.27e-11	BNIP3L	0.450854	4.27e-07	ANK3	0.378768	4.02e-09	SAMD4B	-0.50632	2.64e-08	ARSD	0.459653
GPD1L	0.42747	2.89e-50	SGSM3	0.679448	1.43e-06	CCNO	0.392607	1.36e-26	CACNA1E	-0.652817	2.15e-74	FBXO17	-0.354755	6.5e-20	FAM98C	0.318099	4.93e-15	NUMB	0.483015	6e-18	LTF	0.321782	2.59e-09	LRRC31	0.406826	5.07e-16	SLC44A5	0.42328	1.15e-05	NTN4	0.483973	9.13e-24	C14orf1	0.395388	3.55e-07	DKFZp761C169	0.434386	2.36e-11	IFT43	0.450558	4.36e-07	FADS3	-0.378646	4.07e-09	IFT46	0.506132	2.68e-08	ZC3H14	0.459421
UBR1	0.427287	3.22e-50	SEC16A	0.679335	1.44e-06	SCYL3	0.392518	1.4e-26	MLL	0.6528	2.17e-74	LRRC26	0.354429	7.06e-20	LRIG3	0.317544	5.53e-15	DGKD	0.481362	8.06e-18	TP53INP2	0.32168	2.62e-09	KIAA1370	0.406256	5.61e-16	CPSF2	0.422702	1.18e-05	FANK1	0.483321	1.07e-23	ETFDH	0.395307	3.57e-07	UTX	0.434078	2.45e-11	SERHL2	0.450031	4.51e-07	LOC730102	0.37757	4.54e-09	RP11-84D1.2	-0.505482	2.81e-08	EIF2AK3	0.458913
SEMA3E	0.426495	5.08e-50	FNBP1	-0.678889	1.47e-06	GALNT10	0.392012	1.64e-26	TTC3	0.652776	2.21e-74	ZNF138	0.354403	7.11e-20	HSPA2	0.31736	5.74e-15	CAPN9	0.481185	8.31e-18	TPGS2	-0.321672	2.62e-09	ZBTB7B	0.404625	7.52e-16	C1orf38	-0.422069	1.22e-05	KIAA1370	0.482682	1.25e-23	IL13RA1	0.394908	3.68e-07	HDCMA18P	0.433633	2.58e-11	RAPGEF4	0.449721	4.6e-07	MORC4	0.377342	4.65e-09	NUDT12	0.504384	3.04e-08	RP11-774O3.3	0.458749
PRRC1	0.425946	6.97e-50	ITGA3	0.678791	1.48e-06	C14orf142	0.390649	2.53e-26	ANKRD17	0.652655	2.4e-74	CYP4X1	0.353503	8.93e-20	NP_114141	0.317104	6.05e-15	FLJ11235	0.478706	1.29e-17	SLIRP	0.321203	2.78e-09	UBR7	0.404514	7.67e-16	CERS4	0.421666	1.25e-05	TSTD1	0.482618	1.27e-23	TMEM41B	0.394462	3.8e-07	MOAP1	0.433129	2.73e-11	ACAA1	0.449382	4.71e-07	TMC5	0.377015	4.8e-09	ARCN1	0.504362	3.04e-08	ZNF613	0.457444
EDEM3	0.425941	6.99e-50	SLC11A2	0.676702	1.64e-06	LOC101927972	0.389154	4.05e-26	ARID2	0.652267	3.13e-74	IQGAP2	0.353212	9.62e-20	ZNF28	0.316824	6.41e-15	XBP1	0.478575	1.32e-17	BRI3	-0.320866	2.89e-09	FAM84B	0.404447	7.76e-16	YLPM1	0.421579	1.25e-05	ATG16L1	0.48251	1.3e-23	AFF1	0.394404	3.82e-07	MIR16	0.432167	3.06e-11	HMGCS2	0.449163	4.78e-07	XPR1	0.376355	5.14e-09	SLC38A7	-0.502251	3.55e-08	LOC100506098	0.45686
STAM2	0.425893	7.19e-50	ABAT	0.675597	1.73e-06	TBC1D30	0.387871	6.07e-26	TMEM131	0.652239	3.19e-74	RBM47	0.352059	1.29e-19	KIAA0971	0.316665	6.62e-15	REEP6	0.477927	1.48e-17	GPR160	0.319919	3.23e-09	IGSF3	0.40379	8.72e-16	ALDH3B2	0.421415	1.26e-05	EFCAB11	0.482008	1.47e-23	IP6K2	0.394282	3.85e-07	MGC1203	-0.432119	3.07e-11	GGPS1	0.44875	4.91e-07	FGD1	-0.376265	5.18e-09	BCL7A	-0.502014	3.61e-08	SLC19A2	0.456839
SNAP23	0.425458	9.23e-50	ERGIC1	0.67435	1.83e-06	CYP4X1	0.387491	6.83e-26	DSCAM	-0.651995	3.76e-74	ENTPD5	0.351906	1.34e-19	GGPS1	0.316583	6.74e-15	ARV1	0.477778	1.52e-17	CAPN13	0.318402	3.87e-09	AKAP5	0.403068	9.92e-16	TRIM25	-0.42063	1.32e-05	CASP6	0.48107	1.83e-23	STT3B	0.390822	4.96e-07	SRP9	0.431816	3.18e-11	ZDHHC3	0.448182	5.09e-07	KIAA0586	0.375569	5.56e-09	PHOSPHO2	0.501856	3.65e-08	TMEM57	0.455872
THUMPD1	0.425361	9.76e-50	TRIM3	0.674252	1.84e-06	TMEM251	0.387151	7.6e-26	TXNDC11	0.651754	4.44e-74	HGD	0.350507	1.9e-19	PSMD5	0.316553	6.78e-15	USP53	0.477734	1.53e-17	TBCB	-0.317186	4.47e-09	PGBD2	0.400763	1.49e-15	C9orf152	0.420461	1.33e-05	C14orf142	0.480624	2.04e-23	MIA3	0.390606	5.04e-07	FLJ20457	0.431392	3.34e-11	OGDHL	-0.447797	5.22e-07	SAV1	0.374537	6.16e-09	TCOF1	-0.501191	3.83e-08	GGPS1	0.455346
SH2D4A	0.424529	1.57e-49	CPE	0.673918	1.87e-06	SEMA4B	0.38684	8.38e-26	UBXD2	0.651464	5.41e-74	TMED10	0.34987	2.23e-19	ATP8B1	0.316147	7.37e-15	ATG2B	0.477647	1.55e-17	ADCY3	-0.317089	4.52e-09	ADCY3	-0.4005	1.56e-15	IMPACT	0.420307	1.34e-05	EFNA4	0.479958	2.39e-23	ALCAM	0.390551	5.06e-07	MYO6	0.43068	3.63e-11	CYP20A1	0.447127	5.46e-07	EGLN3	0.374019	6.49e-09	ZNF579	-0.500442	4.04e-08	PIP	0.454918
CCDC186	0.422989	3.79e-49	ZNF462	-0.672807	1.98e-06	EGF	0.386572	9.11e-26	PIK3R3	0.65102	7.31e-74	ZBTB7B	0.349722	2.32e-19	EFTUD2	-0.316099	7.44e-15	ISCA2	0.476769	1.81e-17	DPY19L2P2	-0.316655	4.75e-09	ESRRG	0.400068	1.69e-15	CYP4Z1	0.419971	1.36e-05	LOC440335	0.479593	2.61e-23	FAM188A	0.390174	5.2e-07	FLJ10035	0.430678	3.63e-11	DNAJC17	0.446558	5.66e-07	NCOR2	-0.373948	6.54e-09	CHTF8	-0.499543	4.31e-08	SIDT1	0.454559
ATG2B	0.42246	5.13e-49	MIA2	0.672544	2e-06	TTC9	0.386069	1.07e-25	NACA	0.650951	7.66e-74	C9orf128	0.349245	2.61e-19	HTRA3	0.315866	7.8e-15	BTBD6	0.476033	2.06e-17	SLC2A10	0.316528	4.83e-09	GALNT7	0.3999	1.74e-15	DTWD2	0.419956	1.36e-05	TMEM161B	0.479138	2.91e-23	ZNRF2	0.38977	5.36e-07	BZW1	0.430604	3.66e-11	UQCRQ	0.44654	5.67e-07	ZNF823	0.373776	6.65e-09	PNRC2	0.499528	4.32e-08	CERS6	0.454345
BAG5	0.42169	7.95e-49	URI1	-0.672446	2.01e-06	SLC39A9	0.385728	1.18e-25	FAM48A	0.650604	9.69e-74	CADPS2	0.348778	2.93e-19	VAV3	0.314677	9.95e-15	FMO5	0.475915	2.11e-17	MUC1	0.316292	4.96e-09	SAR1B	0.399854	1.75e-15	TMEM30B	0.419775	1.38e-05	ADSS	0.479087	2.94e-23	RUNX3	-0.38904	5.65e-07	AXOT	0.43019	3.84e-11	TNIK	0.445189	6.19e-07	PLOD3	-0.373762	6.66e-09	ZNF43	0.498915	4.51e-08	TSPAN13	0.453429
TNIK	0.421169	1.07e-48	ITPRID2	0.672214	2.03e-06	FLJ38379	0.385129	1.43e-25	RBBP6	0.650552	1e-73	CD46	0.348447	3.18e-19	ALS2CR16	0.314539	1.02e-14	SUCLG2	0.475786	2.15e-17	HPX	0.316112	5.07e-09	CLGN	0.399694	1.8e-15	PPP2R5C	0.419656	1.39e-05	CLMN	0.478454	3.42e-23	GTF2A1	0.388177	6.01e-07	CADPS2	0.429827	4e-11	CYB5A	0.444677	6.4e-07	OGG1	-0.373118	7.1e-09	ZFYVE1	0.498114	4.78e-08	INADL	0.452357
C4orf32	0.421083	1.12e-48	CDCA5	-0.672234	2.03e-06	PRR15L	0.384986	1.49e-25	BCLAF1	0.649172	2.56e-73	KIF13B	0.348106	3.47e-19	MYO5C	0.314241	1.09e-14	MPP5	0.475671	2.2e-17	ALDH6A1	0.315742	5.29e-09	SPDEF	0.399142	1.98e-15	FAM199X	0.419322	1.41e-05	TPRN	0.477861	3.94e-23	LIN52	0.386211	6.93e-07	LRRC1	0.429792	4.02e-11	EIF2AK3	0.444268	6.57e-07	MIOS	0.371356	8.46e-09	SLC35G1	-0.49792	4.85e-08	TMEM62	0.45228
RBM47	0.421063	1.13e-48	USF2	-0.671865	2.07e-06	DGKD	0.383551	2.33e-25	CDC42BPB	0.649161	2.57e-73	ADSSL1	0.348094	3.48e-19	NP_056164.1	0.313549	1.25e-14	KIAA1244	0.474642	2.63e-17	KMO	0.315666	5.34e-09	VAT1	-0.398285	2.3e-15	DAAM1	0.418867	1.44e-05	CASC1	0.477561	4.23e-23	RHBDF2	-0.386126	6.97e-07	ALDH6A1	0.429534	4.14e-11	NOP56	-0.441202	8e-07	ZFYVE21	0.370717	9.01e-09	ENTPD5	0.497762	4.9e-08	REEP3	0.452001
TTLL5	0.420561	1.51e-48	FAHD2A	-0.670661	2.19e-06	CADPS2	0.383469	2.39e-25	LONP2	0.649092	2.7e-73	EFNA4	0.347471	4.06e-19	RIN2	0.313354	1.3e-14	C4orf34	0.474435	2.73e-17	RAB27B	0.315228	5.62e-09	CASZ1	0.397364	2.7e-15	PBLD	0.418652	1.46e-05	TJP3	0.477499	4.29e-23	ALG14	0.38557	7.26e-07	BCL2L12	-0.42878	4.52e-11	CAPN9	0.440926	8.14e-07	LIMCH1	0.370049	9.63e-09	HEXIM1	0.497527	4.98e-08	SRD5A3	0.451652
SETD7	0.420338	1.71e-48	CFDP1	-0.669618	2.3e-06	CCDC176	0.382941	2.81e-25	GOLGA4	0.648996	2.88e-73	GLYATL1	0.347347	4.19e-19	SENP5	-0.313331	1.31e-14	SLIRP	0.474343	2.77e-17	IMPA1	-0.31496	5.8e-09	TMEM87B	0.397297	2.74e-15	GRHL1	0.418518	1.47e-05	FAAH2	0.476646	5.25e-23	PPM1A	0.385496	7.29e-07	HECTD1	0.428538	4.64e-11	SLC44A3	0.440874	8.17e-07	SLC35A1	0.369742	9.92e-09	UBE2O	-0.497306	5.06e-08	DLG3	0.451191
B4GALT2	-0.419758	2.37e-48	EPSTI1	-0.668552	2.42e-06	HGD	0.382934	2.81e-25	TTLL5	0.648992	2.88e-73	TEX9	0.347268	4.27e-19	DSCR6	0.313176	1.35e-14	LRRC26	0.474268	2.81e-17	SCGB2A2	0.314699	5.98e-09	SPOPL	0.397223	2.77e-15	GLYATL1	0.418475	1.47e-05	ARV1	0.476168	5.87e-23	MED23	0.385208	7.45e-07	DDX3X	0.428528	4.65e-11	UBE2C	-0.44061	8.31e-07	ALOX12P2	-0.369396	1.03e-08	C20orf27	-0.496992	5.18e-08	ZBTB41	0.451175
RABL3	0.419374	2.94e-48	KNSTRN	-0.668198	2.46e-06	ZFYVE21	0.382932	2.82e-25	USP7	0.648939	2.99e-73	FGD1	-0.347127	4.42e-19	NANOS1	0.313138	1.36e-14	CSRNP2	0.473504	3.21e-17	SLC40A1	0.314314	6.25e-09	CORO2A	0.396903	2.93e-15	ESRRG	0.418343	1.48e-05	ZNF823	0.475921	6.22e-23	DLG3	0.384825	7.65e-07	SCOC	0.428407	4.71e-11	EFNA4	0.440512	8.36e-07	TMEM259	-0.368806	1.09e-08	RELT	-0.496306	5.44e-08	LNX2	0.450884
PIK3R3	0.419158	3.32e-48	PPP6R3	0.66775	2.51e-06	SAR1B	0.380919	5.22e-25	RYR3	-0.648934	3e-73	TTC9	0.346433	5.25e-19	RPOR_HUMAN	-0.313103	1.37e-14	RYBP	0.472492	3.82e-17	ENTPD5	0.314205	6.33e-09	SLC17A9	-0.396876	2.94e-15	PIK3R3	0.418085	1.5e-05	STAM2	0.475836	6.35e-23	VWA8	0.384582	7.79e-07	NXP2	0.42751	5.22e-11	C14orf129	0.440409	8.42e-07	SLC39A10	0.36857	1.11e-08	TFG	0.495069	5.93e-08	WDR20	0.450577
ARHGAP12	0.418992	3.65e-48	GTF2B	-0.666078	2.72e-06	ARRDC1	0.379779	7.4e-25	SNW1	0.648898	3.07e-73	GPR173	-0.345272	6.99e-19	TAS2R41	0.312976	1.41e-14	RCOR3	0.471442	4.58e-17	RP11-400N9.1	0.313974	6.5e-09	ZNRF2	0.396558	3.11e-15	MIOS	0.416789	1.61e-05	DUSP4	0.475162	7.44e-23	CXCL17	0.384283	7.96e-07	P4HA1	0.427422	5.27e-11	TMEM86A	0.440312	8.47e-07	SENP3	-0.368131	1.16e-08	TOP1MT	-0.495005	5.96e-08	C9orf41	0.449922
DUSP4	0.4185	4.81e-48	FBXW2	0.66569	2.77e-06	RAB25	0.379771	7.42e-25	SLK	0.64812	5.19e-73	HMGN4	-0.345107	7.28e-19	NP_115949.3	0.309769	2.68e-14	NKX3-1	0.471419	4.6e-17	TMEM14C	-0.313032	7.25e-09	MYO6	0.396419	3.19e-15	TACSTD2	0.416732	1.61e-05	DTWD2	0.474951	7.82e-23	CYP4Z2P	0.383829	8.22e-07	SHOC2	0.427212	5.4e-11	PFKM	-0.439902	8.7e-07	RFWD2	0.367953	1.18e-08	LIMCH1	0.494724	6.08e-08	HSD17B7	0.449025
ZNF429	0.418222	5.62e-48	UBE3A	0.665334	2.82e-06	GPR39	0.379679	7.63e-25	AR	0.647641	7.16e-73	C14orf179	0.343531	1.07e-18	PIK3CG	0.309575	2.79e-14	TSTD1	0.470831	5.09e-17	YPEL2	0.313027	7.26e-09	RALGAPA2	0.395807	3.55e-15	MSX2	0.416553	1.63e-05	FMO5	0.474048	9.66e-23	ZNF91	0.38329	8.54e-07	SH3RF1	0.427074	5.49e-11	TMEM135	0.439665	8.83e-07	CADPS2	0.367806	1.2e-08	ZNF264	0.494706	6.09e-08	DNAJC16	0.448736
SOS2	0.417747	7.33e-48	AKAP5	0.664964	2.86e-06	CCDC125	0.37939	8.33e-25	KIAA1219	0.647567	7.52e-73	PGBD2	0.343283	1.14e-18	NP_055842.1	0.309279	2.96e-14	AZGP1	0.470118	5.75e-17	FCN2	0.312666	7.57e-09	CAPN9	0.395517	3.73e-15	KIAA1370	0.416384	1.64e-05	CDH5	-0.473375	1.13e-22	SERINC5	0.382984	8.73e-07	GPD2	0.426902	5.6e-11	RP9P	-0.43869	9.39e-07	GALNT10	0.367423	1.25e-08	YEATS2	-0.494674	6.1e-08	SAMD12	0.448472
PJA2	0.417395	8.93e-48	RNASEH2C	-0.66435	2.95e-06	SLC44A4	0.379137	9e-25	USP34	0.647142	1e-72	MSI1	-0.343218	1.16e-18	ZC3H14	0.309093	3.07e-14	LIMCH1	0.468709	7.32e-17	NDUFB1	0.312345	7.85e-09	EMILIN2	-0.395453	3.77e-15	ESRP2	0.4163	1.65e-05	DYSF	-0.472749	1.31e-22	IRF5	-0.382787	8.85e-07	ASGR1	-0.426751	5.69e-11	RND1	0.43836	9.59e-07	FBXL3	0.367403	1.25e-08	NUBPL	0.494264	6.28e-08	ZNF587B	0.447335
FOXP1	0.417115	1.04e-47	CKAP2L	-0.664081	2.98e-06	FAM174B	0.378988	9.42e-25	WDR26	0.647087	1.04e-72	TOX3	0.342845	1.27e-18	NP_061900.1	0.308654	3.35e-14	NAT1	0.468608	7.45e-17	RNF144B	0.312327	7.87e-09	TJP3	0.395295	3.87e-15	GALE	0.416247	1.65e-05	STX11	-0.471133	1.9e-22	RALGPS2	0.382052	9.32e-07	WASL	0.426599	5.79e-11	MYC	-0.437036	1.04e-06	TMUB2	-0.367321	1.26e-08	HSPA4	0.493276	6.73e-08	PIK3R3	0.4469
TTC8	0.416998	1.12e-47	SETDB2-PHF11	-0.662512	3.21e-06	DHX32	0.378795	9.98e-25	DNAH2	-0.646976	1.12e-72	CREB3L1	0.342772	1.29e-18	OR56A1	0.308382	3.54e-14	ADSS	0.467993	8.27e-17	MYC	-0.312299	7.89e-09	ZNF737	0.395287	3.88e-15	RPS6KA5	0.416151	1.66e-05	STX2	-0.47103	1.95e-22	IDH1	0.381994	9.36e-07	ALCAM	0.426448	5.89e-11	LOC644189	0.436966	1.05e-06	GTF2A1	0.367318	1.26e-08	C4orf32	0.492433	7.14e-08	ABCC11	0.446156
NAALADL2	0.416743	1.29e-47	ACO2	-0.662268	3.25e-06	TMEM62	0.378642	1.05e-24	CAST	0.646909	1.17e-72	ABCC12	0.34235	1.43e-18	UPP1	-0.30818	3.68e-14	C9orf25	-0.467989	8.28e-17	KCNH2	-0.312055	8.12e-09	CRAT	0.39357	5.22e-15	STX2	-0.415214	1.74e-05	CORO2A	0.470656	2.13e-22	SNAP23	0.381045	1e-06	USP3	0.426437	5.9e-11	KIAA0564	0.436156	1.1e-06	PSEN1	0.366906	1.31e-08	SHISA3	-0.492211	7.26e-08	ICA1	0.444697
BOP1	-0.416112	1.83e-47	MYOF	0.661038	3.44e-06	FCN2	0.377644	1.42e-24	DNAH9	-0.646722	1.32e-72	ARHGAP32	0.342313	1.44e-18	C10orf88	0.308121	3.73e-14	FAM179B	0.467987	8.28e-17	CROT	0.312054	8.12e-09	SLC44A4	0.393061	5.69e-15	SC5DL	0.415184	1.75e-05	RAB17	0.470552	2.18e-22	DHRS7	0.380766	1.02e-06	MLR2	0.425318	6.7e-11	VIPR2	0.435343	1.16e-06	SEMA3E	0.366518	1.36e-08	RORC	0.492145	7.29e-08	PARD6B	0.444579
GPR160	0.415782	2.2e-47	UFSP2	0.660957	3.45e-06	UBR7	0.37673	1.87e-24	CSMD1	-0.646149	1.94e-72	DNAJC6	-0.34193	1.58e-18	SLC40A1	0.307691	4.06e-14	ANKRA2	0.467957	8.33e-17	BTBD7	0.311885	8.28e-09	OVOL2	0.393031	5.72e-15	STAM2	0.415046	1.76e-05	KIAA0247	0.469965	2.49e-22	IQGAP2	0.380513	1.04e-06	SH3BP4	0.424652	7.23e-11	TPX2	-0.435087	1.18e-06	PLEKHS1	0.36645	1.37e-08	FPGT	0.490744	8.04e-08	RND1	0.443722
MIPOL1	0.415555	2.49e-47	SLBP	-0.659872	3.62e-06	CYB5A	0.376577	1.95e-24	SNAP23	0.645412	3.17e-72	ALDH3B2	0.340704	2.13e-18	YEATS2	-0.307161	4.51e-14	MLPH	0.467471	9.04e-17	ICA1	0.311883	8.28e-09	PEX11A	0.392916	5.84e-15	C12orf28	0.414905	1.77e-05	GMPR2	0.469895	2.53e-22	ST6GALNAC1	0.380296	1.06e-06	DDX26	0.423971	7.8e-11	GINS1	-0.43441	1.23e-06	CD164	0.365681	1.48e-08	NTM	-0.490523	8.17e-08	ZNF91	0.44337
TMEM63C	0.41553	2.53e-47	FAM76A	-0.659405	3.7e-06	ARFIP2	0.376219	2.18e-24	METTL3	0.645367	3.27e-72	UGT2B11	0.340001	2.53e-18	NP_689818.2	0.306797	4.85e-14	PEX11B	0.466683	1.03e-16	SLC44A4	0.311606	8.55e-09	RASEF	0.392821	5.93e-15	LINC00310	-0.413667	1.89e-05	GPR98	0.469713	2.64e-22	PIK3R3	0.380203	1.06e-06	ZNF21	0.423529	8.2e-11	MT3	-0.433906	1.27e-06	EPB41L4A	0.365505	1.5e-08	BAAT	-0.490079	8.42e-08	TRIL	0.44263
SLC35A3	0.415489	2.59e-47	REEP6	0.657982	3.95e-06	CRIP2	0.375833	2.44e-24	SETD5	0.645202	3.65e-72	VWA2	0.3393	2.99e-18	SEC61A2	0.305961	5.71e-14	RORC	0.465681	1.23e-16	BLNK	0.31053	9.68e-09	TMPRSS2	0.392642	6.12e-15	MREG	0.413534	1.9e-05	REEP6	0.469681	2.66e-22	WDR26	0.380042	1.07e-06	KIAA0205	0.423441	8.28e-11	PSMC3IP	-0.433041	1.34e-06	MNAT1	0.365144	1.56e-08	ZC3H3	-0.489416	8.82e-08	TSTD1	0.441851
FBXO34	0.41442	4.68e-47	EXOSC9	-0.657488	4.04e-06	ZNF513	0.375577	2.64e-24	FAM120A	0.644753	4.92e-72	REEP3	0.33918	3.08e-18	B3GALT3	0.30584	5.85e-14	IGSF22	0.465286	1.31e-16	MCOLN1	-0.309651	1.07e-08	USP53	0.390996	8.1e-15	AQR	0.41353	1.9e-05	EVL	0.469634	2.69e-22	XBP1	0.379937	1.08e-06	SERP1	0.423343	8.38e-11	CDC25B	-0.433022	1.34e-06	ATP6V0A1	-0.364992	1.58e-08	CCDC6	0.488005	9.73e-08	ABCA12	0.441471
CCNG2	0.41411	5.55e-47	CD9	0.657082	4.12e-06	SLMO1	-0.37543	2.76e-24	CCNT2	0.644437	6.06e-72	DICER1	0.338893	3.3e-18	BBS7	0.305103	6.77e-14	CASD1	0.464987	1.38e-16	UBR7	0.309626	1.07e-08	LOC100506115	-0.390707	8.51e-15	SUCLG2	0.412952	1.96e-05	NDUFB1	0.469568	2.73e-22	SAR1B	0.379908	1.08e-06	CSNK1G3	0.423139	8.57e-11	PCCA	0.432889	1.35e-06	QSOX2	-0.364891	1.59e-08	SMEK1	0.487668	9.95e-08	FAM110C	0.440735
COL4A3BP	0.413408	8.19e-47	ZNF326	-0.655224	4.48e-06	TSPAN9	0.374291	3.88e-24	CAPZA1	0.644286	6.7e-72	CASP6	0.338617	3.53e-18	PRSS8	0.304983	6.93e-14	GSTZ1	0.4639	1.65e-16	SCYL3	0.309313	1.11e-08	C1orf172	0.389632	1.02e-14	USP53	0.412243	2.03e-05	TEKT5	0.46942	2.83e-22	COL4A2	-0.379866	1.09e-06	LAP1B	0.422828	8.88e-11	XK	-0.432633	1.37e-06	NKIRAS2	-0.36453	1.65e-08	RP11-521I2.3	-0.487473	1.01e-07	MPV17L	0.440718
RP13-580F15.2	0.413202	9.17e-47	CDCA8	-0.654916	4.54e-06	RAP2A	-0.374086	4.12e-24	UBE4A	0.643958	8.32e-72	KIF3C	-0.338428	3.69e-18	CUTL1	-0.304968	6.95e-14	CYB5A	0.4627	2.02e-16	YRDC	-0.308863	1.17e-08	WDR20	0.389591	1.03e-14	EIF5	0.411997	2.05e-05	IQCK	0.469265	2.93e-22	RREB1	0.379126	1.15e-06	SEC15L1	0.422265	9.46e-11	GALC	0.432371	1.4e-06	ARID5B	0.364158	1.71e-08	APBA1	-0.487383	1.02e-07	SLC9A3R1	0.440635
PPM1A	0.41312	9.6e-47	POLDIP3	-0.654452	4.63e-06	ANKRD9	0.374044	4.18e-24	NIPBL	0.643748	9.57e-72	EGLN3	0.337965	4.13e-18	HGS	-0.304898	7.05e-14	SLC38A7	-0.462432	2.12e-16	CASP6	0.30875	1.19e-08	LIPH	0.3894	1.06e-14	ATG14	0.411985	2.06e-05	TMEM141	0.46891	3.18e-22	TMED10	0.379105	1.15e-06	GPP34R	0.421801	9.96e-11	PHF19	-0.432199	1.41e-06	RAD23A	-0.363945	1.75e-08	EDEM3	0.48732	1.02e-07	GSKIP	0.440044
DHX32	0.412171	1.62e-46	SPAST	-0.654228	4.68e-06	TRIL	0.373616	4.75e-24	DPP6	-0.643509	1.12e-71	LTF	0.33698	5.23e-18	PHF12	0.304802	7.18e-14	ERBB2IP	0.460832	2.76e-16	MYO5C	0.308286	1.25e-08	OAZ3	0.389388	1.07e-14	AZGP1	0.411931	2.06e-05	DLG3	0.468614	3.4e-22	SC5D	0.378821	1.17e-06	PPP1R15B	0.421585	1.02e-10	COG3	0.431771	1.45e-06	CCDC176	0.363741	1.78e-08	TMEM201	-0.487235	1.03e-07	FBXO17	-0.439326
TLK1	0.412087	1.69e-46	PDCD6IP	0.65417	4.69e-06	SEMA3E	0.373581	4.8e-24	NXF1	0.643361	1.24e-71	TMEM62	0.336828	5.42e-18	ANKRD12	0.304795	7.19e-14	RAB27B	0.46027	3.04e-16	DNAJC6	-0.308276	1.25e-08	MARVELD3	0.388781	1.18e-14	ATF7	0.41085	2.18e-05	GPR107	0.468188	3.75e-22	GMFB	0.378518	1.2e-06	SNW1	0.421372	1.05e-10	PRKX	-0.430288	1.59e-06	TAF1C	-0.363477	1.83e-08	KHSRP	-0.487197	1.03e-07	NEBL	0.438692
REEP3	0.411173	2.8e-46	ATP2A3	0.653987	4.73e-06	SCARB1	-0.373572	4.81e-24	SKP1	0.643182	1.39e-71	HPX	0.336575	5.76e-18	YRDC	-0.304637	7.42e-14	C9orf128	0.460182	3.08e-16	AGR2	0.308239	1.26e-08	MYO5C	0.388183	1.31e-14	ADSSL1	0.410145	2.26e-05	INADL	0.467985	3.93e-22	MMEL1	0.378431	1.2e-06	BOMB	0.421279	1.06e-10	PIF1	-0.43004	1.61e-06	CAPN2	0.363192	1.88e-08	RPS6KA5	0.486718	1.06e-07	LRRC31	0.438469
ATP8B1	0.410376	4.33e-46	BET1L	0.653201	4.9e-06	UGT2B28	0.373571	4.81e-24	YY1	0.642681	1.93e-71	TRPV3	-0.335453	7.52e-18	C20orf59	-0.304104	8.23e-14	DHX29	0.459751	3.31e-16	RALGPS2	0.307579	1.36e-08	MBOAT2	0.387722	1.41e-14	SLC39A9	0.409657	2.31e-05	ANKRA2	0.46788	4.03e-22	OPTN	-0.378226	1.22e-06	XTP2	0.421109	1.08e-10	TSTD1	0.429598	1.66e-06	WDR62	-0.363141	1.89e-08	SDK2	-0.486523	1.08e-07	TMEM106B	0.43728
CYP4X1	0.410285	4.55e-46	SLC1A1	0.652916	4.96e-06	TTLL5	0.373543	4.85e-24	TPR	0.642639	1.99e-71	FANK1	0.335102	8.17e-18	C10orf97	0.303704	8.9e-14	KIAA1324	0.459705	3.33e-16	TMEM63C	0.306851	1.47e-08	CDS1	0.38702	1.59e-14	TMPRSS2	0.408775	2.42e-05	NAT1	0.467822	4.08e-22	ZBTB42	0.378179	1.22e-06	SNAP23	0.420874	1.1e-10	GNG12	0.429593	1.66e-06	HNMT	0.363012	1.91e-08	ATG9A	-0.486373	1.09e-07	MLPH	0.436907
LRRC31	0.410157	4.88e-46	RAB19	0.652186	5.13e-06	GRAMD2	0.37286	5.94e-24	VPS13D	0.642534	2.13e-71	MPP5	0.334619	9.16e-18	SRGAP2	-0.303348	9.55e-14	EVL	0.459047	3.72e-16	CAPN8	0.306815	1.48e-08	TMEM125	0.386491	1.74e-14	MAP3K9	0.407693	2.55e-05	KDM5B	0.467361	4.53e-22	RILPL1	-0.378157	1.23e-06	NUMB	0.420519	1.15e-10	UBE2S	-0.429233	1.7e-06	DOPEY2	0.361595	2.19e-08	BCOR	0.486271	1.1e-07	FAM126B	0.436783
CADPS2	0.409891	5.64e-46	TCAF1	0.651802	5.22e-06	SLC9A6	-0.372274	7.08e-24	HSD17B4	0.642493	2.19e-71	TMCC2	-0.333851	1.1e-17	UBR1	0.303305	9.62e-14	SIRT3	0.458194	4.28e-16	GNMT	0.306077	1.61e-08	ALKBH1	0.385904	1.92e-14	UBR7	0.4076	2.56e-05	C9orf128	0.467242	4.66e-22	APMAP	0.377705	1.27e-06	C9orf10OS	0.420078	1.21e-10	ENHO	-0.429197	1.7e-06	GPCPD1	0.361553	2.2e-08	CHERP	-0.485997	1.12e-07	RPS6KA5	0.436662
FYCO1	0.409649	6.43e-46	UIMC1	-0.650941	5.42e-06	ENTPD5	0.372202	7.23e-24	UQCRC2	0.642482	2.2e-71	CXCL17	0.333133	1.3e-17	NKIRAS2	-0.30305	1.01e-13	SERHL2	0.457527	4.78e-16	PLOD3	-0.305915	1.64e-08	GPR160	0.38579	1.95e-14	SETD3	0.407249	2.61e-05	FBXO31	-0.46691	5.03e-22	RDH11	0.377361	1.3e-06	ATP6V1D	0.419623	1.27e-10	IL20RA	0.428037	1.83e-06	RPL36AL	0.361253	2.26e-08	SAR1B	0.485989	1.12e-07	C14orf1	0.436606
RP11-356O9.1	0.409478	7.06e-46	FYCO1	0.650857	5.44e-06	ISCA2	0.372052	7.56e-24	NKTR	0.642334	2.43e-71	CPHL1	0.333017	1.34e-17	ABI3BP	0.302773	1.07e-13	ABCC11	0.457401	4.88e-16	ALDH3B2	0.305897	1.64e-08	MTA1	0.38561	2.01e-14	NTN4	0.406923	2.65e-05	ENPP5	0.466793	5.16e-22	NDUFB1	0.377228	1.31e-06	ACTR10	0.419416	1.3e-10	SLC44A4	0.427484	1.89e-06	BZW2	0.3611	2.3e-08	RFX7	0.485022	1.19e-07	ZBTB11	0.436314
SAR1B	0.408777	1.03e-45	TEP1	0.650541	5.52e-06	TJP3	0.371438	9.07e-24	ACIN1	0.641486	4.24e-71	MYC	-0.332721	1.43e-17	TOP2A	-0.302424	1.14e-13	C12orf26	0.455986	6.16e-16	FAM214A	0.305808	1.66e-08	KRT8	0.385278	2.13e-14	ABCC12	0.406277	2.74e-05	CAPN13	0.465735	6.57e-22	RASSF6	0.37669	1.36e-06	C14orf103	0.418742	1.4e-10	MT1M	-0.427314	1.91e-06	CYP4Z2P	0.361055	2.31e-08	SH3BP1	-0.484806	1.21e-07	ZNF587	0.436247
FCHO2	0.40859	1.14e-45	MISP	0.649489	5.78e-06	ADCY3	-0.371356	9.29e-24	HECTD1	0.641321	4.73e-71	CD164	0.332504	1.51e-17	ZNF529	0.302423	1.14e-13	TEKT5	0.455581	6.58e-16	YIPF1	0.30515	1.78e-08	PPP1R13B	0.385217	2.15e-14	GSTZ1	0.406229	2.75e-05	ERBB2IP	0.465267	7.31e-22	UBR1	0.376556	1.37e-06	KIAA0663	0.418207	1.49e-10	LDHB	-0.426951	1.95e-06	LRRC31	0.359989	2.55e-08	AFF4	0.484596	1.23e-07	TTC30B	0.436073
FCF1	0.408551	1.17e-45	NAALADL2	0.647053	6.43e-06	RND1	0.370365	1.24e-23	TCF12	0.641204	5.1e-71	TMEM55A	-0.332399	1.55e-17	ABCF2	-0.301956	1.25e-13	SNW1	0.455445	6.73e-16	WDR17	-0.304284	1.97e-08	HN1L	0.385168	2.17e-14	TEX9	0.405404	2.86e-05	ANKDD1A	-0.463706	1.04e-21	ENTPD3	0.376047	1.42e-06	MLLT2	0.418076	1.51e-10	RORC	0.426336	2.03e-06	PDIK1L	0.359934	2.57e-08	SCP2	0.484514	1.24e-07	GALNT7	0.435936
CYBRD1	0.408171	1.44e-45	TMEM63A	0.645758	6.8e-06	BIK	0.369804	1.47e-23	ARID4B	0.641161	5.25e-71	GPCPD1	0.332192	1.62e-17	Q9UPN4	-0.301647	1.33e-13	ZG16B	0.455368	6.81e-16	DHX32	0.304276	1.97e-08	SPATA6	0.384883	2.27e-14	LRIG1	0.404465	3e-05	EHBP1	-0.462817	1.27e-21	ISCA2	0.375865	1.44e-06	LOC161577	0.417459	1.61e-10	PTDSS1	-0.426052	2.06e-06	ZNF627	0.359925	2.57e-08	DQ586822	-0.484368	1.25e-07	ZFYVE16	0.435679
NCEH1	0.407746	1.81e-45	STK39	0.645181	6.98e-06	PPP1R13B	0.369573	1.57e-23	SDCCAG1	0.641041	5.68e-71	SCNN1A	0.331972	1.71e-17	NP_997220.1	0.30145	1.38e-13	DEGS2	0.454636	7.68e-16	CFB	0.303984	2.03e-08	TTC12	0.384853	2.28e-14	TTC29	0.403804	3.1e-05	ISCA2	0.462683	1.31e-21	CLIP2	-0.375529	1.47e-06	RBBP1	0.417123	1.68e-10	NRTN	-0.425972	2.07e-06	ENTPD3	0.359707	2.62e-08	SNAP29	0.484308	1.25e-07	THUMPD1	0.43567
UBE2S	-0.407179	2.46e-45	ODR4	0.644958	7.04e-06	ALKBH1	0.368521	2.14e-23	SEC24A	0.640892	6.26e-71	GCHFR	0.331752	1.8e-17	ELF1	0.300936	1.53e-13	COX16	0.454293	8.12e-16	MARK3	0.303978	2.03e-08	SPRED2	0.383931	2.66e-14	MACC1	0.403337	3.17e-05	TMEM25	0.462603	1.33e-21	SHQ1	0.375217	1.51e-06	TCOF1	-0.416354	1.82e-10	DHX32	0.425064	2.19e-06	SPNS1	-0.359565	2.66e-08	FOXA1	0.483862	1.29e-07	FAM174A	0.43564
SUCLG2	0.406942	2.79e-45	RAB9A	-0.643257	7.58e-06	KIAA1324	0.367698	2.72e-23	MYO6	0.640533	7.91e-71	CEACAM7	0.331227	2.04e-17	RNF11	0.300245	1.74e-13	DHX32	0.45346	9.3e-16	NMRAL1	0.303873	2.06e-08	PRR15	0.381948	3.7e-14	INTS6	0.403282	3.18e-05	IGSF22	0.46246	1.38e-21	SNX14	0.375208	1.51e-06	UBE1C	0.41618	1.86e-10	MAK	0.42504	2.19e-06	TFAP2B	0.359437	2.69e-08	ATG16L1	0.483842	1.29e-07	PTK6	0.435604
ABCC11	0.406569	3.42e-45	TPX2	-0.642392	7.87e-06	SRD5A3	0.367694	2.73e-23	INADL	0.640133	1.03e-70	SWAP70	0.330582	2.37e-17	NP_443167	-0.299901	1.86e-13	SPINK8	0.452848	1.03e-15	LINC01207	0.303017	2.26e-08	ALDH3B2	0.38064	4.59e-14	DICER1	0.402843	3.25e-05	BSPRY	0.462454	1.38e-21	MYO9B	-0.375181	1.51e-06	CYBRD1	0.416113	1.87e-10	ARL6IP5	0.424893	2.21e-06	ATG4A	0.359397	2.7e-08	MSH3	0.483797	1.3e-07	GPR160	0.43552
RRP1	-0.405538	5.95e-45	OTUD7B	0.642036	7.99e-06	CCDC85C	0.367428	2.95e-23	TEGT	0.640042	1.09e-70	FAM161B	0.330066	2.67e-17	GALK1	-0.299384	2.06e-13	SETD7	0.452519	1.08e-15	DEPTOR	0.302725	2.34e-08	ABCA12	0.380638	4.59e-14	SNHG10	0.40241	3.32e-05	C14orf1	0.461887	1.57e-21	C9orf152	0.374392	1.59e-06	C4A	0.41606	1.88e-10	CDV3	-0.424766	2.23e-06	SLC39A11	0.358799	2.86e-08	MREG	0.483277	1.35e-07	MTERF2	0.435347
CNIH1	0.404369	1.11e-44	TOM1L1	0.641911	8.03e-06	LINC00294	-0.36741	2.96e-23	GON4L	0.639961	1.15e-70	NFIC	0.328947	3.46e-17	BAX	-0.299003	2.21e-13	ARFIP2	0.452444	1.1e-15	TMOD2	-0.3023	2.45e-08	UGT2B11	0.380608	4.62e-14	CDK18	-0.402192	3.35e-05	PRPF39	0.461443	1.73e-21	ZBTB41	0.373758	1.66e-06	PEX1	0.415784	1.94e-10	KIF18B	-0.424656	2.24e-06	GLYATL2	0.35831	2.99e-08	RSBN1	0.482883	1.38e-07	GATA3	0.434875
RCOR1	0.404018	1.34e-44	INPP4B	0.641273	8.25e-06	PSIP1	-0.367116	3.23e-23	GARNL1	0.639911	1.19e-70	TJP3	0.32879	3.59e-17	NP_001025030.1	0.298996	2.22e-13	SAMD15	0.451626	1.25e-15	DOCK3	-0.30225	2.47e-08	TFAP2A	0.380432	4.75e-14	SLC35F5	0.401979	3.39e-05	SCNN1A	0.460992	1.92e-21	NFATC3	-0.373364	1.71e-06	TRIP11	0.415408	2.02e-10	ANKRD13B	-0.424559	2.26e-06	ZNF766	0.357145	3.34e-08	PTDSS1	-0.482772	1.39e-07	LOC643085	0.434753
HSF1	-0.403823	1.49e-44	RAB3A	0.640614	8.49e-06	LOC100505938	0.366561	3.79e-23	PIAS1	0.639747	1.32e-70	GPR158	-0.32838	3.95e-17	MAD2L2	-0.298686	2.35e-13	LOC100128922	0.451297	1.32e-15	PPP1R13B	0.301952	2.55e-08	CYB5A	0.380332	4.83e-14	BTBD7	0.401969	3.39e-05	SAMD15	0.460817	1.99e-21	NR2F2	0.373343	1.71e-06	MTA1	0.415284	2.05e-10	IRX2	0.42372	2.38e-06	PEX11A	0.356861	3.43e-08	BBIP1	0.482289	1.44e-07	CXCL17	0.434743
SLC40A1	0.40337	1.9e-44	STX6	0.639035	9.08e-06	CLGN	0.366511	3.85e-23	THRAP3	0.639385	1.67e-70	PVR	-0.328263	4.06e-17	ITPR3	-0.298258	2.55e-13	C4orf32	0.451173	1.35e-15	PTPN3	0.301577	2.66e-08	HRASLS2	0.380229	4.91e-14	WNT7B	0.401917	3.4e-05	ZNF91	0.459904	2.44e-21	SELENBP1	0.373334	1.71e-06	FBXO4	0.415228	2.06e-10	TMEM87A	0.423313	2.44e-06	SQSTM1	-0.356488	3.56e-08	HIST1H4I	-0.482274	1.44e-07	XIAP	0.434512
TNFSF10	0.403367	1.9e-44	ITPK1	0.63887	9.14e-06	EGLN3	0.366145	4.28e-23	CCDC125	0.63924	1.84e-70	KIAA1370	0.32804	4.27e-17	HPCAL1	-0.298045	2.66e-13	FUT1	-0.450755	1.44e-15	F7	0.300894	2.87e-08	UQCRQ	0.379501	5.54e-14	ZNF613	0.401842	3.41e-05	PIAS3	0.45965	2.59e-21	ALYREF	-0.373277	1.72e-06	GOLPH3	0.414933	2.13e-10	SGMS1	0.422597	2.54e-06	SCAMP5	-0.356158	3.67e-08	SYNC	0.482244	1.44e-07	PPM1B	0.434346
EIF5	0.402688	2.73e-44	EFHD2	-0.637726	9.6e-06	ZBTB7C	0.365648	4.95e-23	KTN1	0.639193	1.9e-70	RND1	0.32755	4.79e-17	PIR	-0.297953	2.71e-13	ATG16L1	0.449934	1.64e-15	TMEM86A	0.300773	2.91e-08	MCCC2	0.37894	6.07e-14	PIP	0.401531	3.47e-05	JKAMP	0.458799	3.13e-21	GLUL	0.372918	1.76e-06	FLJ10244	0.41493	2.13e-10	KIAA1244	0.42212	2.62e-06	SH3YL1	0.356064	3.7e-08	PTGR1	0.482117	1.46e-07	SAR1B	0.434144
KMO	0.402541	2.95e-44	ADSSL1	0.637408	9.73e-06	CBR3-AS1	0.36488	6.18e-23	PCYT1B	-0.63918	1.91e-70	CLCA2	0.327248	5.13e-17	WDR77	-0.297903	2.73e-13	ADCY3	-0.449797	1.68e-15	TRIL	0.300591	2.96e-08	C18orf45	0.378614	6.4e-14	ZNF737	0.401504	3.47e-05	TFAP2B	0.458688	3.21e-21	SUCO	0.372819	1.78e-06	GOLGA4	0.414568	2.22e-10	GNMT	0.422048	2.63e-06	TRMT5	0.355853	3.77e-08	CTA-292E10.6	0.48179	1.49e-07	MB	0.431961
MIIP	-0.401878	4.2e-44	NAT1	0.637368	9.74e-06	KRT7	0.364605	6.69e-23	ZNF207	0.639174	1.92e-70	C18orf54	-0.327231	5.15e-17	AP1M1	-0.297596	2.9e-13	RNF103	0.449468	1.77e-15	IFT43	0.300504	2.99e-08	GNA15	-0.37858	6.44e-14	PPM1A	0.40137	3.49e-05	PEX11B	0.458425	3.4e-21	UBXN10	0.372723	1.79e-06	KIAA1728	0.414317	2.28e-10	TPM1	0.421976	2.64e-06	CLCN7	-0.35487	4.14e-08	NFASC	-0.481661	1.5e-07	ZNF350	0.431359
COMMD10	0.401354	5.54e-44	STX3	0.637366	9.75e-06	FAM135A	-0.364343	7.22e-23	POGZ	0.639097	2.02e-70	CYP21A2	0.326751	5.75e-17	OIT3	0.29752	2.94e-13	HNRNPH2	0.449241	1.84e-15	FIG4	0.299935	3.19e-08	TACSTD2	0.377284	7.95e-14	HN1L	0.401345	3.5e-05	LEAP2	0.458331	3.47e-21	RP11-443B7.1	0.372483	1.82e-06	TBC1D8	0.413982	2.37e-10	CAPN2	0.421804	2.67e-06	TUB	-0.354554	4.26e-08	ICOSLG	-0.481526	1.52e-07	TPD52	0.431142
USP53	0.40066	8e-44	MICALL1	-0.637182	9.82e-06	PKDCC	-0.364316	7.28e-23	SLC39A9	0.639013	2.13e-70	SELENBP1	0.326574	5.99e-17	ZNF606	0.297436	2.99e-13	KIAA0247	0.448637	2.02e-15	SGCB	-0.299399	3.38e-08	COQ6	0.376736	8.7e-14	BCKDHB	0.401064	3.55e-05	DHX32	0.458149	3.61e-21	SPRED2	0.372395	1.83e-06	NMB	-0.413314	2.54e-10	E2F7	-0.421542	2.71e-06	GRAMD1A	-0.354099	4.45e-08	CBR4	0.481106	1.56e-07	SPOPL	0.430158
ZNF138	0.400393	9.21e-44	TOMM20	-0.636898	9.94e-06	PIK3CA	-0.364179	7.57e-23	PCBP2	0.638986	2.17e-70	ADCY3	-0.326496	6.1e-17	NEP1_HUMAN	-0.296825	3.36e-13	SEL1L	0.448329	2.13e-15	GSTZ1	0.299389	3.38e-08	FAAH2	0.376536	8.98e-14	FAM150B	-0.401023	3.55e-05	COX16	0.457987	3.74e-21	ZG16B	0.372219	1.85e-06	CARF	0.412899	2.66e-10	PTTG1	-0.421493	2.72e-06	PTPN3	0.354064	4.46e-08	NBAS	0.480645	1.61e-07	MFSD6	0.429922
AP004372.1	0.400354	9.41e-44	RALGAPB	0.63602	1.03e-05	PLEKHM3	-0.361787	1.51e-22	XPO1	0.638851	2.37e-70	NEK10	0.326366	6.29e-17	C1QDC1	-0.296283	3.72e-13	NOSTRIN	0.448223	2.16e-15	FCRLB	-0.299212	3.45e-08	RREB1	0.376499	9.04e-14	GNAZ	-0.40063	3.62e-05	SERHL2	0.457593	4.09e-21	NAT1	0.371968	1.88e-06	C14orf100	0.412076	2.91e-10	ENTPD3	0.4213	2.75e-06	KHK	-0.354049	4.47e-08	NFKBIZ	0.480283	1.65e-07	HRASLS2	0.429264
ARHGAP32	0.400095	1.08e-43	SERPINB6	0.635582	1.05e-05	MACC1	0.361665	1.56e-22	TOR1AIP1	0.638803	2.44e-70	HDAC5	-0.326057	6.75e-17	PCDH20	0.296279	3.73e-13	FANCM	0.447917	2.27e-15	NTN4	0.298618	3.68e-08	GOLGA2P5	0.37493	1.16e-13	OR2H2	-0.397432	4.23e-05	ICA1	0.457461	4.21e-21	PIP	0.371796	1.91e-06	AR	0.411475	3.11e-10	SAR1B	0.421299	2.75e-06	EIF5	0.353214	4.83e-08	BC045784	0.480196	1.66e-07	IL20RA	0.428996
RAB33B	0.399894	1.2e-43	PRKAA2	0.63558	1.05e-05	CD164	0.361645	1.57e-22	ANXA7	0.638755	2.52e-70	PTDSS1	-0.325949	6.92e-17	DGKD	0.296247	3.75e-13	RBM47	0.447756	2.33e-15	SRSF5	0.298425	3.76e-08	TBC1D24	0.373986	1.36e-13	PRLR	0.397135	4.3e-05	MAP3K1	0.457315	4.35e-21	RBM47	0.371596	1.93e-06	PEX11B	0.411262	3.18e-10	FKBP3	0.42097	2.8e-06	GNAZ	-0.353113	4.88e-08	GALNT10	0.480156	1.66e-07	MUC1	0.428419
TMEM62	0.399863	1.22e-43	NBEAL2	0.634847	1.08e-05	PROM2	0.361441	1.66e-22	MAPK9	0.638711	2.59e-70	C4orf31	0.325277	8.07e-17	MAX	0.296056	3.89e-13	MAP3K1	0.447619	2.38e-15	GSR	0.298265	3.83e-08	TSPAN15	0.372941	1.6e-13	KTN1	0.396586	4.41e-05	PSEN1	0.457007	4.65e-21	TUBB6	-0.371595	1.93e-06	BAP29	0.410808	3.34e-10	GPD2	0.420896	2.82e-06	SLC12A2	0.352669	5.08e-08	SCARB1	-0.479773	1.71e-07	CCDC176	0.42817
CCNK	0.39913	1.79e-43	PLAT	0.634767	1.09e-05	RBM47	0.361391	1.69e-22	SFRS5	0.638658	2.68e-70	SLC25A29	0.325106	8.39e-17	CLN3	0.295984	3.94e-13	DHRS7	0.447506	2.42e-15	THUMPD1	0.297919	3.98e-08	UGT2B10	0.372522	1.72e-13	JMJD6	-0.395863	4.57e-05	CSRNP2	0.456857	4.81e-21	C3orf14	0.370832	2.03e-06	C14orf108	0.410594	3.42e-10	CNIH	0.420589	2.87e-06	UAP1	0.352245	5.28e-08	MAGT1	0.479747	1.71e-07	C3orf33	0.428159
TMED8	0.398702	2.24e-43	SH3KBP1	-0.634075	1.12e-05	TP53INP2	0.360675	2.07e-22	KIAA0430	0.638527	2.92e-70	SLC44A4	0.324751	9.1e-17	DNMT1	-0.295756	4.11e-13	BIK	0.447451	2.45e-15	NOSTRIN	0.297076	4.36e-08	GOLGA5	0.372436	1.74e-13	LOC100506098	0.395845	4.57e-05	ALCAM	0.456257	5.49e-21	ELMOD2	0.370609	2.07e-06	SF3B1	0.409938	3.67e-10	TFAP2B	0.420586	2.87e-06	DHX37	-0.351992	5.41e-08	AGPAT1	-0.479638	1.72e-07	SCP2	0.427697
SASH1	0.398459	2.55e-43	ZNF280C	-0.633059	1.17e-05	KLF13	-0.360606	2.11e-22	ATP6V1D	0.638481	3.01e-70	KIAA1324	0.323783	1.14e-16	ANKRD11	-0.295464	4.35e-13	ARID2	0.446401	2.89e-15	RND1	0.296636	4.57e-08	ESRP2	0.372374	1.76e-13	APOF	0.395364	4.68e-05	C10orf57	0.456087	5.7e-21	INADL	0.370399	2.1e-06	KIAA1109	0.409454	3.86e-10	NUP62	-0.420527	2.88e-06	MIER2	-0.351955	5.43e-08	RREB1	0.479428	1.75e-07	RNF103	0.427694
ENTPD3	0.398094	3.09e-43	IGF2R	0.63166	1.24e-05	CD46	0.359879	2.59e-22	TMED10	0.638335	3.31e-70	DBF4B	-0.323341	1.26e-16	CKLFSF4	0.295332	4.46e-13	SIX5	0.446319	2.93e-15	MKNK2	0.296417	4.68e-08	ARHGEF16	0.372345	1.76e-13	LSMD1	-0.395036	4.75e-05	COQ6	0.455734	6.16e-21	ADSSL1	0.370065	2.14e-06	SNX14	0.40945	3.87e-10	DUSP4	0.420421	2.9e-06	ZDHHC8	-0.350866	6e-08	CEPT1	0.479329	1.76e-07	SMEK1	0.427385
GALNT10	0.39778	3.64e-43	GDPD1	0.631594	1.24e-05	SCML2	-0.35828	4.08e-22	KIAA1598	0.638241	3.51e-70	ANKRD13B	-0.323308	1.26e-16	PTDSS2	-0.295306	4.48e-13	TMEM116	0.445641	3.26e-15	PTPRK	0.29631	4.74e-08	C14orf142	0.371888	1.9e-13	MTA1	0.394799	4.81e-05	DNAH7	0.455719	6.18e-21	FBXO9	0.369638	2.21e-06	KTN1	0.409413	3.88e-10	NAT2	0.420407	2.9e-06	MT1E	-0.350598	6.15e-08	SEC16A	0.479303	1.76e-07	PIP4K2C	0.426788
SCYL3	0.397356	4.54e-43	RPS6KA5	0.631055	1.27e-05	PON2	0.358199	4.18e-22	KIF5B	0.6378	4.67e-70	FMO5	0.32313	1.32e-16	PTDSS1	-0.295116	4.64e-13	RNF182	-0.445606	3.28e-15	TMEM180	-0.296103	4.85e-08	CENPO	-0.370141	2.51e-13	PDZK1IP1	0.394483	4.88e-05	KDM6A	0.455583	6.37e-21	RNASE4	0.369322	2.26e-06	HNRPR	0.409114	4.01e-10	APOF	0.420257	2.93e-06	MAP3K9	0.350412	6.26e-08	EXOC5	0.479086	1.79e-07	TTC12	0.426449
ST8SIA6	0.396826	5.99e-43	PHKB	0.63095	1.27e-05	NTN4	0.35744	5.17e-22	FUBP1	0.637757	4.81e-70	ALCAM	0.322982	1.36e-16	ARHGAP22	-0.29483	4.9e-13	FBXL3	0.44508	3.56e-15	CADPS2	0.295718	5.05e-08	TBC1D30	0.369391	2.82e-13	ZNF680	0.393789	5.05e-05	SORL1	0.455491	6.5e-21	SPG11	0.36929	2.26e-06	KIAA1598	0.4088	4.15e-10	MPV17L	0.420016	2.97e-06	SRP9	0.350252	6.35e-08	ZBTB42	0.479067	1.79e-07	RP11-379F4.6	0.425903
ACD	-0.39639	7.52e-43	ARHGEF16	0.630124	1.32e-05	PAPOLA	0.35724	5.47e-22	WAC	0.6377	4.99e-70	CAPN9	0.322873	1.4e-16	GNPDA2	0.294353	5.36e-13	ACOT4	0.444922	3.65e-15	LOC729680	-0.295717	5.05e-08	TTLL5	0.368855	3.07e-13	SGMS1	0.39332	5.16e-05	LRBA	0.45377	9.48e-21	PCNXL4	0.369232	2.27e-06	LOC342972	0.408612	4.23e-10	GOLGB1	0.419722	3.02e-06	AMPD2	-0.350152	6.41e-08	BC027448	-0.47872	1.83e-07	DTWD2	0.425808
ZNF720	0.396313	7.82e-43	GALNT7	0.630036	1.32e-05	ZBTB7B	0.357155	5.61e-22	KIAA0494	0.637486	5.73e-70	TMEM20	-0.322862	1.4e-16	FAM8A1	0.294342	5.38e-13	SMEK1	0.444754	3.75e-15	HGD	0.295683	5.07e-08	C10orf57	0.368564	3.22e-13	GGCT	0.39331	5.16e-05	SEC23IP	0.453678	9.67e-21	TMEM251	0.368998	2.31e-06	IDE	0.408309	4.37e-10	IGBP1	0.419616	3.04e-06	COX16	0.349917	6.55e-08	ACTN4	-0.477919	1.93e-07	SPINT2	0.425797
PLOD3	-0.396181	8.38e-43	RUFY2	0.629026	1.38e-05	BSPRY	0.357073	5.74e-22	GRLF1	0.637435	5.92e-70	NT5C3L	-0.322326	1.58e-16	O94914_HUMAN	0.294261	5.46e-13	SPATA7	0.444651	3.81e-15	ZNF521	-0.295049	5.43e-08	PHOSPHO2	0.368504	3.25e-13	FLJ46838	-0.393185	5.2e-05	DNAH5	0.453604	9.83e-21	SPDEF	0.368165	2.44e-06	FLJ21439	0.408093	4.47e-10	ZFYVE21	0.419368	3.09e-06	TTC8	0.349859	6.59e-08	ANKRD30A	0.477647	1.97e-07	SUCO	0.425745
TMEM87A	0.395763	1.04e-42	SORL1	0.628456	1.41e-05	ARHGAP32	0.35654	6.66e-22	PIP5K1A	0.637314	6.4e-70	MLPH	0.322073	1.67e-16	RDBP	-0.29425	5.47e-13	NCOA1	0.44461	3.84e-15	CCDC125	0.2948	5.58e-08	MB	0.367661	3.71e-13	RGMB	0.392941	5.26e-05	RND1	0.453084	1.1e-20	LIMA1	0.367375	2.57e-06	KIAA0372	0.407733	4.65e-10	CD320	-0.419024	3.15e-06	EML3	-0.349693	6.69e-08	SLC45A3	-0.477561	1.98e-07	TACSTD2	0.425684
RNF144B	0.395733	1.06e-42	RPA2	-0.628476	1.41e-05	LINC00862	0.355553	8.79e-22	RNF115	0.63668	9.63e-70	COCH	-0.321868	1.75e-16	DAZAP1	-0.293681	6.09e-13	LEAP2	0.444194	4.1e-15	CPQ	-0.294765	5.6e-08	HK3	-0.367616	3.74e-13	MPP7	0.392932	5.26e-05	SOS1	-0.452964	1.13e-20	LRFN2	0.367279	2.59e-06	TBC1D1	-0.407313	4.86e-10	FLJ38379	0.418921	3.17e-06	YAP1	0.349496	6.81e-08	SCAMP1	0.477376	2e-07	TBC1D30	0.425665
KIAA0586	0.395733	1.06e-42	CELF2	-0.62769	1.46e-05	PEX7	0.354871	1.06e-21	RANBP2	0.636618	1e-69	GALNTL6	0.321799	1.78e-16	NP_079544	0.293194	6.67e-13	MBOAT2	0.443893	4.3e-15	CIB1	0.294368	5.85e-08	SRD5A3	0.367025	4.1e-13	EXTL1	-0.39283	5.28e-05	RALGPS2	0.452775	1.18e-20	VAC14	-0.366928	2.65e-06	FLJ12969	0.4073	4.87e-10	TMED10	0.418821	3.19e-06	VAT1	-0.348764	7.28e-08	MIA3	0.477336	2.01e-07	SPG11	0.425273
CASP8	0.395556	1.16e-42	EPPK1	0.626892	1.5e-05	PRKAA2	0.354805	1.08e-21	EIF2S3	0.636611	1.01e-69	ENTPD7	0.321701	1.82e-16	PDE4A	0.292966	6.96e-13	PSD3	0.44389	4.3e-15	CXCL17	0.29418	5.97e-08	EPPK1	0.366938	4.16e-13	ZG16B	0.392125	5.47e-05	FOXN2	-0.452661	1.21e-20	SLC22A23	0.366832	2.67e-06	SPTLC1	0.405888	5.66e-10	CCDC159	0.418132	3.32e-06	CMIP	-0.348687	7.34e-08	DCAF5	0.477271	2.02e-07	DMRTC2	0.425218
HNRNPH2	0.395199	1.4e-42	XRCC4	-0.625849	1.57e-05	RREB1	0.354483	1.19e-21	PON2	0.63653	1.06e-69	PPP1R13B	0.321637	1.85e-16	NP_542381	0.292917	7.03e-13	FAH	0.443851	4.33e-15	C4orf32	0.294104	6.02e-08	RBM47	0.366636	4.36e-13	MFSD6	0.391563	5.61e-05	PLEKHF2	0.452012	1.39e-20	C11orf54	0.366818	2.67e-06	FLJ20605	0.405492	5.9e-10	RSBN1L	-0.41744	3.46e-06	USP36	-0.348573	7.41e-08	ANKRD33B	-0.477068	2.05e-07	KMO	0.424922
TAB3	0.395085	1.48e-42	ARRDC1	0.624973	1.63e-05	SEC16A	0.354444	1.2e-21	GBF1	0.636496	1.08e-69	TMCO6	-0.321608	1.86e-16	MBD2	0.292525	7.56e-13	PIGH	0.443449	4.61e-15	KRT18	0.294008	6.08e-08	MANSC1	0.365835	4.94e-13	MOAP1	0.391392	5.66e-05	MUDENG	0.451928	1.42e-20	ADPRH	-0.366655	2.7e-06	C14orf135	0.405316	6.01e-10	SWAP70	0.417372	3.48e-06	NPLOC4	-0.348297	7.6e-08	OCA2	-0.476582	2.11e-07	C2CD4A	0.424921
KIAA0825	0.394644	1.86e-42	PROM2	0.624887	1.63e-05	FGD1	-0.354257	1.26e-21	BTF3	0.636451	1.12e-69	DLG3	0.321428	1.94e-16	KIFC1_HUMAN	-0.292105	8.18e-13	YIPF1	0.443427	4.63e-15	FUT1	-0.293977	6.1e-08	MLPH	0.365672	5.07e-13	ACACA	0.390917	5.79e-05	RCOR3	0.451639	1.51e-20	ATP6V0A2	-0.366387	2.75e-06	FLJ12085	0.404047	6.88e-10	ETFDH	0.41658	3.64e-06	HSD17B14	-0.348269	7.62e-08	AHCYL1	0.476553	2.12e-07	PHC3	0.424603
RP11-23N2.4	0.394631	1.87e-42	GNPNAT1	0.623817	1.7e-05	CORO2A	0.354163	1.3e-21	CACNA1A	-0.636285	1.24e-69	NCEH1	0.321233	2.02e-16	NP_113607	0.292055	8.26e-13	HR	-0.443162	4.82e-15	TRIM47	-0.293801	6.22e-08	CXCL17	0.365607	5.12e-13	TJAP1	-0.390733	5.84e-05	TMEM116	0.451272	1.63e-20	PEX7	0.365643	2.89e-06	C14orf114	0.403624	7.19e-10	WDR44	0.416383	3.68e-06	VTCN1	0.347984	7.82e-08	MUC8	-0.476521	2.12e-07	EHF	0.424597
ZNF253	0.394255	2.28e-42	ITPR3	0.623718	1.71e-05	LINC01207	0.353121	1.73e-21	CREBBP	0.636173	1.33e-69	RHBDF2	-0.321085	2.09e-16	ZNF184	0.291462	9.22e-13	COL4A3BP	0.442733	5.16e-15	DLG3	0.293791	6.22e-08	C10orf81	0.365324	5.35e-13	CITED2	0.39052	5.9e-05	MIA3	0.450115	2.1e-20	SPPL2A	0.365558	2.91e-06	YAP1	0.403483	7.3e-10	SCGB3A1	0.416026	3.76e-06	NVL	0.347607	8.1e-08	INPP5A	0.476262	2.16e-07	ELF3	0.424128
UBXN4	0.393833	2.83e-42	TROVE2	0.62365	1.71e-05	PTX3	-0.352912	1.83e-21	UBP1	0.636044	1.45e-69	LRG1	0.320763	2.25e-16	DTWD2	0.290343	1.14e-12	TMEM135	0.442607	5.26e-15	MCOLN3	-0.293124	6.69e-08	SCNN1A	0.365209	5.45e-13	ANKRD13B	-0.390495	5.91e-05	C1orf172	0.450042	2.13e-20	ZNF138	0.365415	2.94e-06	SOS2	0.402951	7.72e-10	PDZK1IP1	0.415565	3.87e-06	MPP2	-0.347303	8.32e-08	MBD6	0.475689	2.24e-07	TBC1D24	0.424002
FOXA1	0.392135	6.78e-42	RASEF	0.623639	1.72e-05	LOC100506098	0.352808	1.89e-21	RBM5	0.635944	1.55e-69	C4orf32	0.32073	2.27e-16	SNX8	-0.290031	1.2e-12	FAM114A2	0.442384	5.45e-15	KIAA1324	0.293007	6.77e-08	BPNT1	0.36499	5.64e-13	MAL2	0.390383	5.94e-05	SRSF5	0.449387	2.46e-20	TTC6	0.365154	2.99e-06	FLJ10579	0.402211	8.35e-10	SYT6	0.415431	3.9e-06	ABCA12	0.347092	8.49e-08	KIAA2013	-0.475561	2.26e-07	GK5	0.423938
ARHGEF12	0.392129	6.8e-42	GPATCH1	-0.623401	1.73e-05	DOPEY2	0.351876	2.44e-21	SWAP70	0.635874	1.62e-69	SHROOM1	0.320438	2.42e-16	NP_001017923.1	0.289196	1.4e-12	BCDIN3D	0.44223	5.58e-15	GPD1L	0.292909	6.84e-08	PROM2	0.36448	6.1e-13	EXOC6	0.390231	5.98e-05	ATP8B1	0.449183	2.57e-20	GALC	0.36486	3.05e-06	DUSP4	0.401265	9.22e-10	RNF103	0.414987	4e-06	RPUSD3	-0.346461	8.99e-08	AKAP5	0.475276	2.3e-07	SMIM14	0.423453
SMIM14	0.391573	9.04e-42	UBE2S	-0.623322	1.74e-05	TTC8	0.351392	2.79e-21	DAZAP2	0.635582	1.95e-69	RORC	0.318893	3.42e-16	RC3H1_HUMAN	0.288985	1.46e-12	TAPT1	0.441741	6.03e-15	ASCL1	-0.292787	6.93e-08	ATP8B1	0.363878	6.7e-13	LOC100506699	-0.389603	6.16e-05	ADCY3	-0.448313	3.09e-20	RNF103	0.364791	3.06e-06	ARF4	0.401057	9.42e-10	C2orf55	0.414861	4.03e-06	PRKAA1	0.346416	9.03e-08	COL4A3BP	0.4752	2.32e-07	OCLN	0.42338
ZNRF2	0.391399	9.89e-42	ITPR2	0.622987	1.76e-05	TNFSF10	0.351052	3.07e-21	FBXL3	0.635328	2.3e-69	PITPNM2	-0.318586	3.66e-16	HDHD2	0.288928	1.48e-12	POLK	0.439724	8.25e-15	INADL	0.292599	7.08e-08	NTN4	0.363799	6.78e-13	KLHDC2	0.388945	6.36e-05	GPBAR1	-0.447811	3.45e-20	DDX28	-0.364727	3.07e-06	TTC8	0.40102	9.46e-10	TAF4B	-0.414528	4.11e-06	PANX2	-0.346203	9.2e-08	ZFAT	-0.475167	2.32e-07	ZNF652	0.422925
FAM172A	0.391291	1.04e-41	AGFG1	-0.622085	1.83e-05	KMO	0.351027	3.09e-21	DYNC1I2	0.634846	3.12e-69	TGIF2	-0.318498	3.74e-16	SLC35A1	0.288595	1.57e-12	ZFYVE1	0.439579	8.44e-15	GOLGA2P5	0.291779	7.72e-08	LEAP2	0.363308	7.32e-13	CD164	0.388785	6.4e-05	MYO5A	-0.447347	3.81e-20	LOC727916	0.364458	3.13e-06	ABCC11	0.400572	9.91e-10	TOP1MT	-0.412804	4.55e-06	LTBR	-0.346127	9.27e-08	EXOC6	0.474935	2.36e-07	ZNRF2	0.422745
FBXL3	0.390829	1.32e-41	TANC2	0.621825	1.84e-05	SMIM14	0.350935	3.17e-21	SRP72	0.634754	3.31e-69	ST8SIA6	0.317895	4.27e-16	PCOLCE2	-0.288531	1.59e-12	TNIK	0.439511	8.53e-15	C14orf1	0.291456	8e-08	PON2	0.363019	7.66e-13	SIDT1	0.388257	6.57e-05	ANKRD11	-0.44725	3.89e-20	LEO1	0.364391	3.14e-06	ARFIP1	0.400437	1.01e-09	ZG16B	0.412516	4.62e-06	ARMCX5	0.345808	9.54e-08	SPTY2D1	0.47476	2.39e-07	PLS1	0.422538
TIGD5	-0.390825	1.33e-41	TOMM40	-0.621692	1.85e-05	DEGS2	0.35015	3.93e-21	USP9X	0.634741	3.34e-69	ANK3	0.317564	4.6e-16	CSPG4	-0.288385	1.63e-12	FYCO1	0.439239	8.9e-15	ZBTB42	0.290562	8.79e-08	HES1	0.362797	7.92e-13	INPP4B	0.387434	6.82e-05	C12orf26	0.446787	4.29e-20	CCDC160	0.36436	3.15e-06	CLGN	0.4003	1.02e-09	NME1	-0.412505	4.63e-06	KEAP1	-0.345685	9.64e-08	TSNARE1	-0.474647	2.4e-07	LINC01181	0.422404
RP11-248B24.1	0.390764	1.37e-41	PKP2	0.620892	1.91e-05	UBR1	0.350068	4.02e-21	KLHDC2	0.634652	3.54e-69	TAF4B	-0.316902	5.33e-16	CCDC21	-0.288079	1.73e-12	RALGPS2	0.438991	9.25e-15	LRRC61	-0.290282	9.06e-08	PLEKHA6	0.362605	8.16e-13	KIAA1468	0.387232	6.89e-05	C19orf12	-0.44636	4.7e-20	MIOS	0.364339	3.15e-06	AURKB	-0.400244	1.03e-09	DBI	0.412411	4.65e-06	RIT1	0.345257	1e-07	ZNF254	0.474378	2.45e-07	ZNF701	0.422316
ERBB2IP	0.390006	2.01e-41	CAPN7	0.61869	2.09e-05	TMEM135	0.349992	4.1e-21	YTHDC1	0.634404	4.15e-69	MUCL1	0.316837	5.41e-16	RAD54L	-0.288035	1.74e-12	FANK1	0.437697	1.13e-14	TMEM87A	0.290005	9.33e-08	ERP27	0.362245	8.63e-13	STYX	0.3872	6.9e-05	FAM174B	0.445947	5.13e-20	MUCL1	0.36412	3.2e-06	AIBZIP	0.400114	1.04e-09	ATP13A3	-0.412199	4.71e-06	TBCB	-0.345055	1.02e-07	MTSS1L	-0.474268	2.46e-07	CCDC160	0.422234
MUC1	0.389609	2.47e-41	FAM241A	0.618665	2.09e-05	HDHD3	0.349862	4.25e-21	PJA2	0.63429	4.46e-69	CASZ1	0.316689	5.59e-16	NP_001017927.1	0.287843	1.8e-12	GGPS1	0.437648	1.14e-14	CNTLN	-0.289788	9.55e-08	STYX	0.361802	9.24e-13	PEX13	0.387068	6.94e-05	MYO6	0.44562	5.5e-20	GOLM1	0.364078	3.21e-06	DDX32	0.400057	1.05e-09	FCN2	0.411787	4.83e-06	TMEM57	0.344776	1.05e-07	CIB1	0.474158	2.48e-07	ALKBH1	0.421936
TSPAN15	0.389524	2.57e-41	TFAP4	-0.618566	2.1e-05	KRT18	0.349701	4.45e-21	STAM2	0.634266	4.53e-69	LARP6	-0.316509	5.81e-16	AGTPBP1	-0.287723	1.84e-12	KLHDC1	0.437501	1.16e-14	FOXK2	-0.289631	9.71e-08	RNF141	0.360688	1.1e-12	LOC285501	-0.38703	6.95e-05	CROT	0.444832	6.51e-20	EIF5	0.363669	3.3e-06	CDKN2A	-0.399938	1.06e-09	ARFIP2	0.411443	4.92e-06	USP53	0.344514	1.07e-07	ARMCX3	0.473889	2.53e-07	TUBB6	-0.42192
JMJD6	-0.389471	2.64e-41	ZBTB21	-0.617531	2.19e-05	PLXNB2	0.349597	4.57e-21	C15orf15	0.634159	4.85e-69	WNK3	-0.316452	5.89e-16	PCDHB2	0.287609	1.88e-12	LRRC31	0.436981	1.26e-14	NNT-AS1	-0.289546	9.8e-08	KCTD17	-0.360599	1.11e-12	B4GALNT1	-0.386887	7e-05	LRG1	0.444425	7.09e-20	C1orf27	0.363575	3.32e-06	EIF4G2	0.399876	1.07e-09	TFCP2L1	-0.411354	4.95e-06	CST3	-0.344053	1.12e-07	PTPRN	-0.473742	2.55e-07	SLC39A11	0.421744
AFF1	0.389446	2.68e-41	SMURF2	0.6161	2.31e-05	MPHOSPH6	0.349143	5.18e-21	CCDC52	0.634083	5.09e-69	TMEM64	-0.31623	6.18e-16	NP_778148.1	-0.287062	2.08e-12	KLHDC9	0.436536	1.35e-14	FOXP1	0.289394	9.96e-08	SLC25A29	0.360558	1.12e-12	MYL6B	-0.38617	7.24e-05	SPICE1	0.444075	7.64e-20	ACAA1	0.363294	3.38e-06	ASH1L	0.399843	1.07e-09	ABCC11	0.410737	5.13e-06	ANKRD39	-0.343947	1.13e-07	FBN3	-0.473567	2.58e-07	TMEM45B	0.421735
ZNF484	0.388597	4.12e-41	RDX	-0.615779	2.34e-05	ARHGEF38	0.349037	5.33e-21	MAPK1IP1L	0.634052	5.19e-69	C1orf115	0.316086	6.38e-16	CHERP	-0.286992	2.11e-12	IL13RA1	0.436403	1.38e-14	UQCRQ	0.288524	1.09e-07	GLYATL1	0.360497	1.13e-12	CAMKK2	-0.385881	7.34e-05	BCOR	0.444044	7.69e-20	ELF4	-0.363144	3.42e-06	FLJ10326	0.399833	1.07e-09	FMO5	0.410654	5.15e-06	YIPF1	0.343863	1.14e-07	SC5D	0.473511	2.59e-07	DUSP16	0.421292
TMEM167A	0.388484	4.36e-41	KIF1BP	0.615391	2.38e-05	ENPP3	0.349018	5.36e-21	MYO5C	0.634012	5.32e-69	SMEK1	0.316084	6.39e-16	SCARB1	-0.286803	2.18e-12	C6orf120	0.435926	1.48e-14	SLC35A1	0.287914	1.16e-07	SHROOM1	0.360319	1.16e-12	ETFDH	0.385237	7.56e-05	CYB561D2	0.443928	7.88e-20	WDR52	0.363007	3.45e-06	IL12RB1	-0.399662	1.09e-09	POLD1	-0.410468	5.21e-06	SPTSSA	0.343695	1.15e-07	CATSPERB	0.473343	2.62e-07	IPP	0.421274
DAAM1	0.388245	4.93e-41	GMPPB	0.615173	2.4e-05	OAZ3	0.348977	5.42e-21	ARIH1	0.633941	5.57e-69	MOSC2	0.315951	6.58e-16	MYO5A	-0.286677	2.23e-12	PHYHD1	0.435923	1.48e-14	CBR3-AS1	0.287539	1.21e-07	ADSS	0.360159	1.19e-12	REPS2	0.385142	7.6e-05	LOC100133306	0.443908	7.92e-20	CCNK	0.362969	3.46e-06	HSPCA	0.399281	1.13e-09	FRMD4B	0.410428	5.22e-06	IDH1	0.343682	1.16e-07	ZHX1-C8orf76	-0.473197	2.64e-07	AZGP1	0.421111
FMO5	0.388179	5.09e-41	ZDHHC13	0.614985	2.42e-05	C9orf91	0.348799	5.69e-21	HMG2L1	0.633922	5.64e-69	TP53INP2	0.315644	7.04e-16	SYT11	0.286593	2.27e-12	SH3RF1	0.4358	1.51e-14	HOTAIR	0.287196	1.26e-07	TSTD1	0.360085	1.2e-12	C14orf101	0.384826	7.71e-05	DEF8	-0.443766	8.16e-20	NPLOC4	-0.362939	3.46e-06	LOC256643	0.3992	1.14e-09	ACOT4	0.410254	5.28e-06	FYCO1	0.34327	1.2e-07	PKDREJ	-0.47308	2.67e-07	HOOK1	0.420797
EXOC5	0.38814	5.19e-41	HECTD4	0.614834	2.43e-05	PACSIN2	0.348366	6.4e-21	ADSS	0.633899	5.72e-69	ELMOD2	0.315361	7.49e-16	CG69_HUMAN	-0.286353	2.37e-12	UQCRQ	0.435775	1.52e-14	MUC19	0.287102	1.27e-07	TRIL	0.360057	1.21e-12	OAZ3	0.38479	7.72e-05	ARID4B	0.443742	8.2e-20	SH3BP4	0.362263	3.62e-06	MIPOL1	0.399128	1.15e-09	SQRDL	0.410195	5.29e-06	CYP4X1	0.343156	1.21e-07	CASP6	0.472414	2.78e-07	TMEM33	0.420536
ALYREF	-0.387568	6.94e-41	GPATCH11	-0.614281	2.48e-05	ST3GAL2	-0.348163	6.77e-21	DAB1	-0.633177	9.06e-69	SORL1	0.315	8.11e-16	CYLN2	-0.286228	2.42e-12	SPG11	0.434798	1.76e-14	ASPHD1	-0.287023	1.28e-07	NT5DC1	0.360001	1.22e-12	TDP1	0.384528	7.82e-05	H3F3A	0.443298	9.01e-20	CASD1	0.361283	3.87e-06	MORF4L2	0.3991	1.16e-09	UBXN8	0.409856	5.4e-06	MCOLN1	-0.34309	1.22e-07	PON2	0.472244	2.82e-07	ERBB2IP	0.420304
CPEB3	0.386974	9.36e-41	TCOF1	-0.613975	2.51e-05	CASP6	0.348146	6.8e-21	PBRM1	0.633083	9.61e-69	TTC12	0.314906	8.28e-16	C17orf80	-0.286038	2.51e-12	ATP7B	0.434615	1.81e-14	SLC25A39	-0.286761	1.31e-07	TEX9	0.35998	1.22e-12	HIC2	-0.384528	7.82e-05	LRRC31	0.443202	9.19e-20	DGKD	0.361092	3.91e-06	LOC378204	0.39909	1.16e-09	LOC100505771	-0.408715	5.77e-06	GALNT7	0.342857	1.24e-07	DOPEY2	0.472002	2.86e-07	TRIP11	0.420049
EFCAB11	0.386889	9.77e-41	ZC3H13	-0.613626	2.55e-05	DHCR24	0.347785	7.5e-21	HP1BP3	0.632942	1.05e-68	ENPP3	0.314879	8.33e-16	TNKS2	0.285934	2.56e-12	C1orf170	0.434444	1.86e-14	CMAHP	0.286714	1.32e-07	BZW2	0.359955	1.23e-12	PPL	0.384195	7.94e-05	ZNF615	0.443152	9.29e-20	PLCL1	0.361032	3.93e-06	MCCC2	0.3989	1.18e-09	FZD6	-0.40843	5.86e-06	PPP2R5E	0.342693	1.26e-07	TADA2B	0.471903	2.88e-07	SLC38A1	0.419818
ZNF615	0.386767	1.04e-40	MTMR10	0.613219	2.59e-05	ZNRF2	0.347666	7.75e-21	ELF1	0.632792	1.16e-68	RNF148	0.314712	8.64e-16	APLP1	-0.285758	2.64e-12	IQCK	0.434238	1.92e-14	PGBD5	-0.286528	1.35e-07	LOC100188947	0.35956	1.3e-12	ALCAM	0.383892	8.05e-05	RNF182	-0.442985	9.62e-20	PPP2R5E	0.361032	3.93e-06	KIAA1324	0.398713	1.2e-09	FJX1	-0.407629	6.14e-06	DISP2	-0.342334	1.3e-07	TXNL4B	-0.471885	2.88e-07	PPP1R13B	0.419502
AQR	0.386522	1.18e-40	DOP1B	0.612935	2.62e-05	BTBD7	0.347516	8.07e-21	SCYL2	0.632777	1.17e-68	SPRED3	0.31436	9.34e-16	TRIM65	-0.285697	2.67e-12	TMEM141	0.434123	1.95e-14	NUMB	0.286475	1.35e-07	ESRP1	0.359556	1.3e-12	MEFV	-0.383676	8.13e-05	SPG11	0.442908	9.78e-20	F7	0.360974	3.95e-06	C9orf5	0.398603	1.22e-09	TIMELESS	-0.407095	6.33e-06	CLCA2	0.342124	1.33e-07	ZBTB38	0.471765	2.91e-07	AP1S3	0.419339
RHBDF2	-0.38651	1.18e-40	C19orf12	-0.612366	2.68e-05	DUSP10	0.347462	8.19e-21	RAB3GAP1	0.632305	1.58e-68	UGT2B28	0.313806	1.05e-15	C12orf28	0.285625	2.71e-12	C5orf44	0.434112	1.96e-14	ERH	0.286187	1.4e-07	TMEM41B	0.359417	1.33e-12	FAM188A	0.383609	8.16e-05	ACP6	0.442627	1.04e-19	UBE2Q2	0.360214	4.15e-06	CPR8	0.398575	1.22e-09	CDKN2C	-0.406926	6.39e-06	BOLA3-AS1	-0.341522	1.4e-07	ANKRD13B	-0.471537	2.95e-07	LOC102724362	0.418745
TOP1MT	-0.385876	1.63e-40	HEATR6	0.612114	2.7e-05	PRR15	0.346764	9.9e-21	HNRPDL	0.63222	1.66e-68	BMP4	0.313206	1.2e-15	SUV420H1	0.285073	2.99e-12	ACP6	0.434051	1.98e-14	CDC27	-0.286104	1.41e-07	C10orf118	0.358854	1.45e-12	ATP13A4	0.383559	8.18e-05	C1orf170	0.442543	1.06e-19	EMC8	-0.36004	4.2e-06	GPCR1	0.398461	1.23e-09	ARHGEF12	0.406854	6.42e-06	CDK8	0.341452	1.41e-07	GOLGA4	0.47134	2.99e-07	CD164	0.418551
CORO2A	0.385648	1.82e-40	PHKA1	0.612053	2.71e-05	EPB41L4A-AS2	0.346485	1.07e-20	PAPD4	0.632146	1.74e-68	LDLRAP1	0.312817	1.31e-15	NT5C	-0.284336	3.42e-12	LOC644189	0.43386	2.03e-14	TRIM62	0.286035	1.42e-07	CCDC125	0.358275	1.59e-12	FLJ38379	0.383036	8.38e-05	RAB25	0.442331	1.1e-19	SHROOM1	0.359712	4.29e-06	OCLN	0.398444	1.24e-09	COL2A1	-0.406612	6.51e-06	PDZD2	0.341423	1.42e-07	BC022892	0.471019	3.05e-07	SPTLC2	0.41828
SPG11	0.385284	2.19e-40	NECTIN2	-0.611964	2.72e-05	ATP6V1D	0.345973	1.23e-20	FAM44A	0.631997	1.91e-68	SGMS1	0.312798	1.32e-15	DYNC2H1	0.284143	3.54e-12	EXOC6	0.433734	2.07e-14	ATXN3	0.285691	1.47e-07	FBXO17	-0.358204	1.6e-12	KIAA0564	0.382834	8.46e-05	SUOX	0.442242	1.13e-19	SCP2	0.359319	4.4e-06	TMF1	0.398399	1.24e-09	LOC100288181	-0.406109	6.7e-06	SLC2A6	-0.341408	1.42e-07	YPEL2	0.470637	3.13e-07	SLC6A9	-0.41721
PCNXL4	0.385154	2.34e-40	NOSTRIN	0.611828	2.73e-05	ATG16L1	0.345835	1.27e-20	EIF4B	0.631686	2.33e-68	SLC40A1	0.312535	1.39e-15	NP_001001551.1	0.284033	3.61e-12	SPICE1	0.433348	2.2e-14	ZFYVE21	0.285597	1.48e-07	C14orf79	0.358165	1.61e-12	TFAP2B	0.382691	8.51e-05	NKX3-1	0.442162	1.14e-19	EPB41L2	-0.359157	4.45e-06	FLJ10074	0.39823	1.26e-09	TMEM62	0.405866	6.79e-06	PKN1	-0.341234	1.44e-07	MRPS31	0.470547	3.15e-07	RP11-96K19.4	0.417147
WNT5A	0.385018	2.5e-40	SP140L	-0.611448	2.77e-05	MAK	0.345759	1.3e-20	RYR1	-0.631262	3.05e-68	XBP1	0.312501	1.4e-15	ENO2	-0.283581	3.92e-12	ENPP5	0.433299	2.22e-14	TAF4B	-0.285489	1.5e-07	PVRL4	0.357838	1.7e-12	DLX5	-0.381766	8.88e-05	ADPRH	-0.441661	1.27e-19	MPP1	-0.359049	4.48e-06	FLJ11046	0.398127	1.28e-09	EPHX2	0.405546	6.92e-06	TRIL	0.340859	1.49e-07	CENPA	-0.470282	3.2e-07	TMEM41B	0.417074
AC079922.3	-0.384886	2.67e-40	RELB	-0.610913	2.83e-05	CCDC6	0.345703	1.32e-20	SCARB2	0.631119	3.33e-68	NFIA	0.312308	1.46e-15	BIRC5	-0.283514	3.97e-12	FBXO16	0.433036	2.31e-14	METTL25	0.285352	1.52e-07	ACOT11	-0.357782	1.71e-12	LIMCH1	0.38153	8.98e-05	AGR2	0.440584	1.59e-19	IBTK	0.358851	4.54e-06	SP3	0.39805	1.29e-09	RDM1	-0.405303	7.01e-06	MAGT1	0.340438	1.55e-07	CYB5A	0.470248	3.21e-07	DLGAP3	-0.416957
ICA1	0.384772	2.83e-40	USP54	0.610848	2.84e-05	SGSM3	0.345677	1.33e-20	DDX3X	0.631004	3.59e-68	TRIM62	0.312264	1.48e-15	Q8N9R0_HUMAN	0.283437	4.02e-12	RALGAPA2	0.432961	2.33e-14	ETFDH	0.285308	1.53e-07	LRRC26	0.357737	1.72e-12	TMEM120B	-0.381477	9e-05	C6orf106	-0.440502	1.62e-19	SLC35F5	0.358757	4.56e-06	NP220	0.398047	1.29e-09	C4orf32	0.405045	7.12e-06	ARRB2	-0.340269	1.57e-07	DCAF15	-0.470225	3.21e-07	CASP6	0.416461
C6orf120	0.384613	3.06e-40	PRSS8	0.610439	2.88e-05	SLC16A1-AS1	-0.345422	1.42e-20	MYOM3	-0.63097	3.66e-68	ZFYVE21	0.312113	1.53e-15	GSTCD	0.283086	4.29e-12	PIAS3	0.432908	2.35e-14	ANK1	-0.285182	1.55e-07	ENPP1	0.35737	1.82e-12	TSPAN13	0.380897	9.25e-05	WNT5A	0.440405	1.66e-19	CA2	0.358728	4.57e-06	CHUK	0.397709	1.33e-09	ELF1	0.405005	7.13e-06	CAPN10	-0.34023	1.57e-07	NRIP1	0.470222	3.22e-07	INPP4B	0.416161
CAPN13	0.384343	3.5e-40	THAP11	-0.610156	2.91e-05	USP11	-0.344701	1.73e-20	TRA2A	0.630908	3.81e-68	GJB1	0.311791	1.64e-15	FBXO39	0.282929	4.41e-12	ST8SIA6	0.432886	2.36e-14	PRKAA1	0.28458	1.65e-07	REEP1	0.357318	1.83e-12	ISCA2	0.380695	9.33e-05	LOC100129794	0.439512	1.99e-19	CORO1C	-0.358534	4.63e-06	FKBP3	0.397538	1.36e-09	FLJ40712	0.404404	7.38e-06	MMAA	0.340088	1.59e-07	PTER	0.470108	3.24e-07	DPH6	0.416063
C14orf142	0.384334	3.52e-40	CTTNBP2NL	-0.609909	2.94e-05	SLC35A1	0.34457	1.79e-20	EPC1	0.630799	4.08e-68	RREB1	0.311416	1.78e-15	PAN3	0.282666	4.62e-12	ARID4B	0.432769	2.4e-14	KIAA0247	0.284526	1.66e-07	GRAMD2	0.357251	1.85e-12	F2RL1	0.380235	9.53e-05	UBR1	0.439255	2.1e-19	COX16	0.358376	4.68e-06	METAP2	0.396966	1.44e-09	MYO5C	0.404337	7.41e-06	ARL6IP4	-0.339661	1.66e-07	PREPL	0.469836	3.3e-07	HN1L	0.416052
PDXDC1	0.384331	3.53e-40	AKR7A3	0.609834	2.95e-05	CNTLN	-0.344357	1.9e-20	RPS3A	0.630714	4.3e-68	B4GALNT1	-0.310972	1.96e-15	EXOC1	0.28265	4.64e-12	BPNT1	0.432658	2.44e-14	SIMC1	-0.284384	1.68e-07	LOC152225	0.357228	1.86e-12	ZNF844	0.379377	9.92e-05	TMEM45B	0.439171	2.14e-19	ZSCAN16	0.357359	5e-06	MAP2K1IP1	0.396832	1.46e-09	FANCG	-0.403708	7.68e-06	STAM2	0.339528	1.68e-07	CLDN6	-0.469733	3.32e-07	FAAH2	0.415919
FAM160B1	0.383685	4.87e-40	HAUS8	-0.608879	3.06e-05	LRIG1	0.343788	2.21e-20	C2orf30	0.63067	4.42e-68	C14orf142	0.3109	1.99e-15	NP_569736.1	0.282646	4.64e-12	SLC25A29	0.43244	2.52e-14	TUB	-0.284172	1.72e-07	TSPAN1	0.357068	1.91e-12	SPOPL	0.378897	0.000101359	FUT1	-0.438379	2.53e-19	NUP62	-0.357268	5.03e-06	FLJ20273	0.396697	1.48e-09	NKX3-1	0.403583	7.73e-06	SAR1B	0.339268	1.71e-07	CRIM1	0.46961	3.35e-07	ANKEF1	0.415857
ZBTB41	0.383547	5.21e-40	DHX30	0.607292	3.25e-05	SYT17	0.343631	2.31e-20	RYBP	0.630662	4.45e-68	ANKRD9	0.310667	2.09e-15	CT108_HUMAN	0.282071	5.15e-12	SEC23IP	0.431908	2.74e-14	UCHL1	-0.284088	1.74e-07	NVL	0.356893	1.96e-12	SPRED2	0.378861	0.000101528	HMGCS2	0.437921	2.78e-19	MLPH	0.357138	5.07e-06	CNN3	0.396557	1.5e-09	C5orf38	0.403549	7.75e-06	AGAP2-AS1	-0.339218	1.72e-07	BZW1	0.469548	3.36e-07	SPTSSA	0.415716
PAQR7	-0.383423	5.55e-40	FAM84B	0.606199	3.39e-05	ADSSL1	0.343335	2.5e-20	STRN3	0.63063	4.54e-68	FOXA1	0.310662	2.09e-15	THAP11	-0.282059	5.16e-12	SQRDL	0.431664	2.84e-14	CA11	-0.284075	1.74e-07	FOXP1-IT1	0.355987	2.24e-12	GIT1	-0.378667	0.000102432	GPD1L	0.437759	2.87e-19	TTC12	0.356428	5.31e-06	SLC35A1	0.396328	1.54e-09	CDCA3	-0.403482	7.78e-06	G6PC3	-0.338886	1.77e-07	ZNF226	0.469237	3.43e-07	ANK3	0.415656
MED23	0.383374	5.68e-40	UTP23	-0.606201	3.39e-05	MAP7	0.34325	2.55e-20	CTDSPL2	0.630533	4.83e-68	HSPB8	-0.310156	2.33e-15	GPR30	-0.281996	5.21e-12	ECI2	0.43108	3.1e-14	LRP12	-0.283707	1.81e-07	C14orf45	0.355959	2.25e-12	KIAA1244	0.378399	0.000103691	CCNO	0.437483	3.04e-19	SSH1	-0.355666	5.58e-06	OATL1	-0.395892	1.61e-09	KMO	0.403196	7.91e-06	PRRG4	0.338609	1.82e-07	KIAA0485	0.469216	3.43e-07	LRTOMT	0.415378
CYB5A	0.383337	5.79e-40	KNL1	-0.60595	3.42e-05	AGTPBP1	-0.343124	2.64e-20	MBD2	0.630507	4.9e-68	DEGS2	0.30975	2.55e-15	NP_001030177.1	0.281811	5.39e-12	C14orf43	0.430831	3.22e-14	LDLRAP1	0.283607	1.82e-07	EFNA3	0.355666	2.36e-12	IRX3	0.377675	0.000107171	CERS6	0.437409	3.09e-19	FANK1	0.355658	5.59e-06	RNPC1	-0.395779	1.63e-09	SIDT1	0.402989	8e-06	ERO1L	0.338472	1.84e-07	EIF2AK3	0.469216	3.43e-07	GLRX5	0.415336
CCDC125	0.383265	6e-40	ZNF436	-0.605958	3.42e-05	MBOAT2	0.342909	2.8e-20	GPBP1L1	0.630328	5.49e-68	VAV3	0.309638	2.61e-15	THUMPD1	0.281696	5.5e-12	MPV17L	0.430794	3.24e-14	PON2	0.283005	1.94e-07	LRRC1	0.355457	2.43e-12	CBWD5	0.377384	0.000108599	SELENBP1	0.43699	3.37e-19	CYBRD1	0.355643	5.59e-06	ELL2	0.395599	1.66e-09	RIOK1	-0.402931	8.03e-06	FAM216A	-0.338165	1.89e-07	ZC3H14	0.468907	3.5e-07	CRNDE	0.414945
FBXW2	0.383103	6.5e-40	QKI	-0.605693	3.45e-05	DBI	0.342584	3.05e-20	FBXO11	0.630283	5.65e-68	UBA2	-0.309592	2.64e-15	CSNK1G1	0.281311	5.9e-12	CCDC150	-0.43077	3.25e-14	TTLL5	0.282965	1.95e-07	PPFIBP2	0.355133	2.55e-12	DOPEY1	0.376961	0.000110706	PARVB	-0.436966	3.39e-19	CFB	0.355565	5.62e-06	AASDHPPT	0.395488	1.68e-09	FANCA	-0.402755	8.11e-06	GBAS	0.338116	1.9e-07	A4GALT	-0.468485	3.6e-07	PRPF39	0.414081
C4B	0.383079	6.58e-40	PNKP	-0.604922	3.56e-05	GALE	0.342556	3.07e-20	LOXHD1	-0.629999	6.75e-68	UGT2B10	0.309289	2.82e-15	ZCCHC17	-0.280477	6.84e-12	KIAA0825	0.430639	3.32e-14	ATP5E	-0.282916	1.96e-07	GPD1L	0.355068	2.58e-12	FKBP3	0.376649	0.000112285	ARID2	0.436937	3.41e-19	AGR2	0.355239	5.74e-06	SNK	0.39541	1.69e-09	BAZ2B	0.402528	8.21e-06	ASB16-AS1	-0.337818	1.95e-07	DNAL1	0.467821	3.76e-07	PEAK1	-0.414046
SC5D	0.3826	8.35e-40	GATA3	0.604359	3.63e-05	MYO6	0.342502	3.12e-20	CPNE9	-0.629926	7.07e-68	C12orf60	-0.309249	2.84e-15	BCAS3	-0.280051	7.38e-12	USP19	0.430502	3.38e-14	RNF19B	-0.282893	1.96e-07	MST1R	0.354864	2.66e-12	FMO5	0.376421	0.000113451	CLDN12	0.436717	3.56e-19	AKT1	0.354456	6.04e-06	DKFZP564O043	0.394928	1.78e-09	LOC100506831	-0.402445	8.25e-06	MBD3	-0.33771	1.97e-07	PIK3R1	0.467745	3.78e-07	AVL9	0.413229
MTUS1	0.382519	8.69e-40	CORO1B	0.60434	3.63e-05	SERINC2	0.342074	3.5e-20	RBM6	0.629714	8.07e-68	LGALS8	0.309077	2.95e-15	KIAA1840	0.279975	7.49e-12	ARMCX5	0.430445	3.41e-14	FABP5	-0.282784	1.99e-07	RHPN2	0.354651	2.75e-12	MOGAT2	0.375234	0.000119714	EPS8L1	0.436656	3.61e-19	TRIM47	-0.354318	6.09e-06	GFRA2	-0.394506	1.86e-09	CIT	-0.402344	8.3e-06	PRPF31	-0.337151	2.07e-07	GSTCD	0.46749	3.84e-07	FAM174B	0.413177
AKAP5	0.382079	1.08e-39	GOLGA5	0.60401	3.68e-05	MANSC1	0.341478	4.1e-20	RPL24	0.629495	9.26e-68	RALGAPA2	0.30893	3.04e-15	SYNC1	0.279744	7.8e-12	CD46	0.430203	3.54e-14	ZNF350	0.282308	2.09e-07	DHCR24	0.354524	2.8e-12	C19orf38	-0.374987	0.000121059	SPATA17	0.43629	3.89e-19	PPP4R2	0.354192	6.14e-06	NUP133	0.394456	1.87e-09	LNX2	0.402246	8.34e-06	MAPK8IP3	-0.337088	2.08e-07	SH3RF1	0.467114	3.94e-07	CORO2A	0.413111
VWA8	0.381851	1.21e-39	ACVR1	0.60347	3.76e-05	PPFIBP2	0.341442	4.14e-20	GCC2	0.629483	9.33e-68	ZNF385C	-0.308779	3.14e-15	C6orf199	0.279545	8.08e-12	ABHD3	0.429974	3.66e-14	TTC9	0.282201	2.11e-07	LILRA3	-0.354333	2.88e-12	ZNF253	0.374896	0.000121557	CERS4	0.436215	3.95e-19	ARRB2	-0.354149	6.16e-06	TRAPPC6B	0.394344	1.89e-09	CDKN2D	-0.402211	8.36e-06	LNX2	0.336902	2.11e-07	DNAJB14	0.466997	3.97e-07	GSTCD	0.412912
MYO5C	0.381791	1.25e-39	ARFIP1	0.603348	3.77e-05	MAP7D3	-0.341091	4.54e-20	C3orf63	0.62946	9.47e-68	GDE1	0.308339	3.45e-15	CPB2	0.279321	8.41e-12	ZNF823	0.429669	3.84e-14	TRPM4	0.281954	2.16e-07	ZC3H14	0.35393	3.06e-12	MSMO1	0.374729	0.000122474	NVL	0.436013	4.12e-19	MYO6	0.354098	6.18e-06	CGGBP1	0.393915	1.97e-09	ADSS	0.40173	8.59e-06	SLC25A39	-0.336776	2.14e-07	SPATA7	0.466921	3.99e-07	GSPT1	0.412589
HEATR5A	0.381738	1.28e-39	UBR1	0.603231	3.79e-05	C14orf79	0.340804	4.9e-20	PDXDC2	0.628836	1.4e-67	OAZ3	0.30795	3.75e-15	TTL	-0.278377	9.94e-12	ZNF91	0.429211	4.11e-14	AX747826	0.281797	2.2e-07	SLC12A2	0.353563	3.23e-12	LOC221272	0.374406	0.00012427	TNIK	0.435783	4.32e-19	CSF1R	-0.354001	6.22e-06	COPS4	0.393524	2.05e-09	CERS4	0.401652	8.63e-06	MICAL1	-0.336418	2.2e-07	LMO4	-0.466751	4.03e-07	VAV3	0.412017
RAB3GAP1	0.381614	1.36e-39	KIF2C	-0.603239	3.79e-05	FANK1	0.340079	5.94e-20	SOS2	0.628823	1.41e-67	UBR7	0.307802	3.88e-15	FRRS1	0.278377	9.94e-12	GPR107	0.429061	4.2e-14	BOLA3-AS1	-0.281357	2.3e-07	SEMA3E	0.352956	3.54e-12	BAG5	0.374131	0.00012582	CASD1	0.434573	5.54e-19	AP5M1	0.353926	6.25e-06	GNA15	-0.393435	2.07e-09	CLDN12	0.401528	8.69e-06	SLC35F5	0.336274	2.23e-07	PIF1	-0.466476	4.1e-07	HGD	0.411617
DHX29	0.381576	1.39e-39	AP4M1	0.602778	3.85e-05	GNMT	0.339945	6.16e-20	TRIM33	0.628745	1.48e-67	PSMD11	-0.307786	3.89e-15	MASTL	-0.278159	1.03e-11	FBXO28	0.428837	4.35e-14	PLCL1	0.281342	2.3e-07	DEGS2	0.352907	3.57e-12	GNG12	0.373902	0.000127121	YY1	0.434399	5.75e-19	TAB3	0.353833	6.29e-06	XBP1	0.392693	2.23e-09	C16orf95	-0.401476	8.71e-06	LONP1	-0.336253	2.24e-07	TGOLN2	0.466391	4.12e-07	LOC338667	0.41159
MEGF9	0.381325	1.57e-39	BOD1L1	-0.602789	3.85e-05	TM7SF2	0.339809	6.38e-20	LGALS8	0.628215	2.06e-67	PON2	0.307781	3.89e-15	TPX2	-0.278059	1.05e-11	DICER1	0.428226	4.76e-14	KLHDC7A	0.281028	2.38e-07	FLJ38109	0.352776	3.64e-12	ARRB2	-0.373726	0.000128131	FAM179B	0.434307	5.85e-19	AARS	-0.35379	6.3e-06	KIAA0252	0.39257	2.26e-09	TRIL	0.401117	8.89e-06	EDC4	-0.33608	2.27e-07	MIR1244-3	-0.46627	4.16e-07	AGR2	0.411576
TMEM30B	0.381245	1.63e-39	DHODH	-0.60199	3.97e-05	GDE1	0.339344	7.22e-20	SHOC2	0.628193	2.09e-67	SAR1B	0.307727	3.94e-15	FANCG	-0.277746	1.11e-11	KCNMA1	0.427541	5.28e-14	ZNF318	-0.280963	2.4e-07	YIPF1	0.352331	3.89e-12	C14orf166	0.373672	0.000128443	PDIK1L	0.432934	7.75e-19	HCK	-0.353701	6.34e-06	HSZFP36	0.392411	2.3e-09	SMPDL3A	0.400997	8.95e-06	ENTPD7	0.336065	2.27e-07	SLC44A4	0.465859	4.27e-07	EPN3	0.411538
LRRFIP1	0.381062	1.79e-39	COPZ1	0.601829	3.99e-05	LIPH	0.339338	7.23e-20	TOP1	0.627991	2.37e-67	XPO5	-0.307106	4.5e-15	TATD2_HUMAN	-0.277698	1.12e-11	PRR15L	0.427471	5.33e-14	SEZ6L	-0.280883	2.42e-07	PLOD3	-0.351981	4.09e-12	CLMN	0.373627	0.0001287	DUSP16	0.432677	8.17e-19	MAP7D3	-0.35365	6.36e-06	PRO0971	0.392164	2.36e-09	ACAD8	0.400351	9.28e-06	ZNF281	0.336064	2.27e-07	PTCH1	-0.465641	4.33e-07	CROT	0.411371
FAM96B	-0.380999	1.85e-39	GMNN	-0.601231	4.08e-05	ATP13A4	0.339227	7.44e-20	CAP1	0.627976	2.39e-67	KIAA1522	0.306944	4.66e-15	TROAP	-0.277572	1.15e-11	ARHGDIB	0.427432	5.36e-14	DYNLT1	0.280758	2.45e-07	TMEM87A	0.351967	4.1e-12	C22orf36	0.373236	0.000130979	TP53INP1	0.432654	8.21e-19	MAFG	-0.35342	6.46e-06	PGBD2	0.392161	2.36e-09	SKA1	-0.400261	9.33e-06	GDI1	-0.335929	2.3e-07	ARL1	0.465206	4.45e-07	TMEM144	0.411098
ATP6V1D	0.380912	1.93e-39	ARHGEF11	0.60104	4.11e-05	POGLUT1	-0.339185	7.52e-20	C1orf58	0.627957	2.42e-67	SLC35A3	0.306607	5e-15	GABPAP	0.277054	1.26e-11	ERBB3	0.427166	5.58e-14	PRR15	0.280691	2.46e-07	AGR2	0.351777	4.22e-12	IDH1	0.373021	0.000132253	COL4A5	0.432517	8.44e-19	SEC23B	0.353221	6.54e-06	USP11	-0.392121	2.37e-09	LRFN4	-0.400168	9.38e-06	ASPH	0.33592	2.3e-07	TFAP4	-0.46503	4.5e-07	ZNF702P	0.410425
KIF13B	0.380831	2.01e-39	DICER1	0.600605	4.18e-05	MYC	-0.339045	7.81e-20	NUP98	0.627865	2.57e-67	NAT1	0.3065	5.12e-15	CIRH1A	-0.276902	1.29e-11	ATP8B1	0.427064	5.67e-14	DNAH17	-0.280437	2.53e-07	SDR16C5	0.351705	4.27e-12	C17orf69	-0.372928	0.000132804	DHX29	0.432515	8.45e-19	RAB3D	0.353016	6.63e-06	FLJ21908	0.391994	2.4e-09	SLC25A19	-0.400107	9.41e-06	CYP20A1	0.335715	2.34e-07	PSEN1	0.464759	4.58e-07	PEX11A	0.410291
ARID4A	0.379847	3.26e-39	DNAJC8	-0.599938	4.28e-05	VAV3	0.339036	7.83e-20	DLG1	0.62784	2.61e-67	POPDC3	-0.306406	5.22e-15	C9orf61	0.276822	1.31e-11	H3F3A	0.427056	5.67e-14	EPS8L1	0.280348	2.55e-07	HEXA	-0.351464	4.42e-12	MRGPRG	-0.372888	0.000133039	CCDC125	0.432435	8.58e-19	BAG5	0.352852	6.7e-06	PECI	0.391945	2.41e-09	GPCPD1	0.39997	9.48e-06	ABLIM1	0.335533	2.38e-07	TMCC2	-0.464686	4.6e-07	METTL14	0.410212
MPP7	0.379677	3.54e-39	COQ10B	0.59973	4.32e-05	ECI2	0.338854	8.21e-20	PAK2	0.62773	2.79e-67	ATP13A4	0.30626	5.39e-15	NP_997543	0.276765	1.32e-11	MIOS	0.426922	5.79e-14	VAV3	0.27976	2.71e-07	C17orf28	0.351025	4.72e-12	SAR1B	0.372474	0.000135533	HNRNPF	0.431999	9.38e-19	SETD7	0.352847	6.7e-06	MGC41816	-0.391943	2.41e-09	ZNF436	0.399014	1e-05	UCKL1	-0.335411	2.41e-07	TNFSF9	-0.464331	4.71e-07	MAGI3	0.409741
PEX11A	0.379449	3.96e-39	ARFIP2	0.599371	4.38e-05	MUCL1	0.338309	9.48e-20	RABEP1	0.627622	2.99e-67	IMPA1	-0.306116	5.56e-15	DPY19L3	0.276719	1.33e-11	RNASE4	0.426892	5.81e-14	FAM110A	0.279678	2.73e-07	EFNA1	0.350764	4.91e-12	LOC100506428	0.372043	0.000138172	HSD17B4	0.431952	9.47e-19	THEMIS2	-0.352225	6.97e-06	SEC22L1	0.391671	2.48e-09	SCNN1A	0.398933	1e-05	EIF2S1	0.335405	2.41e-07	GATAD2B	-0.464175	4.76e-07	C1orf27	0.409655
INIP	0.379405	4.04e-39	NASP	-0.599033	4.43e-05	FABP5	-0.338136	9.92e-20	ARID1A	0.627525	3.17e-67	C8orf46	-0.306005	5.69e-15	EIF2C1	-0.276689	1.34e-11	FCHO2	0.42682	5.88e-14	SGSM3	0.279059	2.91e-07	SMEK1	0.35051	5.09e-12	EFNA3	0.371888	0.000139129	HNRNPC	0.431871	9.63e-19	AURKB	-0.352146	7.01e-06	MLL3	0.391116	2.62e-09	C9orf68	0.398891	1.01e-05	GPD2	0.334728	2.56e-07	HIPK1	0.464139	4.77e-07	KCTD3	0.409631
MICALCL	0.379064	4.78e-39	ULK3	0.598053	4.59e-05	TMED10	0.33813	9.93e-20	ALMS1	0.627393	3.44e-67	ZFYVE1	0.306002	5.69e-15	TGFB1I4	0.2766	1.36e-11	DYSF	-0.426491	6.17e-14	ANKRD30B	0.278695	3.02e-07	ZNF350	0.349983	5.51e-12	AKT2	-0.371605	0.000140902	KLHDC9	0.431466	1.05e-18	ANKRD30B	0.352119	7.02e-06	WNT10A	-0.391096	2.63e-09	HEATR5A	0.398888	1.01e-05	ALDH6A1	0.334722	2.56e-07	GNMT	0.46412	4.77e-07	SLC12A2	0.409502
LRFN4	-0.379038	4.84e-39	SEC31A	0.597737	4.65e-05	KIAA1522	0.337799	1.08e-19	YME1L1	0.627284	3.69e-67	HNMT	0.305876	5.85e-15	NP_060808	0.276385	1.41e-11	DNAH7	0.426483	6.18e-14	LOC257152	-0.278511	3.08e-07	TNFSF10	0.349777	5.68e-12	CARNS1	-0.37159	0.000140996	VAV3	0.431421	1.06e-18	SCNN1A	0.352079	7.04e-06	PPP1R2	0.391052	2.64e-09	FANK1	0.398793	1.01e-05	PRR14	-0.334525	2.6e-07	ZNF384	-0.463752	4.89e-07	GALNT6	0.409369
ZFYVE16	0.379015	4.9e-39	REEP3	0.597569	4.68e-05	PTPN3	0.337598	1.14e-19	YWHAB	0.627226	3.82e-67	HR	-0.305654	6.13e-15	CRAT	0.276368	1.42e-11	TP53INP1	0.426181	6.46e-14	PTDSS1	-0.278508	3.08e-07	PPA2	0.349741	5.71e-12	LONP2	0.371418	0.000142082	PSMD5	0.431184	1.11e-18	SCGB2A2	0.350468	7.8e-06	PRDX3	0.391025	2.65e-09	PDZD2	0.398591	1.02e-05	HSD17B4	0.334366	2.64e-07	DMWD	-0.463622	4.93e-07	G3BP2	0.408962
LNX2	0.378666	5.81e-39	CEACAM5	0.597227	4.74e-05	SPTSSA	0.336956	1.35e-19	EIF2A	0.6271	4.13e-67	AKAP5	0.304901	7.19e-15	PEX11A	0.276314	1.43e-11	CORO2A	0.426155	6.49e-14	FAM174B	0.278121	3.2e-07	PEX7	0.34962	5.81e-12	SH3RF2	0.371156	0.000143747	TMEM41B	0.430873	1.18e-18	SH2D4A	0.350424	7.82e-06	VAPA	0.391005	2.65e-09	SETD7	0.398464	1.03e-05	RHPN2	0.334361	2.64e-07	RANBP2	0.463359	5.01e-07	LCA5L	0.408663
MLH3	0.378655	5.84e-39	ITCH	0.596761	4.82e-05	PPP2R4	0.33694	1.36e-19	APPL2	0.627046	4.27e-67	ANKRD30A	0.304799	7.35e-15	SGPP1	0.27625	1.45e-11	CASP6	0.426033	6.61e-14	LOC283588	0.277806	3.3e-07	ZNF823	0.349354	6.04e-12	SUCLA2	0.371125	0.000143948	ZNF839	0.430671	1.23e-18	KMO	0.350264	7.9e-06	PDEF	0.390391	2.82e-09	AURKA	-0.397769	1.07e-05	UBE2M	-0.334349	2.64e-07	ELOVL5	0.463151	5.08e-07	TTC8	0.408589
FGD1	-0.378585	6.05e-39	NCK2	-0.596718	4.82e-05	FAM206A	0.336827	1.4e-19	PPP2R5E	0.626987	4.43e-67	ZBTB42	0.304617	7.64e-15	NP_001009814.1	0.276032	1.5e-11	TMTC2	0.425982	6.66e-14	ATP7B	0.277395	3.44e-07	PGCP	-0.349215	6.17e-12	HERC5	-0.370686	0.00014679	DIAPH2	-0.430315	1.32e-18	FGB	0.34999	8.04e-06	KIAA1040	0.39012	2.9e-09	LOC285141	0.397605	1.08e-05	IQGAP2	0.334232	2.67e-07	ALDH3B2	0.462979	5.13e-07	FRK	0.408151
ARL6IP5	0.37838	6.69e-39	HADH	-0.59672	4.82e-05	MKNK2	0.33617	1.66e-19	C2orf29	0.626907	4.66e-67	SCARB1	-0.304522	7.79e-15	APLN	0.276006	1.51e-11	USP47	0.425917	6.72e-14	DNAJC17	0.277024	3.58e-07	SLC9A2	0.348582	6.77e-12	EIF2AK3	0.370557	0.000147638	LOC145837	0.429671	1.5e-18	TMEM131	0.34985	8.11e-06	KIAA1468	0.389889	2.97e-09	GARNL3	0.397311	1.1e-05	FARSA	-0.334084	2.7e-07	KALRN	-0.462971	5.14e-07	GSR	0.407512
USP3	0.377934	8.31e-39	TTC39A	0.596345	4.89e-05	CAPN9	0.335595	1.93e-19	KIAA0319L	0.626637	5.51e-67	COL27A1	-0.304405	7.99e-15	TWISTNB	-0.276004	1.51e-11	FAM47E	0.42572	6.92e-14	NAGS	-0.276841	3.64e-07	C9orf128	0.348453	6.9e-12	LILRA3	-0.37039	0.000148735	HNRNPH2	0.429615	1.52e-18	TMEM201	-0.349721	8.18e-06	SLC25A19	-0.389692	3.03e-09	RAB39B	-0.397281	1.1e-05	MAPK12	-0.334035	2.71e-07	DNAJC3	0.462558	5.27e-07	SH3BP4	0.407498
SEC24A	0.377934	8.31e-39	NCAM2	0.595993	4.95e-05	CROT	0.335048	2.22e-19	ATF6	0.626514	5.95e-67	FAM111A	0.304267	8.22e-15	MAD1L1	-0.275929	1.53e-11	CROT	0.425567	7.08e-14	ESRRG	0.276444	3.79e-07	CLDN7	0.348414	6.94e-12	DSTNP2	-0.37032	0.000149197	SLIRP	0.429169	1.66e-18	ZBTB7C	0.349478	8.31e-06	PGRMC1	0.389469	3.1e-09	KIAA0247	0.396995	1.12e-05	RAVER1	-0.333854	2.76e-07	ZYG11B	0.462489	5.3e-07	NUDT16L1	0.407444
TECPR2	0.37792	8.37e-39	RAB3C	0.595761	5e-05	SGMS1	0.334768	2.39e-19	KIAA1370	0.626505	5.98e-67	SLCO4A1	-0.304197	8.35e-15	TMEM39B	-0.275745	1.58e-11	FAM208A	0.425413	7.24e-14	XK	-0.276369	3.82e-07	ITGB6	0.348352	7.01e-12	CROT	0.370005	0.000151302	DOLPP1	0.429124	1.68e-18	FYCO1	0.349121	8.5e-06	SNFT	-0.389437	3.11e-09	GPATCH2	0.396632	1.14e-05	CIPC	0.333788	2.77e-07	FOXC1	-0.462398	5.33e-07	SLC22A5	0.407288
DNAJC22	0.377505	1.02e-38	DHX32	0.595648	5.02e-05	FAM110C	0.334752	2.4e-19	BMP2K	0.626485	6.05e-67	ZNF350	0.304058	8.6e-15	CYBRD1	0.275172	1.75e-11	RNF2	0.424885	7.83e-14	EGF	0.276303	3.85e-07	CASD1	0.347886	7.5e-12	FAM206A	0.36987	0.000152211	TMTC2	0.429055	1.7e-18	SUV39H1	-0.34905	8.54e-06	GMFB	0.389267	3.16e-09	POLR2F	-0.39609	1.18e-05	BTBD7	0.333615	2.82e-07	OXGR1	-0.462241	5.38e-07	MYO5C	0.407054
FAM207A	-0.377484	1.04e-38	ARHGAP31	-0.595602	5.03e-05	DEF8	-0.334302	2.7e-19	FNBP4	0.626032	8.02e-67	FAM199X	0.303749	9.18e-15	PEMT	-0.274716	1.89e-11	SORL1	0.424307	8.53e-14	FGFR4	0.275988	3.97e-07	MPP1	-0.347865	7.53e-12	ATP7A	0.369615	0.000153948	NOTCH1	-0.428728	1.82e-18	PLEKHO2	-0.349007	8.56e-06	C14orf142	0.38918	3.19e-09	ECI2	0.396012	1.18e-05	TMEM126A	0.333448	2.86e-07	EIF4G3	0.461891	5.5e-07	GALE	0.406725
CASD1	0.377201	1.19e-38	UBE3B	0.595123	5.11e-05	MST1R	0.334221	2.76e-19	WAPAL	0.625878	8.82e-67	NEK11	0.303468	9.74e-15	KIAA1244	0.273929	2.17e-11	DNAJC17	0.42428	8.56e-14	ATP13A4	0.275886	4.01e-07	GPATCH2	0.347739	7.67e-12	CLN3	0.369545	0.000154425	CCDC85C	0.428577	1.88e-18	PSMB6	-0.348978	8.58e-06	DKFZp313M0720	0.388429	3.44e-09	BIK	0.395555	1.21e-05	WDR81	-0.333396	2.87e-07	PSG5	-0.461796	5.54e-07	NUDT12	0.406487
TTC9	0.376896	1.38e-38	ALG1	0.59512	5.11e-05	PRSS8	0.333625	3.21e-19	JMJD1C	0.625831	9.08e-67	SH3BGRL	0.302873	1.1e-14	ITGA7	0.27392	2.17e-11	TFAP2B	0.423889	9.07e-14	TMTC2	0.275855	4.02e-07	FRK	0.347715	7.69e-12	ATP8B1	0.369197	0.00015682	GSTZ1	0.428342	1.97e-18	DUSP6	0.34892	8.61e-06	MTSG1	0.388287	3.49e-09	PKIB	0.395554	1.21e-05	MT1F	-0.333125	2.94e-07	VAT1	-0.461116	5.78e-07	GOLGB1	0.405816
IQCK	0.376769	1.47e-38	ELMOD2	0.595011	5.14e-05	SCNN1A	0.333365	3.44e-19	PKD1L1	-0.625814	9.17e-67	SHROOM3	0.302478	1.2e-14	PPM1G	-0.273869	2.19e-11	TSEN15	0.423814	9.17e-14	RTBDN	-0.275765	4.06e-07	ENSA	0.347702	7.71e-12	KDM6A	0.369052	0.000157831	RSPH1	0.428114	2.06e-18	COQ6	0.348661	8.75e-06	SPIB	-0.387929	3.61e-09	ADCY3	-0.39543	1.22e-05	INTS7	0.333	2.97e-07	GSK3A	-0.460622	5.97e-07	PGGT1B	0.405621
MFAP3	0.376671	1.54e-38	HMOX2	-0.594752	5.18e-05	MCCC2	0.333304	3.49e-19	PCM1	0.625774	9.4e-67	RNF144B	0.302406	1.22e-14	POU2AF1	-0.273578	2.3e-11	EPB41L4A	0.423267	9.94e-14	VPS13D	0.275703	4.08e-07	SUOX	0.347548	7.88e-12	PLB1	-0.369026	0.000158018	RYBP	0.427784	2.2e-18	ARHGAP31	-0.348401	8.89e-06	DKFZP564G092	0.387691	3.7e-09	WNT10A	-0.395368	1.23e-05	PLXND1	-0.332825	3.01e-07	FBXO38	0.460514	6.01e-07	OAZ3	0.405589
ZBTB7C	0.376447	1.72e-38	S100A14	0.59464	5.21e-05	PLOD3	-0.33117	6.05e-19	UBE3A	0.625764	9.46e-67	IKZF2	0.302215	1.27e-14	GAL	-0.273204	2.46e-11	CASC1	0.423158	1.01e-13	SWAP70	0.275415	4.2e-07	EFNA4	0.347545	7.89e-12	TMEM201	-0.368865	0.000159143	MPV17L	0.427741	2.22e-18	AP1M1	-0.348067	9.08e-06	DRAP1	-0.387555	3.75e-09	RNF148	0.39528	1.23e-05	MGST1	0.332735	3.04e-07	RNF220	-0.459035	6.59e-07	ERI2	0.405406
FAM161B	0.376215	1.92e-38	FAM129A	0.593988	5.33e-05	LARP6	-0.330897	6.49e-19	KIAA1033	0.625754	9.52e-67	NVL	0.302172	1.28e-14	ZNF569	0.272622	2.72e-11	ICA1	0.422999	1.03e-13	BZW2	0.275339	4.24e-07	LOC100506098	0.347488	7.95e-12	NT5DC1	0.368778	0.000159757	KIFC3	-0.427651	2.26e-18	GCC2	0.347567	9.38e-06	ZNF143	0.387264	3.86e-09	YRDC	-0.395192	1.24e-05	F11R	0.332693	3.05e-07	FABP5	-0.458937	6.64e-07	METTL25	0.405216
CHCHD6	-0.375725	2.44e-38	DCAF8	0.593812	5.36e-05	MB	0.33076	6.72e-19	2022-03-06	0.625567	1.07e-66	CDK18	-0.302143	1.29e-14	AP3B1	0.272466	2.79e-11	IGF2BP3	-0.422932	1.04e-13	DHCR24	0.274708	4.51e-07	ARHGAP32	0.347432	8.02e-12	LPCAT4	-0.368584	0.000161138	SLC35A3	0.427521	2.32e-18	IFT43	0.346761	9.86e-06	ZAP3	0.386997	3.97e-09	LRP8	-0.394912	1.26e-05	MOAP1	0.332558	3.09e-07	SSBP3	-0.458937	6.64e-07	ERBB2	0.405054
ZNF100	0.375633	2.55e-38	SUGT1	-0.593598	5.41e-05	PSEN1	0.330641	6.93e-19	RALGPS2	0.625542	1.09e-66	FAH	0.302112	1.29e-14	C11orf40	0.272431	2.81e-11	C14orf1	0.422392	1.13e-13	SCGB1D2	0.274652	4.54e-07	PLTP	-0.347162	8.34e-12	CYB5A	0.368467	0.000161969	HMGCR	0.427382	2.38e-18	RBM38	-0.346517	1e-05	PLTP	-0.386903	4e-09	GPR160	0.394806	1.26e-05	ENTHD2	-0.332362	3.14e-07	PRRC1	0.45888	6.66e-07	RAB26	0.404982
SP3	0.375565	2.63e-38	C5orf51	0.591543	5.82e-05	KIF13B	0.330462	7.25e-19	EWSR1	0.625526	1.1e-66	FEM1C	0.301983	1.33e-14	NP_060470.1	0.272355	2.85e-11	C14orf102	0.421568	1.28e-13	CHST6	-0.274422	4.64e-07	FCGRT	-0.346685	8.95e-12	NIPAL2	0.368318	0.000163038	ST8SIA6	0.427337	2.41e-18	SLC15A2	0.346471	1e-05	MGC46719	-0.386781	4.05e-09	MCM3	-0.394555	1.28e-05	RELL2	-0.332247	3.17e-07	TBC1D28	-0.45843	6.85e-07	CEACAM6	0.404897
TBC1D8	0.375406	2.84e-38	CSNK1D	0.590992	5.94e-05	WDR25	0.330323	7.51e-19	COPB2	0.624913	1.6e-66	C16orf80	-0.301956	1.34e-14	CEBPG	-0.271964	3.05e-11	ZNF839	0.421559	1.28e-13	ZNF577	0.274371	4.67e-07	CCDC6	0.346632	9.01e-12	HMGCS2	0.36802	0.000165197	CALB2	-0.427242	2.45e-18	KLK11	0.345836	1.05e-05	COL4A5	0.386458	4.18e-09	PJA2	0.394328	1.3e-05	KCTD17	-0.332117	3.21e-07	FAM198B	0.458303	6.91e-07	MAGT1	0.404665
EIF2AK3	0.375396	2.86e-38	PHETA1	0.590952	5.95e-05	USP54	0.33031	7.54e-19	EIF3A	0.624814	1.7e-66	CD47	-0.301736	1.4e-14	WDR44	0.271784	3.14e-11	TAB3	0.421421	1.3e-13	MREG	0.27412	4.79e-07	EGF	0.346357	9.38e-12	CLCA2	0.367323	0.000170348	MAP3K9	0.4267	2.73e-18	NOB1	-0.34489	1.11e-05	COP1	0.385564	4.57e-09	SNX24	-0.394104	1.31e-05	REEP4	-0.331777	3.3e-07	LMLN	0.458218	6.94e-07	SEC23B	0.40418
AFF4	0.375185	3.16e-38	TEX2	0.590828	5.98e-05	MIA3	0.330086	7.98e-19	GORASP2	0.624614	1.92e-66	CORO2A	0.301724	1.4e-14	RAB27B	0.271739	3.17e-11	NOTCH2	0.421396	1.31e-13	RAB26	0.273567	5.06e-07	HOTAIR	0.346116	9.72e-12	FABP5	-0.367176	0.000171459	SLC12A2	0.426279	2.97e-18	FAM216A	-0.34477	1.12e-05	KIAA1627	0.385473	4.62e-09	APH1B	0.394063	1.32e-05	ENAH	0.331774	3.3e-07	OXCT2	-0.457758	7.15e-07	MCCC2	0.403915
LYSMD3	0.374943	3.56e-38	PNISR	-0.590807	5.98e-05	MYRFL	0.329951	8.26e-19	MOBKL1B	0.624419	2.17e-66	PGBD5	-0.301151	1.58e-14	ZNF643	0.271678	3.2e-11	PAPD4	0.42105	1.38e-13	LINC00667	-0.273387	5.15e-07	KRT7	0.34598	9.92e-12	TTC30B	0.367153	0.000171628	ZBTB41	0.426174	3.04e-18	ACD	-0.344734	1.12e-05	CLDN12	0.385198	4.74e-09	TACC3	-0.393575	1.35e-05	TMCO6	-0.331724	3.32e-07	C1orf27	0.457044	7.47e-07	PAGR1	0.40387
CRAT	0.374926	3.58e-38	LIN9	-0.590316	6.09e-05	DCAF5	0.329356	9.61e-19	CDC42	0.624362	2.25e-66	USP13	-0.300921	1.66e-14	W70T_HUMAN	-0.271522	3.29e-11	TMEM25	0.420998	1.39e-13	ELOVL3	-0.273353	5.17e-07	GSTCD	0.345964	9.94e-12	SLC38A5	-0.366932	0.000173306	MSX2P1	0.426078	3.09e-18	PLEKHS1	0.344687	1.12e-05	LOC377544	0.384827	4.92e-09	C19orf20	0.392782	1.41e-05	FH	0.331502	3.38e-07	TOX4	0.456837	7.57e-07	ZNF681	0.403838
ATP7A	0.374921	3.59e-38	XAF1	-0.59004	6.15e-05	NRK	0.329238	9.91e-19	GSK3B	0.624215	2.46e-66	CRYM	0.30087	1.68e-14	FBXL5	0.2714	3.36e-11	VTI1B	0.420951	1.4e-13	CD164	0.273333	5.18e-07	AKAP9	0.345843	1.01e-11	HAPLN4	-0.366867	0.000173801	BPNT1	0.425908	3.2e-18	KIF16B	0.34461	1.13e-05	DDX39	-0.38467	5e-09	HSF1	-0.392571	1.43e-05	ZNF324B	-0.331206	3.47e-07	UBE2S	-0.456812	7.58e-07	MRPL30	0.403557
PRICKLE2	0.374886	3.66e-38	AKTIP	0.589969	6.16e-05	MSX2	0.328775	1.11e-18	CTNNB1	0.624122	2.61e-66	RGS9	-0.300401	1.85e-14	SCP2	0.27132	3.4e-11	LOC400027	0.42036	1.52e-13	CACFD1	0.273264	5.21e-07	SLC25A16	0.345557	1.05e-11	KRT19	0.36659	0.000175932	LOC339988	0.425629	3.38e-18	UBXN10-AS1	0.344541	1.13e-05	TEBP	0.383478	5.62e-09	DRAM1	-0.39249	1.44e-05	TAX1BP1	0.331169	3.48e-07	SLC8A2	-0.456559	7.7e-07	LOC100506497	0.403531
SORL1	0.374561	4.28e-38	CDC123	-0.589687	6.23e-05	RHBDF2	-0.328467	1.21e-18	HBP1	0.624028	2.76e-66	GNAZ	-0.300036	2e-14	FAM96B	-0.271141	3.51e-11	HMGCS2	0.420326	1.53e-13	UCN	0.273163	5.26e-07	WNT5A	0.345162	1.12e-11	LRRC31	0.366228	0.000178752	NUDT16L1	0.42562	3.39e-18	TMEM63C	0.344209	1.16e-05	LOC161291	0.383462	5.63e-09	LOC100509490	0.39247	1.44e-05	CGRRF1	0.330668	3.63e-07	LOC101928134	-0.456448	7.76e-07	NPNT	0.40321
CAB39	0.374522	4.36e-38	KCTD3	0.589372	6.3e-05	TMEM30B	0.328029	1.35e-18	SENP6	0.624009	2.79e-66	BIK	0.300021	2e-14	CDC27	-0.271114	3.53e-11	HNRNPC	0.420075	1.59e-13	PRR15L	0.272924	5.39e-07	ATXN3	0.344886	1.16e-11	C12orf24	-0.366108	0.000179692	TTC7A	-0.425594	3.41e-18	ACOT7	-0.343993	1.17e-05	FLJ10876	0.383314	5.72e-09	DYNLT1	0.392387	1.44e-05	POLD1	-0.330291	3.75e-07	FOXP4	-0.456439	7.76e-07	SLC44A3	0.403148
MRPL12	-0.374304	4.84e-38	SCAPER	0.588389	6.52e-05	LRP12	-0.327773	1.44e-18	PHC3	0.623729	3.32e-66	LDHB	-0.299232	2.36e-14	TACC2	0.271112	3.53e-11	APOM	0.420066	1.59e-13	EPDR1	-0.272786	5.46e-07	ZBTB42	0.344007	1.32e-11	MARVELD2	0.365217	0.000186838	CCDC64B	0.425497	3.47e-18	LOC643072	0.343882	1.18e-05	INADL	0.382951	5.92e-09	USP31	-0.392341	1.45e-05	WRAP53	-0.329882	3.89e-07	TRPM6	-0.456403	7.78e-07	ARHGAP32	0.403021
GMFB	0.374254	4.96e-38	PDE5A	0.587439	6.75e-05	TMEM87B	0.327764	1.44e-18	LARP4	0.623421	4.01e-66	TBCB	-0.29888	2.54e-14	ZMYND11	0.271051	3.57e-11	KDM6A	0.419675	1.68e-13	CORO2A	0.272574	5.58e-07	MCOLN1	-0.343788	1.36e-11	RAB3GAP1	0.365172	0.000187207	ZNF14	0.425119	3.75e-18	CYB5A	0.343868	1.18e-05	CCNG2	0.382624	6.12e-09	USP3	0.39233	1.45e-05	ATN1	-0.329836	3.9e-07	COX15	0.455878	8.04e-07	LNX1	0.402893
TOR1AIP1	0.374215	5.05e-38	TTC14	-0.58734	6.77e-05	FBXO36	0.32774	1.45e-18	COPB1	0.623283	4.36e-66	ALKBH1	0.298863	2.55e-14	COX4NB	-0.270908	3.65e-11	YY1	0.418856	1.89e-13	RARRES3	0.272092	5.85e-07	KMO	0.343523	1.42e-11	UBR1	0.364876	0.000189642	AP1AR	0.424954	3.87e-18	ZNF552	0.3436	1.2e-05	MYO5C	0.381834	6.61e-09	C15orf42	-0.391816	1.49e-05	PERP	0.329813	3.91e-07	ABCG8	-0.455382	8.29e-07	PKIB	0.40265
C17orf89	-0.374161	5.19e-38	OFD1	-0.586862	6.89e-05	FRMD3	-0.327623	1.49e-18	MYT1L	-0.623187	4.63e-66	COL4A5	0.298768	2.6e-14	C6orf18	-0.270841	3.7e-11	PRICKLE2	0.418827	1.9e-13	FANK1	0.272012	5.9e-07	RAPGEF1	-0.343172	1.49e-11	SLC35A1	0.364006	0.000196981	VWA2	0.424902	3.91e-18	RGL2	0.343225	1.23e-05	CYB5	0.381578	6.78e-09	FOXM1	-0.391694	1.5e-05	CXADR	0.329745	3.93e-07	LOC646626	-0.455375	8.3e-07	RP2	0.40262
RALGPS2	0.374061	5.44e-38	MUC6	0.586716	6.92e-05	DUSP16	0.327534	1.53e-18	SLMAP	0.622918	5.46e-66	TTC8	0.298549	2.72e-14	BRRN1	-0.270789	3.73e-11	DCAF5	0.418761	1.92e-13	LNX1	0.271751	6.05e-07	SNHG10	0.343137	1.5e-11	LOC100130429	-0.363996	0.000197068	TMEM140	-0.424891	3.92e-18	FGG	0.343169	1.23e-05	TSNAX	0.381547	6.8e-09	EFNA3	0.391514	1.51e-05	TMEM50A	0.329679	3.95e-07	ADD1	0.455374	8.3e-07	FABP5	-0.402236
NELFE	-0.374019	5.55e-38	DIP2B	0.586655	6.94e-05	C19orf12	-0.327477	1.55e-18	BAZ1A	0.622736	6.1e-66	NAT8L	-0.298524	2.73e-14	ACAD9	-0.270215	4.12e-11	SOCS6	0.418576	1.97e-13	THAP11	-0.271626	6.13e-07	TMEM30B	0.342953	1.54e-11	PHOSPHO2	0.363524	0.000201153	SCARF1	-0.42477	4.02e-18	COLGALT1	-0.342656	1.27e-05	MGC15716	-0.381042	7.15e-09	RNF144B	0.391231	1.54e-05	NOL4L	-0.329633	3.97e-07	TRIM23	0.455224	8.37e-07	NMB	-0.40172
TEX9	0.373518	7.07e-38	PRODH	0.585545	7.22e-05	SORL1	0.327355	1.6e-18	TTC17	0.622698	6.24e-66	SNHG6	-0.298099	2.98e-14	CHURC1	0.269736	4.47e-11	ZCCHC4	0.418224	2.08e-13	CFL2	-0.271283	6.34e-07	DUSP16	0.342951	1.54e-11	KMO	0.363218	0.000203841	GPR39	0.424437	4.29e-18	ATG14	0.342263	1.31e-05	UBE2A	0.381023	7.16e-09	TMEM231	-0.390987	1.56e-05	LYPLAL1	0.329504	4.01e-07	ELK2AP	-0.455199	8.39e-07	ESRRG	0.401217
CDKN2D	-0.37326	8e-38	LIN54	-0.584625	7.45e-05	CLN3	0.327298	1.62e-18	RPS4X	0.622684	6.29e-66	REEP2	-0.297947	3.08e-14	KCNJ5	0.269384	4.74e-11	CIRBP	0.418217	2.08e-13	ZNF626	0.271266	6.35e-07	TTC39A	0.342786	1.58e-11	LOC729852	0.363159	0.000204369	COMMD10	0.42431	4.4e-18	FMNL1	-0.342064	1.32e-05	SLC2A10	0.38081	7.31e-09	TP53TG1	0.390873	1.57e-05	ATXN2L	-0.329017	4.18e-07	FKBP3	0.4549	8.55e-07	GRHL2	0.40111
BCOR	0.373251	8.04e-38	ITGB6	0.58432	7.53e-05	LPCAT4	-0.32719	1.66e-18	DHX9	0.622522	6.95e-66	KCNH2	-0.297863	3.13e-14	SETD7	0.269213	4.88e-11	C3orf71	0.417643	2.26e-13	PLEKHG3	0.271257	6.36e-07	ARRDC1	0.342437	1.66e-11	ZNF782	0.363122	0.000204694	RUNDC1	0.42419	4.51e-18	LAIR1	-0.342036	1.32e-05	JAK1	0.380628	7.44e-09	SRD5A3	0.390716	1.58e-05	HDAC5	-0.328906	4.22e-07	ISCA2	0.454716	8.64e-07	MARVELD3	0.40099
UEVLD	0.372914	9.45e-38	FAM160A2	0.584139	7.58e-05	USP36	-0.326988	1.75e-18	PDCD6IP	0.622429	7.36e-66	SPATA6	0.297767	3.19e-14	NAGA	0.268806	5.23e-11	NSL1	0.417403	2.34e-13	RP11-250B2.3	0.269918	7.25e-07	GNMT	0.342335	1.68e-11	GPR160	0.363097	0.000204916	SEC14L2	0.42419	4.51e-18	SUCLA2	0.341997	1.33e-05	FLJ12806	0.380589	7.47e-09	MPO	-0.39008	1.64e-05	FNBP1L	0.328876	4.23e-07	C1orf145	-0.454576	8.72e-07	DNAJC10	0.400818
STRN3	0.372582	1.11e-37	GINS3	-0.584049	7.61e-05	ATP8B1	0.326812	1.83e-18	FOXA1	0.622268	8.12e-66	SLIT1	-0.297618	3.29e-14	CASQ2	-0.268403	5.61e-11	TCF25	-0.417351	2.35e-13	METTL3	0.269796	7.34e-07	MS4A6E	-0.341925	1.78e-11	SERINC2	0.363074	0.000205122	SPEF1	0.424166	4.53e-18	EXOC6	0.341993	1.33e-05	ABCD3	0.380292	7.69e-09	GNG4	-0.389904	1.65e-05	SNAPC1	0.328649	4.32e-07	MON2	0.454485	8.77e-07	RAB17	0.400457
LINC01344	0.372413	1.2e-37	S100P	0.583998	7.62e-05	TBCB	-0.326801	1.84e-18	G3BP1	0.622064	9.2e-66	NT5DC3	-0.297388	3.45e-14	GINS3	-0.26825	5.75e-11	SLC7A8	0.417327	2.36e-13	EXOC6	0.269318	7.69e-07	LOC338667	0.341863	1.8e-11	SEC14L2	0.362826	0.000207341	ARMCX5	0.423499	5.17e-18	SRPK3	0.3418	1.34e-05	LMAN1	0.380109	7.83e-09	IGSF22	0.389861	1.66e-05	MIPOL1	0.328424	4.4e-07	LOC100507217	0.454462	8.78e-07	F11R	0.400271
ZFYVE1	0.372395	1.21e-37	TP53BP2	-0.583719	7.69e-05	SREBF1	0.326767	1.85e-18	RFWD2	0.62186	1.04e-65	GOLM1	0.297379	3.46e-14	Q8NAP1	0.268217	5.78e-11	CYBRD1	0.417283	2.38e-13	CDK5	-0.269307	7.7e-07	MORN1	0.341676	1.85e-11	C9orf128	0.362766	0.000207884	MB	0.423241	5.44e-18	SENP3	-0.341554	1.36e-05	MUC1	0.379914	7.98e-09	BCAP29	0.389851	1.66e-05	LIN52	0.328164	4.5e-07	DICER1	0.453956	9.06e-07	ALCAM	0.400025
ZNF654	0.372206	1.33e-37	RRP7A	-0.583738	7.69e-05	EFNA4	0.326514	1.97e-18	TCERG1	0.62182	1.07e-65	C10orf81	0.297166	3.62e-14	KLHL8	0.26814	5.86e-11	PSIP1	-0.417233	2.4e-13	CLCA2	0.269293	7.71e-07	PLD3	-0.341282	1.96e-11	POU6F2	-0.362497	0.00021032	MIOS	0.423139	5.55e-18	FAM120B	0.341522	1.37e-05	SWAP70	0.379866	8.02e-09	C14orf28	0.389222	1.71e-05	MBOAT2	0.328121	4.52e-07	CYP26B1	-0.453811	9.14e-07	CPT2	0.399613
ATAD3A	-0.371873	1.56e-37	RALGAPA1	0.583519	7.75e-05	EPS8L1	0.326092	2.2e-18	HSPA8	0.621782	1.09e-65	ARFIP2	0.297031	3.72e-14	LRSAM1	0.267996	6.01e-11	CYP4X1	0.416819	2.54e-13	CTBP2	0.26893	7.99e-07	EFCAB11	0.34075	2.11e-11	TTC8	0.361861	0.000216192	SAMHD1	-0.42226	6.6e-18	IRAK1	-0.341473	1.37e-05	COG5	0.378708	8.97e-09	AMACR	0.389194	1.72e-05	TDP1	0.328055	4.54e-07	PTGR2	0.453751	9.18e-07	CYP4Z1	0.39961
DNAL1	0.371619	1.76e-37	SCAMP4	0.583342	7.8e-05	SDR16C5	0.325899	2.3e-18	ZMYM4	0.621587	1.23e-65	SCAMP5	-0.296953	3.78e-14	GTSE1	-0.267877	6.13e-11	FAM161B	0.416197	2.78e-13	SNW1	0.268673	8.19e-07	PTK6	0.340294	2.25e-11	ZNF91	0.361784	0.000216918	THUMPD1	0.421699	7.37e-18	TAF4B	-0.341317	1.39e-05	MAP3K1	0.378706	8.97e-09	TROAP	-0.389064	1.73e-05	MYBBP1A	-0.327862	4.62e-07	PAM16	-0.453074	9.57e-07	FANK1	0.399486
NAT9	-0.371541	1.82e-37	MON2	0.582695	7.98e-05	SHROOM1	0.325534	2.53e-18	ZCCHC6	0.621517	1.28e-65	TOX4	0.296952	3.78e-14	BACH_HUMAN	-0.267862	6.14e-11	OAZ3	0.415949	2.88e-13	ZNF823	0.268402	8.41e-07	PRKAA2	0.339777	2.43e-11	PPM1K	-0.361544	0.00021918	YBX1	-0.421349	7.89e-18	AKR7A3	0.340857	1.43e-05	TUBGCP5	0.378691	8.99e-09	SYNJ2BP	0.38898	1.74e-05	LOC100506713	-0.327757	4.66e-07	FBXW11	0.453003	9.61e-07	LOC102724275	0.399261
ELF1	0.371336	2.01e-37	PYGB	0.582571	8.01e-05	TRPM4	0.325134	2.79e-18	SV2A	-0.621517	1.28e-65	ATXN3	0.296866	3.85e-14	GAS8	0.267771	6.24e-11	SAR1B	0.415778	2.95e-13	EFHD1	0.268372	8.43e-07	GPRC5A	0.339141	2.66e-11	IFT43	0.361016	0.000224229	LOC100130093	0.421325	7.93e-18	MARK3	0.340462	1.46e-05	LOC223082	0.378245	9.38e-09	KLF3	0.388967	1.74e-05	ZSCAN16	0.327718	4.67e-07	PTGES3L	-0.452986	9.62e-07	LOC100505938	0.399254
RYBP	0.371084	2.27e-37	POLD3	-0.582472	8.04e-05	TUBBP5	0.325084	2.83e-18	GSPT1	0.621063	1.69e-65	KIAA1737	0.296478	4.16e-14	EXOSC5	-0.267642	6.38e-11	MLH1	0.415686	2.99e-13	PAPOLA	0.268247	8.54e-07	LOC100505938	0.339044	2.69e-11	WFDC6	0.36095	0.000224869	SH3KBP1	-0.421236	8.07e-18	AKAP5	0.340371	1.47e-05	CUL4B	0.377971	9.64e-09	STRADB	0.388954	1.74e-05	MFSD12	-0.327559	4.74e-07	PAPD4	0.452831	9.72e-07	SLC7A13	0.399087
GNG12	0.371001	2.36e-37	THRAP3	-0.582482	8.04e-05	FBXO16	0.324726	3.09e-18	ITM2B	0.621029	1.73e-65	GPC4	0.296414	4.22e-14	PPP1R3C	0.267637	6.38e-11	DALRD3	0.415636	3.01e-13	PRSS8	0.267995	8.75e-07	MTA3	0.338974	2.72e-11	C1orf98	0.360707	0.000227235	PSD3	0.421218	8.1e-18	SCGB3A1	0.340122	1.49e-05	FOXA1	0.377959	9.65e-09	SCAMP5	-0.388272	1.81e-05	FAM160B1	0.326619	5.13e-07	REEP6	0.452739	9.77e-07	ZNF626	0.399039
UFL1	0.370974	2.39e-37	EXOSC8	-0.582141	8.13e-05	PGBD2	0.32425	3.48e-18	CSMD2	-0.620857	1.92e-65	MAPK12	-0.296042	4.55e-14	FANCE	-0.267632	6.39e-11	C9orf91	0.415553	3.05e-13	ENPP3	0.267982	8.76e-07	KRT19	0.338724	2.82e-11	C4orf34	0.360583	0.00022845	TRPM4	0.421061	8.35e-18	GALE	0.340045	1.5e-05	MLPH	0.377941	9.66e-09	PLOD3	-0.388007	1.83e-05	B3GAT3	-0.326582	5.15e-07	ART3	-0.452578	9.87e-07	LTF	0.39869
TOX4	0.370807	2.59e-37	NFAT5	-0.581991	8.18e-05	TMEM254	0.324186	3.54e-18	RTF1	0.620559	2.3e-65	GGT6	0.296004	4.59e-14	NP_775931.2	0.267167	6.91e-11	ZBTB41	0.415387	3.12e-13	RP5-1092A3.4	0.267906	8.82e-07	ZNF552	0.338525	2.9e-11	FOXA1	0.360538	0.000228893	PRSS8	0.420851	8.71e-18	LYAR	-0.339905	1.51e-05	MRPL12	-0.377725	9.87e-09	BCKDHB	0.388005	1.83e-05	MAL2	0.326248	5.3e-07	LARP1	-0.452497	9.92e-07	ATG16L1	0.398533
TRIM65	-0.370789	2.61e-37	HLA-F	-0.580615	8.58e-05	FYCO1	0.323967	3.74e-18	RPS23	0.620475	2.42e-65	SERINC2	0.295701	4.88e-14	SDC2	-0.267048	7.05e-11	CCDC96	0.415137	3.24e-13	SLC25A16	0.267886	8.84e-07	RARRES3	0.338105	3.08e-11	EPB41L5	0.360318	0.000231075	GGPS1	0.420753	8.87e-18	PSAP	-0.339742	1.53e-05	MGC50844	-0.377698	9.89e-09	MMAA	0.387859	1.85e-05	ABCC11	0.326246	5.3e-07	RPAP2	0.452406	9.98e-07	SLC30A5	0.398494
C16orf95	-0.370778	2.62e-37	DEK	-0.580425	8.63e-05	MARVELD2	0.323444	4.26e-18	MAPKAP1	0.620405	2.52e-65	PRMT1	-0.295472	5.12e-14	AMPD1	0.267004	7.1e-11	C10orf57	0.415136	3.24e-13	WBP2	-0.267791	8.92e-07	FRMPD3	0.338017	3.12e-11	LOC100505865	0.359957	0.000234689	GSTCD	0.420394	9.52e-18	PPP2R5C	0.339731	1.53e-05	EIF2B2	0.377602	9.99e-09	EGLN3	0.387545	1.88e-05	FAM65A	-0.32609	5.37e-07	PPP1R7	0.452261	1.01e-06	WWC1	0.397992
SPRED2	0.37043	3.1e-37	RBM17	-0.580415	8.64e-05	PDLIM1	0.323341	4.37e-18	CD2AP	0.62028	2.72e-65	PANX2	-0.295431	5.16e-14	CLIC2	0.266838	7.31e-11	KDM5B	0.415079	3.26e-13	ZBED6CL	-0.267652	9.05e-07	MUDENG	0.337822	3.2e-11	RBM47	0.359269	0.000241718	C19orf39	0.419916	1.05e-17	APOBEC3C	-0.339339	1.56e-05	MGC35048	0.377576	1e-08	C14orf109	0.387469	1.88e-05	PKP2	0.325681	5.56e-07	GFM2	0.452128	1.01e-06	PXMP4	0.397975
CCDC6	0.370327	3.25e-37	PDPK1	0.580382	8.65e-05	TFCP2L1	-0.323202	4.52e-18	STAB2	-0.620276	2.73e-65	NKIRAS2	-0.295292	5.31e-14	ERCC6	0.266597	7.61e-11	TMEM41B	0.415056	3.28e-13	ZNF706	-0.26765	9.05e-07	ZNF839	0.337778	3.22e-11	ANK3	0.359067	0.000243827	C19orf46	0.41968	1.09e-17	CCDC28B	-0.339325	1.57e-05	KIAA1414	0.377311	1.03e-08	GNB1L	-0.387095	1.92e-05	CASD1	0.325592	5.6e-07	RHOT1	0.452043	1.02e-06	ENTPD5	0.397887
RASEF	0.370186	3.48e-37	SARAF	0.579716	8.85e-05	INADL	0.323002	4.75e-18	Q96SS0_HUMAN	-0.620247	2.78e-65	DSCC1	-0.295069	5.56e-14	TCF19	-0.266531	7.69e-11	SERPINA11	0.414877	3.36e-13	DDIT4	0.267505	9.18e-07	USP2	-0.337563	3.32e-11	CRISP3	0.358914	0.000245431	LOC100129104	-0.419182	1.21e-17	ME2	-0.339296	1.57e-05	SH3BP1	-0.377213	1.04e-08	SLC38A7	-0.386977	1.94e-05	ERP27	0.325492	5.64e-07	LOC100128079	-0.451553	1.05e-06	TTC36	0.397822
AC005077.14	0.370163	3.52e-37	POLE3	-0.579318	8.97e-05	ALCAM	0.322876	4.91e-18	AQR	0.620236	2.8e-65	IDH1	0.295056	5.57e-14	NNT	-0.26613	8.23e-11	ZFP161	0.414664	3.46e-13	HCRP1	0.267332	9.33e-07	RALGPS2	0.337537	3.33e-11	EGF	0.358814	0.00024648	KIAA0825	0.419106	1.22e-17	RAB27B	0.339084	1.59e-05	ROM1	-0.376964	1.06e-08	PIK3R1	0.386418	1.99e-05	HSF1	-0.325323	5.73e-07	MAP4	-0.451514	1.05e-06	SLC33A1	0.397817
ABCA12	0.369952	3.89e-37	SPOCK2	-0.579333	8.97e-05	ARHGEF10L	-0.322629	5.22e-18	SFRS2IP	0.620144	2.96e-65	CXADR	0.295049	5.58e-14	ITGB1BP1	-0.265881	8.58e-11	COX7C	0.41449	3.55e-13	ATP1B1	0.26708	9.56e-07	NPNT	0.33714	3.53e-11	NRK	0.358646	0.000248263	FLJ35946	0.4191	1.23e-17	C6orf120	0.3387	1.63e-05	KIAA0564	0.37678	1.08e-08	ETHE1	0.386183	2.02e-05	PLK2	0.325271	5.75e-07	CCDC61	-0.451329	1.07e-06	SRFBP1	0.397543
KIAA1324	0.369279	5.35e-37	IRF2BP1	-0.579263	8.99e-05	NOSTRIN	0.322498	5.39e-18	UBQLN1	0.620116	3.01e-65	DTWD2	0.294689	6e-14	ARFRP2	0.265776	8.74e-11	LOC283140	-0.414469	3.56e-13	CCDC159	0.267079	9.56e-07	RGMB	0.33703	3.58e-11	PCF11	0.357935	0.000255923	VPS37C	0.419095	1.23e-17	FGD1	-0.338286	1.67e-05	CAPN7	0.376564	1.1e-08	C14orf1	0.386134	2.03e-05	PPP1R12C	-0.324933	5.92e-07	TTC8	0.451297	1.07e-06	SNAP23	0.397479
GPC4	0.368663	7.16e-37	ADAMTS4	-0.579184	9.01e-05	EMILIN2	-0.322442	5.46e-18	NSD1	0.619899	3.43e-65	NAALADL2	0.294458	6.29e-14	CN104_HUMAN	0.265617	8.97e-11	NUDT9	0.414405	3.6e-13	SLC44A5	0.26704	9.6e-07	AMPD2	-0.336934	3.63e-11	TBC1D25	-0.357811	0.000257276	RGS20	-0.418525	1.37e-17	PLXNA1	-0.338231	1.67e-05	KENAE	0.376402	1.12e-08	ACOT2	0.386076	2.03e-05	SETD7	0.32489	5.94e-07	MYOF	0.451252	1.07e-06	LOC101928535	0.397478
RAB3D	0.368289	8.55e-37	RPS6KB2	0.579116	9.04e-05	PRLR	0.322415	5.5e-18	KIAA0460	0.619798	3.65e-65	KIF18B	-0.294316	6.48e-14	CBX5	0.265438	9.25e-11	STX2	-0.414402	3.6e-13	TUBB6	-0.266686	9.93e-07	BAG5	0.336807	3.7e-11	SETMAR	0.357789	0.000257515	SH3RF1	0.418503	1.38e-17	TEX9	0.338189	1.68e-05	ARCN1	0.376141	1.15e-08	SPDEF	0.385931	2.05e-05	FAM206A	0.324767	6e-07	SENCR	-0.451044	1.08e-06	PTGR2	0.396986
ENTPD7	0.367797	1.08e-36	REPS2	0.578968	9.08e-05	C16orf80	-0.321879	6.28e-18	FRAS1	-0.619775	3.7e-65	KLHDC7A	0.294309	6.49e-14	KIAA1737	0.265305	9.45e-11	BMI1	0.414305	3.65e-13	CREB3L1	0.266609	1e-06	SCARB1	-0.336768	3.72e-11	PCBD1	0.35762	0.000259382	SIRT3	0.418456	1.39e-17	USP13	-0.337807	1.72e-05	SF3B3	-0.376009	1.16e-08	SULT1A2	0.385549	2.09e-05	POMGNT1	-0.324212	6.29e-07	RRP1	-0.450976	1.09e-06	CBR4	0.396904
RAB30	0.367538	1.22e-36	UBL7	-0.578312	9.29e-05	SQRDL	0.321716	6.54e-18	TTLL6	-0.619658	3.97e-65	OTUD6B	-0.293777	7.23e-14	SNRPA	-0.265301	9.46e-11	RASA4	-0.413789	3.93e-13	INTS6	0.266518	1.01e-06	KIAA0564	0.336516	3.85e-11	SLC25A29	0.357512	0.00026058	HPX	0.418289	1.44e-17	CRYM	0.337606	1.74e-05	OGFR	-0.375822	1.19e-08	RNFT2	-0.385374	2.11e-05	GNL1	-0.324169	6.31e-07	CARF	0.450825	1.1e-06	SOCS6	0.396885
UTRN	0.367529	1.22e-36	CTSS	-0.578209	9.32e-05	ASXL1	-0.321696	6.57e-18	GDE1	0.619468	4.45e-65	SH3BP4	0.293696	7.35e-14	NP_777581.1	0.265204	9.62e-11	GSTCD	0.413614	4.02e-13	SLC9A6	-0.266507	1.01e-06	ZNF410	0.336186	4.04e-11	ZNF615	0.357475	0.000260991	SH2D4A	0.418005	1.52e-17	LOC101927263	0.337365	1.77e-05	LOC345645	0.375787	1.19e-08	ANKRD9	0.385327	2.11e-05	MYO5C	0.323929	6.44e-07	PFN1	-0.450743	1.11e-06	STXBP4	0.39677
GALC	0.367242	1.4e-36	TBC1D23	0.577866	9.43e-05	AQP3	0.321579	6.77e-18	APOB	-0.619097	5.57e-65	CCBP2	0.29332	7.93e-14	CPEB4	0.265152	9.7e-11	HOMEZ	0.413226	4.25e-13	SLC22A23	0.266498	1.01e-06	LRBA	0.336007	4.14e-11	LOC284454	-0.357266	0.000263328	GJC3	0.417863	1.56e-17	NSL1	0.337099	1.79e-05	SNRK	0.375595	1.21e-08	ADI1	0.385326	2.11e-05	MUCL1	0.323859	6.48e-07	TMEM254	0.450701	1.11e-06	SERINC5	0.396662
ZNF678	0.367069	1.52e-36	TFDP1	-0.577663	9.5e-05	SH3BP2	-0.321458	6.97e-18	SMEK2	0.619075	5.65e-65	PIK3R1	0.293214	8.1e-14	MRPS23	-0.264795	1.03e-10	MNAT1	0.413109	4.32e-13	CRIP2	0.26636	1.03e-06	IQGAP2	0.335871	4.22e-11	WNT5B	-0.357127	0.000264891	ZFYVE21	0.417584	1.65e-17	ORMDL3	0.336785	1.83e-05	WDFY3	0.375549	1.22e-08	ESPL1	-0.385162	2.13e-05	MAFG-AS1	-0.32358	6.63e-07	44808	-0.450697	1.11e-06	SEC16A	0.396476
ZNF616	0.36666	1.84e-36	ZNHIT3	-0.577262	9.63e-05	ENPP1	0.321339	7.18e-18	ANKRD12	0.619056	5.71e-65	USP36	-0.29278	8.84e-14	CYBB	-0.264682	1.05e-10	C6orf106	-0.413036	4.37e-13	FOXC1	-0.266245	1.04e-06	REEP3	0.335656	4.35e-11	TSPO2	-0.357071	0.000265525	TSPAN1	0.417556	1.66e-17	BLZF1	0.336752	1.83e-05	CYP4Z1	0.375477	1.23e-08	TMEM154	0.384855	2.17e-05	CSNK1G2	-0.323196	6.85e-07	ARHGAP35	0.450571	1.12e-06	ZNF765	0.396091
KIAA1598	0.366624	1.87e-36	CLASRP	-0.576631	9.84e-05	C18orf54	-0.321173	7.48e-18	CDC73	0.618901	6.27e-65	RARRES3	0.292598	9.17e-14	COPS6	-0.264375	1.1e-10	TMBIM4	0.412963	4.42e-13	BC113958	0.266176	1.04e-06	WDR52	0.335583	4.39e-11	DLX6	-0.35676	0.000269054	LTF	0.417494	1.68e-17	SH3BGRL	0.336336	1.88e-05	KCND1	-0.375435	1.23e-08	CDC25A	-0.384751	2.18e-05	FZR1	-0.322829	7.06e-07	C18orf54	-0.450295	1.14e-06	KDM6A	0.395727
JKAMP	0.366596	1.9e-36	EXOSC3	-0.575756	0.000101437	TUBB6	-0.321108	7.6e-18	ACTR2	0.618707	7.05e-65	FRMD3	-0.292499	9.36e-14	OPRK1	0.264352	1.11e-10	SH3BGRL	0.412956	4.42e-13	MED6	0.266166	1.04e-06	HPX	0.335062	4.73e-11	ANAPC16	0.356755	0.000269111	MIPEP	0.417271	1.75e-17	PLEK2	0.336258	1.89e-05	FLJ11752	0.37543	1.23e-08	CDCA5	-0.384648	2.19e-05	PGS1	-0.322607	7.19e-07	DYNC2LI1	0.450232	1.14e-06	KCNK6	0.395714
CUTA	-0.36654	1.95e-36	NFATC1	-0.575288	0.000103074	MPV17L	0.320453	8.93e-18	NR_002323.1	0.618566	7.67e-65	TSPAN9	0.292492	9.37e-14	LIG4	0.26435	1.11e-10	MIPEP	0.412593	4.65e-13	SLC41A3	-0.266155	1.05e-06	WWC3	0.33491	4.83e-11	MOK	0.356442	0.000272717	SLC38A7	-0.416993	1.85e-17	CCDC102A	-0.336149	1.9e-05	SCAMP1	0.375053	1.28e-08	UBL3	0.384647	2.19e-05	SHISA3	-0.322605	7.19e-07	RP11-774O3.3	0.450178	1.14e-06	CLDN12	0.39517
POLK	0.36651	1.97e-36	NCAPH	-0.574338	0.000106475	LRP10	0.320417	9.01e-18	OTOF	-0.618265	9.2e-65	INADL	0.292372	9.6e-14	PLA2G4B	0.264256	1.13e-10	CYP20A1	0.412114	4.98e-13	CCDC88A	-0.266126	1.05e-06	SIRPA	-0.334877	4.85e-11	ASXL1	-0.356266	0.000274769	UPP1	-0.416989	1.85e-17	USP36	-0.335954	1.92e-05	SRCRB4D	-0.374587	1.33e-08	SNW1	0.384448	2.22e-05	PPP2R3A	0.322535	7.24e-07	PPM1A	0.449752	1.17e-06	SWSAP1	0.39514
MYO6	0.366318	2.16e-36	DLG5	0.574118	0.000107276	PDZK1IP1	0.320332	9.2e-18	DENND4C	0.61808	1.03e-64	XK	-0.292246	9.85e-14	ZBTB7B	0.263889	1.2e-10	RUNDC1	0.411955	5.1e-13	ECHS1	0.26604	1.06e-06	FBXO16	0.334635	5.02e-11	TMEM39B	-0.356132	0.000276329	FANCM	0.416624	1.98e-17	DCLRE1B	-0.335742	1.95e-05	ATP1B1	0.37405	1.41e-08	CCDC149	0.384384	2.22e-05	SUCO	0.322426	7.3e-07	AGAP4	0.449366	1.2e-06	PSD4	0.394582
CCDC167	-0.366103	2.39e-36	OPTN	-0.573979	0.000107784	AMPD2	-0.319611	1.1e-17	C14orf166	0.618069	1.04e-64	NFKBIZ	0.292125	1.01e-13	HDAC6	-0.263853	1.21e-10	TMEM161B	0.411533	5.41e-13	GSKIP	0.265986	1.06e-06	ZNF626	0.334422	5.17e-11	ANKRD45	-0.355972	0.000278209	HSD17B7	0.416513	2.03e-17	TMC5	0.335703	1.95e-05	NRIP1	0.37385	1.43e-08	BMP2	-0.383996	2.27e-05	REM1	-0.322408	7.31e-07	SEC24C	0.44936	1.2e-06	TMEM254	0.393483
GPCPD1	0.365813	2.74e-36	TIMP3	0.573904	0.000108061	MIPOL1	0.319291	1.19e-17	RAD23B	0.618047	1.05e-64	PLOD3	-0.291962	1.04e-13	INPP5E	-0.2635	1.28e-10	SLC19A2	0.411212	5.66e-13	WDR52	0.265575	1.11e-06	DNAJC22	0.334407	5.18e-11	MORC4	0.355894	0.000279137	ATP1B1	0.416391	2.07e-17	KLF13	-0.33535	1.99e-05	IPO7	0.373283	1.51e-08	USP53	0.383946	2.28e-05	RBM45	0.322157	7.47e-07	PTGES2	-0.44924	1.21e-06	REEP6	0.393452
ZNF91	0.365741	2.83e-36	ERBB3	0.573803	0.000108432	TSTD1	0.319217	1.21e-17	KIAA1324	0.617844	1.19e-64	AKT1	0.291878	1.06e-13	MRPL12	-0.263484	1.28e-10	PDAP1	-0.411034	5.8e-13	GALNT6	0.265453	1.12e-06	YIPF6	0.334104	5.4e-11	MLPH	0.355408	0.00028494	TRIL	0.416306	2.11e-17	STAM2	0.335226	2.01e-05	HRB2	0.373242	1.52e-08	ITPRIPL1	-0.383793	2.29e-05	FOXP1	0.322014	7.56e-07	FNDC3A	0.449204	1.21e-06	ASAH2B	0.393408
HMGCS2	0.365197	3.65e-36	FBXO46	-0.573768	0.000108561	MIDN	0.319161	1.23e-17	BPTF	0.617775	1.24e-64	ENHO	-0.291843	1.07e-13	TGFBR3	0.263409	1.3e-10	TMEM66	0.410947	5.88e-13	NT5C3B	-0.265314	1.13e-06	PAPOLA	0.333936	5.53e-11	C14orf79	0.355045	0.000289356	GFM2	0.416302	2.11e-17	CDK12	0.335188	2.01e-05	FLJ13614	0.373092	1.54e-08	RBM38	-0.383597	2.32e-05	TOR1AIP1	0.321885	7.64e-07	CEP250	-0.449042	1.23e-06	SERHL2	0.392592
SP1	0.365194	3.66e-36	ATF3	-0.573555	0.000109352	ANKS6	-0.318665	1.39e-17	UTX	0.617594	1.38e-64	DGKD	0.291305	1.19e-13	PDE5A	0.263285	1.32e-10	C1orf56	0.410764	6.03e-13	VIPR1	0.265294	1.14e-06	UAP1	0.333675	5.74e-11	NCOR2	-0.354934	0.000290716	MPP5	0.416287	2.12e-17	USP53	0.334619	2.08e-05	DIP13B	0.373017	1.55e-08	C9orf128	0.382566	2.45e-05	SH2B2	-0.321604	7.82e-07	ZDHHC8	-0.449009	1.23e-06	CXorf23	0.392525
ATP7B	0.365146	3.74e-36	CERS4	0.573521	0.000109479	METTL25	0.318537	1.43e-17	TNPO1	0.617414	1.53e-64	GNMT	0.291305	1.19e-13	PHLDA1	-0.26308	1.37e-10	ASAH1	0.410762	6.03e-13	MED23	0.265281	1.14e-06	GGPS1	0.333426	5.94e-11	LEO1	0.354698	0.000293624	ZNF442	0.41613	2.18e-17	TBCB	-0.334167	2.14e-05	PIM1	-0.372971	1.56e-08	RNF141	0.38248	2.46e-05	TAPBP	-0.321533	7.87e-07	PJA2	0.448878	1.24e-06	PBLD	0.392507
RALB	0.36509	3.84e-36	SORT1	0.573499	0.000109558	ME2	-0.318404	1.48e-17	RAC1	0.617372	1.57e-64	DNAJC1	0.291276	1.2e-13	ELF3	0.262736	1.45e-10	MANSC1	0.410743	6.05e-13	EXOSC6	-0.26504	1.16e-06	RIN3	-0.333331	6.02e-11	NKX3-1	0.354554	0.000295418	MARK3	0.415926	2.27e-17	TNIK	0.334056	2.16e-05	LOC374699	0.372901	1.57e-08	COX16	0.382078	2.51e-05	NFYB	0.321277	8.04e-07	SLCO4A1	-0.448751	1.25e-06	GCC2	0.3925
ELL2	0.364818	4.36e-36	HIRIP3	-0.573425	0.000109836	GPCPD1	0.318362	1.49e-17	TIA1	0.617351	1.59e-64	C7orf40	-0.291268	1.2e-13	BAI1	0.262716	1.46e-10	SLMO1	-0.410623	6.15e-13	PPARA	-0.264592	1.22e-06	LOC389493	0.33331	6.04e-11	CDH1	0.354379	0.000297603	PDXDC1	0.415765	2.34e-17	CYB5R1	0.333992	2.17e-05	OPTN	-0.372896	1.57e-08	C7orf40	-0.381919	2.53e-05	CAPN15	-0.321043	8.19e-07	SMYD5	-0.448746	1.25e-06	LRIF1	0.392336
ATG16L1	0.36478	4.44e-36	DAAM1	0.573384	0.000109987	SELENBP1	0.318027	1.62e-17	EHF	0.616961	2.01e-64	CCDC34	-0.291257	1.2e-13	REEP6	0.262708	1.46e-10	FAM149B1	0.410384	6.36e-13	SCNN1G	-0.264457	1.23e-06	GNA14	0.33288	6.41e-11	C2orf48	-0.354365	0.000297786	ARHGAP32	0.415744	2.35e-17	TMCC2	-0.333845	2.18e-05	AUH	0.372889	1.57e-08	C14orf102	0.381796	2.55e-05	HYAL3	-0.320784	8.37e-07	FBRSL1	-0.448738	1.25e-06	GFM2	0.391956
SLC25A16	0.364633	4.75e-36	INF2	0.572814	0.00011214	GSR	0.317943	1.65e-17	KIAA2018	0.616851	2.15e-64	GPD1L	0.291233	1.21e-13	SCAM5_HUMAN	-0.262643	1.47e-10	FAM188A	0.410373	6.37e-13	SNX10	-0.264368	1.24e-06	SPICE1	0.332873	6.42e-11	TRIM65	-0.354184	0.000300071	HMGXB4	0.415592	2.42e-17	EFHC1	0.333834	2.19e-05	NEDD1	0.37277	1.59e-08	ALDOC	-0.38155	2.58e-05	RALB	0.320743	8.4e-07	TBC1D10B	-0.448736	1.25e-06	LOC100507140	0.391799
CTU2	-0.364602	4.82e-36	INPP5A	0.572628	0.000112848	RNF150	-0.317518	1.83e-17	BMPR2	0.616523	2.62e-64	C17orf86	-0.291125	1.23e-13	MUTYH	-0.262624	1.48e-10	RND1	0.410171	6.56e-13	RP11-1114A5.4	0.264365	1.24e-06	DMRTC2	0.332659	6.61e-11	RALGPS2	0.353965	0.000302847	LRRC56	0.415302	2.56e-17	ANKRD9	0.333767	2.19e-05	ShrmL	0.372602	1.61e-08	PGBD2	0.381463	2.6e-05	ABR	-0.320499	8.57e-07	HPCAL4	-0.448713	1.25e-06	ZNF678	0.39173
MARVELD2	0.364252	5.67e-36	ELP3	0.572136	0.000114743	DPY19L2P2	-0.317364	1.9e-17	PPP1CC	0.616369	2.87e-64	CFB	0.291089	1.24e-13	SPRY1	0.262368	1.54e-10	TCP11L1	-0.41006	6.66e-13	AKAP5	0.263935	1.29e-06	MAP3K1	0.332649	6.62e-11	PERP	0.353892	0.000303785	PAPD4	0.41497	2.73e-17	GDE1	0.333649	2.21e-05	GMPR2	0.372507	1.63e-08	ARHGEF38	0.381446	2.6e-05	TBC1D30	0.320432	8.62e-07	ZNF280B	-0.448697	1.25e-06	MOAP1	0.391596
TRMT1	-0.363985	6.42e-36	ZNHIT6	-0.572063	0.000115029	ENSA	0.317038	2.06e-17	SMARCC2	0.616339	2.92e-64	PDZD2	0.290747	1.33e-13	KNTC1	-0.262084	1.62e-10	LRBA	0.409868	6.84e-13	ZFP36L1	0.263859	1.3e-06	SYTL2	0.332527	6.73e-11	CYP2R1	0.353649	0.000306905	LCA5L	0.414919	2.75e-17	AKR1B1	-0.333567	2.22e-05	MPRP-1	0.372308	1.66e-08	ZNF429	0.381438	2.6e-05	MTIF3	0.320328	8.69e-07	GPR173	-0.448609	1.26e-06	ZNF675	0.391513
GLUL	0.363984	6.43e-36	RBM15	-0.571991	0.000115308	TTC12	0.316882	2.14e-17	USP3	0.616338	2.92e-64	DNAH7	0.29067	1.35e-13	CX3CR1	0.262075	1.62e-10	NBEA	0.409863	6.85e-13	PAPSS1	-0.263718	1.32e-06	GRHL2	0.332516	6.74e-11	ENTPD3	0.353567	0.000307964	LCOR	0.414874	2.78e-17	KIAA1598	0.333432	2.24e-05	ESRRG	0.372148	1.68e-08	IQGAP2	0.381428	2.6e-05	DMWD	-0.320307	8.71e-07	MAP7	0.448507	1.27e-06	TRAM2	-0.391386
C1orf27	0.363729	7.23e-36	ALDH7A1	-0.571936	0.000115524	PLEKHS1	0.316739	2.22e-17	FNBP1L	0.616243	3.1e-64	C4orf33	0.290521	1.39e-13	ACD	-0.262045	1.63e-10	TRIL	0.409114	7.61e-13	CLCN4	-0.263699	1.32e-06	MSX2	0.33219	7.05e-11	MPPED1	-0.353528	0.000308472	MSN	-0.414746	2.85e-17	PITPNM2	-0.333379	2.25e-05	CCNI	0.371903	1.72e-08	C4orf34	0.381425	2.6e-05	NKX2-5	-0.320033	8.91e-07	CLN6	-0.448293	1.28e-06	ZNF200	0.390961
DNPH1	-0.363714	7.28e-36	MAP7D3	-0.571898	0.000115671	ERGIC1	0.316336	2.44e-17	C10orf118	0.616197	3.18e-64	DNAJC17	0.290046	1.53e-13	PRR8	-0.261886	1.67e-10	ANGEL2	0.409077	7.65e-13	ARHGDIB	0.263692	1.32e-06	TMTC2	0.331978	7.27e-11	DMRTC2	0.353434	0.000309698	PRDM10	0.414433	3.02e-17	PLEKHO1	-0.333101	2.28e-05	GNG12	0.371883	1.73e-08	BIRC5	-0.381389	2.61e-05	GNB1L	-0.319806	9.08e-07	FAM161B	0.448185	1.29e-06	LOC101928403	0.390801
MAPK12	-0.363297	8.84e-36	SLC4A1AP	-0.571214	0.000118377	CIPC	0.316264	2.49e-17	ADAM10	0.61581	4.01e-64	CNTLN	-0.289857	1.59e-13	EFNA4	0.261879	1.67e-10	AGR2	0.40871	8.05e-13	TSPAN15	0.263415	1.36e-06	CD97	-0.331941	7.3e-11	HOTAIR	0.353259	0.000311983	ZNF281	0.414345	3.08e-17	YARS	-0.333079	2.29e-05	RIOK2	0.371758	1.75e-08	CDCA8	-0.381369	2.61e-05	CREB3L4	0.319714	9.15e-07	TLR9	-0.448022	1.31e-06	RCHY1	0.390793
CACUL1	0.363285	8.89e-36	RBP7	-0.570409	0.000121632	ANKDD1A	-0.316103	2.58e-17	SYNE2	0.615648	4.41e-64	ENO2	-0.289823	1.6e-13	BMP2K_HUMAN	0.2617	1.72e-10	PLEKHG2	-0.408676	8.09e-13	ZG16B	0.263401	1.36e-06	SH3BP4	0.331818	7.43e-11	AIP	-0.353233	0.000312323	SLC50A1	0.41407	3.24e-17	LDHB	-0.332895	2.31e-05	PSMB10	-0.371658	1.76e-08	MAFG	-0.381284	2.62e-05	LOC100128198	-0.319439	9.36e-07	MOAP1	0.448013	1.31e-06	ACTR6	0.390607
BYSL	-0.363179	9.34e-36	ZMIZ2	-0.570316	0.000122014	XBP1	0.31608	2.6e-17	SKIV2L2	0.615602	4.54e-64	TLK2	-0.28971	1.64e-13	RAB20	0.261686	1.73e-10	CDV3	-0.408627	8.15e-13	ZMYND8	0.263377	1.37e-06	TAB3	0.331803	7.44e-11	UTP14C	0.353151	0.000313402	DALRD3	0.414067	3.24e-17	SEMA7A	-0.332856	2.32e-05	RASA1	0.37163	1.77e-08	DCXR	0.381169	2.64e-05	LSM7	-0.319236	9.52e-07	BMP2	-0.447794	1.32e-06	KIAA1107	0.39034
VPS4A	-0.363175	9.36e-36	ZNF521	-0.570304	0.000122062	LINC01351	0.315734	2.83e-17	PPP4R2	0.615526	4.75e-64	STRADB	0.289647	1.66e-13	POLS	-0.26161	1.75e-10	COL4A5	0.408593	8.18e-13	AP3B2	-0.263277	1.38e-06	ENPP3	0.33179	7.46e-11	D21S2090E	-0.352965	0.000315861	SPATA6	0.413727	3.46e-17	TCF7L1	-0.332833	2.32e-05	CAP350	0.371478	1.79e-08	IDH1	0.380592	2.72e-05	GYPC	-0.319049	9.66e-07	ZNF148	0.447744	1.33e-06	PCNXL4	0.390078
KTN1	0.363158	9.43e-36	SPP2	0.570167	0.000122627	NNT	-0.315331	3.12e-17	FAM111A	0.615447	4.98e-64	CDKN2D	-0.28957	1.69e-13	TMPO	-0.261589	1.75e-10	MB21D1	-0.408369	8.45e-13	MAP3K13	0.263202	1.39e-06	CAMSAP3	0.33179	7.46e-11	CREB3L4	0.352447	0.000322806	C9orf25	-0.413628	3.53e-17	DAAM1	0.33282	2.32e-05	ZNF36	0.371179	1.85e-08	SLIRP	0.380143	2.78e-05	ANO6	0.31903	9.68e-07	NPIPA1	-0.447692	1.33e-06	LOC643072	0.390026
RAB14	0.363142	9.5e-36	CA12	0.569654	0.000124761	GLS	-0.315058	3.33e-17	ATF2	0.615442	4.99e-64	TRIM3	0.289418	1.74e-13	NP_689894.1	0.261449	1.8e-10	PIH1D2	0.408159	8.7e-13	PSMC6	0.263071	1.41e-06	TMEM62	0.331782	7.47e-11	TMEM180	-0.352142	0.00032696	KCTD1	0.413108	3.9e-17	ZNF823	0.332773	2.33e-05	UBE1DC1	0.371059	1.87e-08	PRKY	-0.380088	2.79e-05	DEF6	-0.318324	1.03e-06	TUBA1B	-0.44757	1.34e-06	EIF4E	0.389946
CDC42BPB	0.363095	9.71e-36	PRKAG1	0.56956	0.000125152	SLC44A3	0.314642	3.68e-17	SLC12A5	-0.615354	5.26e-64	RAD21	-0.289127	1.84e-13	KIAA1333	0.26123	1.86e-10	ADCY6	0.407982	8.91e-13	NKX3-1	0.263022	1.41e-06	CCDC120	0.331641	7.61e-11	KIAA1737	0.352025	0.000328562	CCDC157	0.412667	4.24e-17	SLC16A14	0.332082	2.43e-05	EMILIN2	-0.370861	1.9e-08	CMTM7	-0.379934	2.81e-05	GPX8	0.318147	1.04e-06	ATXN3	0.44756	1.34e-06	HMGCS1	0.389937
SRBD1	0.362942	1.04e-35	DIP2A	0.569115	0.000127038	CAPN8	0.314559	3.75e-17	CAPN7	0.615343	5.29e-64	MACC1	0.289069	1.86e-13	UCHL1	-0.26115	1.89e-10	CYB561D2	0.407881	9.04e-13	PLP2	-0.263006	1.41e-06	C9orf91	0.331531	7.73e-11	CYP51A1	0.351957	0.000329505	PSIP1	-0.412585	4.31e-17	CPSF2	0.331679	2.49e-05	FLJ11273	0.370424	1.98e-08	OSBPL5	0.379749	2.84e-05	POLR2E	-0.317979	1.06e-06	FSCN1	-0.44732	1.36e-06	ABCC12	0.389658
RIN2	0.362688	1.17e-35	CHUK	0.568949	0.000127745	MAL2	0.313829	4.47e-17	CLMN	0.615177	5.85e-64	RAB43	0.289021	1.88e-13	SPDEF	0.261123	1.9e-10	FAM111A	0.407586	9.42e-13	RNF13	-0.262867	1.43e-06	ANKRD30A	0.33142	7.85e-11	C20orf54	0.351854	0.000330922	SAMD4A	-0.412434	4.43e-17	REEP6	0.331616	2.5e-05	TINP1	0.370407	1.99e-08	LYAR	-0.379686	2.85e-05	TOR1AIP2	0.317824	1.07e-06	ZNF814	0.447232	1.37e-06	AP1M2	0.389369
C16orf72	0.362509	1.27e-35	RSRC1	-0.568791	0.000128423	PRTFDC1	-0.313703	4.61e-17	ATF1	0.61516	5.91e-64	MCCC2	0.288886	1.93e-13	KIAA1370	0.261016	1.93e-10	TMEM30B	0.407381	9.7e-13	PRNP	-0.262554	1.48e-06	ATP13A4	0.331346	7.93e-11	SPRR2E	-0.351828	0.000331275	C9orf80	0.4124	4.46e-17	CIRH1A	-0.331564	2.5e-05	D2LIC	0.370334	2e-08	SENP5	-0.37961	2.86e-05	MTMR14	-0.317771	1.07e-06	RNF44	-0.446998	1.39e-06	ANKS1B	0.389365
ZNF816	0.362507	1.27e-35	CHRD	0.568482	0.000129759	FOXN2	-0.313636	4.69e-17	ERGIC1	0.61497	6.61e-64	NKX3-1	0.288807	1.96e-13	AIM1	0.261	1.93e-10	NT5DC1	0.406988	1.02e-12	C1orf64	0.262485	1.49e-06	BCKDHB	0.331338	7.94e-11	CAPN13	0.351804	0.000331618	TMEM87A	0.412313	4.54e-17	WDR89	0.331312	2.54e-05	FLJ20719	0.370243	2.02e-08	C14orf142	0.379577	2.87e-05	HIGD1A	0.317731	1.08e-06	ZBTB5	-0.446779	1.41e-06	TAC3	-0.389286
SMIM15	0.36241	1.33e-35	HMGB2	-0.568227	0.000130867	EHMT1	0.313598	4.73e-17	SEC24B	0.614865	7.04e-64	ARHGDIB	0.288473	2.1e-13	PSTPIP2	0.260809	2e-10	RIOK2	0.406902	1.04e-12	HMP19	-0.262437	1.49e-06	MIPOL1	0.331237	8.05e-11	PSMC6	0.351762	0.000332202	FABP5	-0.412171	4.66e-17	KDM2B	-0.331075	2.58e-05	CDKN2D	-0.36995	2.07e-08	EPS8L1	0.37954	2.87e-05	UBL3	0.317617	1.09e-06	CDC42-IT1	0.446738	1.41e-06	FXYD3	0.389104
DIXDC1	0.362197	1.47e-35	NSD2	-0.568019	0.000131783	KIAA0247	0.313255	5.13e-17	CACNA1S	-0.614804	7.3e-64	CSPG4	-0.288361	2.14e-13	PRICKLE2	0.26062	2.06e-10	C9orf80	0.406718	1.06e-12	C15orf61	-0.262395	1.5e-06	COL4A5	0.331192	8.1e-11	KIAA0182	0.351731	0.00033263	SQRDL	0.41208	4.74e-17	CHCHD6	-0.331054	2.58e-05	KIAA0290	-0.369549	2.15e-08	CD151	0.379519	2.88e-05	UCHL3	0.317581	1.09e-06	44806	0.446678	1.42e-06	C1orf168	0.389065
PARVB	-0.362178	1.48e-35	DDX17	-0.56782	0.00013266	NMRAL1	0.313104	5.32e-17	PARN	0.614713	7.7e-64	DNAH5	0.288302	2.17e-13	WNT10B	0.260485	2.1e-10	RNASEL	0.406714	1.06e-12	LOC100289061	0.262168	1.53e-06	WFDC6	0.331008	8.31e-11	FAM89A	-0.351666	0.000333528	POC5	0.412072	4.75e-17	C16orf72	0.330867	2.61e-05	XPR1	0.369531	2.16e-08	AIFM2	-0.379471	2.88e-05	SQRDL	0.317563	1.09e-06	PANX2	-0.446292	1.45e-06	SYTL5	0.389008
IDE	0.362178	1.48e-35	RNPEP	0.56777	0.000132881	UBXN10-AS1	0.312931	5.55e-17	IMPDH2	0.614691	7.81e-64	FOXP1	0.287962	2.32e-13	NP_067027.1	-0.260059	2.26e-10	CCDC48	0.40646	1.1e-12	KRT8	0.261964	1.56e-06	ARFIP2	0.330995	8.32e-11	LOC100506411	0.351335	0.000338183	EHF	0.411875	4.93e-17	TSPAN8	0.330837	2.62e-05	MGC10200	-0.369458	2.17e-08	IL17RC	0.379424	2.89e-05	KATNB1	-0.317064	1.14e-06	GRK4	0.445883	1.49e-06	TEX9	0.388733
CTU1	-0.362096	1.54e-35	TOMM5	-0.567497	0.000134098	NAALADL2	0.312729	5.82e-17	STRN	0.614597	8.25e-64	MFSD7	0.287878	2.36e-13	GEMIN6	-0.25995	2.3e-10	TACC3	-0.406087	1.16e-12	ASIC2	-0.261354	1.66e-06	C1orf98	0.330706	8.66e-11	MPHOSPH6	0.351302	0.000338645	PIGH	0.411722	5.08e-17	IKZF2	0.330712	2.64e-05	DLD	0.369302	2.2e-08	LRIG1	0.379408	2.89e-05	SLC39A9	0.316842	1.16e-06	CYP20A1	0.445785	1.5e-06	RP11-124L9.5	0.38869
SYPL1	0.362	1.61e-35	PGGHG	0.567285	0.000135047	GATS	-0.312687	5.88e-17	TRPV3	-0.61457	8.39e-64	DLX6	-0.287838	2.38e-13	WDR74	-0.259716	2.39e-10	DEF8	-0.406059	1.17e-12	MMGT1	-0.261246	1.67e-06	TFCP2L1	-0.330697	8.67e-11	CCDC162P	0.351297	0.000338725	ADA	-0.411617	5.18e-17	RAB35	-0.330355	2.69e-05	FBXL3A	0.369293	2.21e-08	PDLIM1	0.379381	2.9e-05	CCDC102A	-0.316536	1.19e-06	SNORA72	-0.445733	1.5e-06	MORC3	0.38823
SNHG15	-0.361952	1.65e-35	RGS10	-0.567047	0.000136125	EPB41L2	-0.312437	6.24e-17	SNX27	0.614564	8.42e-64	SRD5A3	0.287417	2.59e-13	ENTPD5	0.259572	2.44e-10	TPRN	0.406004	1.17e-12	TTC7B	-0.261243	1.67e-06	RAB26	0.330569	8.83e-11	AQP3	0.35127	0.000339099	CD9	0.411015	5.81e-17	CINP	0.330292	2.7e-05	ZNF253	0.368935	2.28e-08	AR	0.379027	2.95e-05	ATP13A1	-0.3165	1.19e-06	SERHL2	0.445695	1.5e-06	CHD2	0.38801
MSH3	0.361854	1.72e-35	EXOSC4	-0.566706	0.00013768	RP11-443B7.1	0.312248	6.53e-17	SPEN	0.614472	8.89e-64	TRIM65	-0.287308	2.64e-13	KIF23	-0.259474	2.48e-10	MSX2P1	0.405809	1.21e-12	RHEB	-0.260946	1.72e-06	SYPL1	0.330434	8.99e-11	BSPRY	0.350993	0.000343043	VAT1	-0.410649	6.23e-17	TGIF2	-0.329908	2.76e-05	PRPF39	0.368613	2.35e-08	CCDC86	-0.378957	2.96e-05	AKT1S1	-0.316194	1.22e-06	GPR35	-0.445554	1.52e-06	DUSP28	0.387052
ERI3	-0.361747	1.81e-35	ING1	-0.566703	0.000137692	TMEM231	-0.312184	6.63e-17	ZNF254	0.614345	9.59e-64	TOP1MT	-0.287189	2.7e-13	KLF9	0.259293	2.56e-10	PPFIBP2	0.405802	1.21e-12	EMP2	0.260843	1.74e-06	CYP20A1	0.330391	9.05e-11	ATG16L1	0.350934	0.000343886	GOLM1	0.410593	6.29e-17	FBXO8	0.329899	2.77e-05	DKFZp434C1714	-0.36838	2.4e-08	ZC3H14	0.378538	3.03e-05	RALGDS	-0.316063	1.23e-06	PIGG	0.444819	1.58e-06	ACSL3	0.387003
SEC16A	0.361724	1.83e-35	DMAP1	-0.566613	0.000138105	KIAA1211L	0.311933	7.04e-17	MOV10L1	-0.614275	1e-63	GGCT	0.286662	3e-13	APBA3	-0.259122	2.63e-10	RHBDF2	-0.405664	1.23e-12	HN1L	0.260761	1.75e-06	DEF8	-0.330367	9.08e-11	MIR589	-0.350896	0.00034444	SAR1B	0.410422	6.5e-17	KLHDC2	0.329768	2.79e-05	M11S1	0.368175	2.45e-08	REEP1	0.378518	3.03e-05	CCDC6	0.315973	1.24e-06	LOC100507477	-0.444731	1.59e-06	GALR1	-0.386466
ZNF680	0.361708	1.84e-35	IGSF3	0.565971	0.000141082	SH3KBP1	-0.311832	7.21e-17	ATXN7	0.61411	1.1e-63	TMEM231	-0.286645	3.01e-13	ENTPD2	0.258795	2.78e-10	CTNNA1	0.405654	1.23e-12	DNAJB6	-0.260758	1.75e-06	CEACAM7	0.330257	9.22e-11	CASD1	0.350805	0.000345739	KIF16B	0.410289	6.67e-17	VPS37C	0.329735	2.79e-05	ADNP	0.368126	2.46e-08	CTAGE15P	0.378026	3.11e-05	CEP131	-0.315725	1.27e-06	PPA2	0.444625	1.6e-06	ARHGEF37	0.386267
TMEM86A	0.36168	1.87e-35	SKA3	-0.565167	0.000144889	F7	0.311733	7.38e-17	MAP4K5	0.61407	1.13e-63	SLC17A9	-0.286466	3.12e-13	NP_787068	0.258673	2.83e-10	ATP1B1	0.4056	1.24e-12	ENHO	-0.260609	1.78e-06	DNAJC16	0.330039	9.5e-11	EGLN3	0.350803	0.000345778	MIR22HG	-0.410076	6.94e-17	SCGB1D2	0.329702	2.8e-05	FANCA	-0.368067	2.48e-08	CAPN13	0.377916	3.13e-05	GALNS	-0.315693	1.27e-06	LRRC37A3	0.444517	1.61e-06	PEX7	0.38619
EXOSC5	-0.361511	2.02e-35	PAFAH2	0.565132	0.00014506	CPQ	-0.311515	7.78e-17	ENSA	0.61398	1.19e-63	CROT	0.286238	3.26e-13	AARS	-0.258635	2.85e-10	HAPLN3	-0.405428	1.27e-12	EPB41L4A-AS2	0.260571	1.78e-06	DTWD2	0.329897	9.69e-11	TMEM63C	0.350423	0.000351299	ATP7B	0.409975	7.07e-17	LRIG1	0.329646	2.81e-05	PPP2CA	0.367895	2.52e-08	STOX2	-0.377482	3.2e-05	LOC283588	0.315505	1.29e-06	JRK	-0.444514	1.61e-06	COPB2	0.386185
KCTD17	-0.361476	2.05e-35	EHBP1	-0.564863	0.000146355	SCP2	0.31131	8.17e-17	STAU1	0.613941	1.22e-63	FJX1	-0.286209	3.28e-13	SERINC4	0.25856	2.88e-10	TLK2	-0.405394	1.28e-12	LINC00526	-0.260512	1.79e-06	LOC283588	0.329676	9.98e-11	GPATCH8	-0.350381	0.000351902	LDHB	-0.409847	7.25e-17	FAM174B	0.329632	2.81e-05	CTL1	0.367845	2.53e-08	SP5	0.377475	3.2e-05	COMMD3	0.315279	1.32e-06	COL11A2	-0.444401	1.63e-06	SDC4	0.386125
NOP16	-0.361325	2.2e-35	KIAA0319L	0.564632	0.000147479	GCHFR	0.310961	8.87e-17	RBM26	0.613571	1.52e-63	MED30	-0.286153	3.32e-13	TSC22D3	0.258309	3e-10	EFNA4	0.405374	1.28e-12	PMS2L2	0.260205	1.84e-06	KIF3C	-0.329538	1.02e-10	RGS9	-0.350275	0.000353465	C9orf116	0.409735	7.4e-17	SLC36A1	-0.329432	2.84e-05	KIAA1265	0.367775	2.54e-08	ZBTB7B	0.37725	3.24e-05	MTMR3	0.315078	1.34e-06	PTMS	-0.444154	1.65e-06	PRR15	0.386003
FANCM	0.361295	2.23e-35	FRMD4A	-0.564421	0.00014851	CASD1	0.310414	1.01e-16	PICALM	0.613435	1.64e-63	ZNF280B	-0.285953	3.45e-13	WDR25	0.258165	3.08e-10	VWA2	0.405208	1.31e-12	FRMD3	-0.259928	1.89e-06	TERF2	-0.329302	1.05e-10	TRIL	0.35023	0.00035413	IFT46	0.409654	7.52e-17	PPRC1	-0.329395	2.85e-05	DNCH2	0.367524	2.6e-08	SPTSSA	0.377049	3.27e-05	ARHGAP12	0.315007	1.35e-06	FIG4	0.444121	1.65e-06	SRP9	0.38581
C4A	0.360844	2.75e-35	SP100	-0.564389	0.000148665	SLC35B4	-0.310372	1.02e-16	DSTN	0.613292	1.79e-63	ZC3H14	0.285939	3.46e-13	RNASEH2A	-0.258165	3.08e-10	COPB1	0.405151	1.32e-12	ADO	-0.259787	1.92e-06	MYB	0.329208	1.06e-10	ZBTB42	0.350168	0.000355036	SH3BP4	0.409374	7.92e-17	SRSF5	0.32932	2.86e-05	PIP	0.367504	2.61e-08	ARFGAP3	0.376907	3.3e-05	NFKB2	-0.314947	1.35e-06	ZNF532	-0.443454	1.72e-06	RP11-664D1.1	-0.385525
SHROOM3	0.360439	3.31e-35	WDR70	-0.564121	0.000149989	DTWD2	0.310142	1.08e-16	HDLBP	0.61296	2.18e-63	KRT7	0.28561	3.69e-13	NP_055753	0.258137	3.09e-10	STRADB	0.404987	1.35e-12	DUSP16	0.259638	1.95e-06	KIAA1671	0.32916	1.07e-10	SLMO1	-0.350023	0.000357194	FBXO34	0.40914	8.28e-17	MRPL12	-0.329104	2.9e-05	DKFZp686L20145	0.36719	2.69e-08	SOS2	0.376859	3.31e-05	CUTA	-0.314804	1.37e-06	E2F5	-0.443444	1.72e-06	LOC101927263	0.385451
ATXN3	0.360428	3.32e-35	KIAA1324	0.563744	0.000151861	PPA2	0.310105	1.09e-16	TNRC6A	0.612868	2.3e-63	C10orf118	0.285489	3.78e-13	XBP1	0.258063	3.13e-10	DNAH5	0.404932	1.36e-12	ANKRD30A	0.25952	1.97e-06	TMEM159	0.329129	1.08e-10	CCDC85C	0.349994	0.000357621	MCCC2	0.408977	8.54e-17	ERICH1	-0.328631	2.98e-05	SBNO1	0.367175	2.69e-08	ZNF595	0.376764	3.32e-05	DHX38	-0.31462	1.39e-06	MCCC2	0.443186	1.75e-06	FAM63A	0.385249
NOSTRIN	0.360426	3.33e-35	GGH	-0.563645	0.000152357	LINC00839	-0.310083	1.09e-16	RER1	0.612757	2.45e-63	FAM64A	-0.285436	3.82e-13	LSM6	-0.257922	3.2e-10	COMMD3	0.404911	1.37e-12	CREG1	-0.259379	1.99e-06	LRIG1	0.328996	1.1e-10	TMEM53	0.349976	0.000357896	COPZ1	0.408972	8.55e-17	POU3F3	-0.328555	3e-05	CSEN	-0.367109	2.71e-08	LDOC1	-0.376697	3.33e-05	BAIAP2	-0.314327	1.42e-06	DDX24	0.443156	1.75e-06	PEX1	0.38512
SLC25A39	-0.360289	3.54e-35	RNF114	-0.563611	0.000152531	IL13RA1	0.309883	1.15e-16	HUWE1	0.612512	2.84e-63	ETFDH	0.28542	3.83e-13	CENPH	-0.257609	3.37e-10	CUL3	0.404889	1.37e-12	FXYD6	-0.259213	2.03e-06	MUCL1	0.328727	1.14e-10	SLC38A1	0.349948	0.000358307	REEP1	0.40883	8.78e-17	DENND1B	0.328531	3e-05	C14orf161	0.366698	2.81e-08	C3orf23	0.376464	3.37e-05	NFATC1	-0.314265	1.43e-06	MLNR	-0.443057	1.76e-06	VEZT	0.385026
LGALS8	0.360245	3.61e-35	RPS6KB1	0.563139	0.000154915	SWAP70	0.309545	1.24e-16	NBPF11	0.612478	2.89e-63	GRHL1	0.285302	3.92e-13	ACYP1	-0.25737	3.5e-10	GPR98	0.404788	1.39e-12	PARVB	-0.259182	2.03e-06	HNRNPF	0.328694	1.14e-10	SAMD4B	-0.349913	0.000358822	NUMB	0.408094	1.01e-16	CD4	-0.328488	3.01e-05	LOC283588	0.366418	2.89e-08	SLCO4A1	-0.376436	3.38e-05	FRMD4B	0.314263	1.43e-06	TLN1	-0.443046	1.76e-06	PDPK1	0.384845
FBXO28	0.359999	4.05e-35	RNASEH2B	-0.56291	0.000156086	PHEX	0.309533	1.24e-16	TTC37	0.612457	2.93e-63	MTA1	0.285202	4e-13	NP_075069	0.257357	3.51e-10	PEX11G	0.40465	1.42e-12	MTA1	0.258951	2.08e-06	XBP1	0.328491	1.17e-10	PTER	0.349833	0.000360019	C5orf44	0.40775	1.08e-16	VAT1	-0.328455	3.01e-05	MPZL1	0.36633	2.91e-08	LOC100129104	-0.376311	3.4e-05	DDX11	-0.314126	1.44e-06	NRSN2	-0.44288	1.78e-06	CPSF1	-0.384476
PIF1	-0.35983	4.37e-35	PSIP1	-0.562801	0.00015665	GAS2L1	0.30948	1.26e-16	USH1C	-0.612402	3.03e-63	DBI	0.285033	4.13e-13	EPIM	-0.257339	3.52e-10	HIGD1A	0.404573	1.43e-12	COQ6	0.258898	2.09e-06	SLC35A3	0.328118	1.24e-10	RETSAT	0.349624	0.000363171	IRAK1	-0.407689	1.09e-16	ERI2	0.328444	3.01e-05	ADSS	0.366128	2.97e-08	ACTRT1	0.376266	3.41e-05	THUMPD2	0.314059	1.45e-06	RABEP1	0.44285	1.78e-06	CLDN8	0.384183
HDAC5	-0.359719	4.6e-35	MBOAT2	0.562494	0.000158234	LINC01105	0.309354	1.3e-16	ATPIF1	0.612228	3.35e-63	ATG9B	-0.28467	4.44e-13	STEAP4	0.257146	3.63e-10	PPP6C	0.404397	1.47e-12	USP31	-0.258757	2.11e-06	TSPAN13	0.328037	1.25e-10	GPANK1	-0.349019	0.000372398	AP1M2	0.40719	1.19e-16	JKAMP	0.328206	3.06e-05	GOCAP1	0.366012	3e-08	C1orf115	0.376065	3.44e-05	FBXO31	-0.313891	1.47e-06	CLSPN	-0.442791	1.79e-06	ZNF432	0.383795
SPICE1	0.359705	4.63e-35	HCFC1	-0.562062	0.000160494	PIP5K1B	0.309321	1.31e-16	RAB13	0.612213	3.38e-63	STMN3	-0.28452	4.57e-13	ISOC2	0.257061	3.68e-10	LTF	0.404313	1.48e-12	TRIM3	0.258615	2.14e-06	RNF103	0.327979	1.26e-10	AWAT2	0.348891	0.000374375	UQCRQ	0.406321	1.41e-16	KARS	-0.328109	3.08e-05	FBXO9	0.365971	3.01e-08	MTUS1	0.376006	3.46e-05	PLEKHA8	0.313847	1.48e-06	FGF23	-0.442747	1.8e-06	RP11-539I5.1	0.383791
TMED7	0.359692	4.66e-35	ATP1B1	0.562015	0.00016074	BRINP3	0.309313	1.31e-16	EPHA5	-0.612208	3.39e-63	ALDOC	-0.284242	4.83e-13	TBC1D24	0.257	3.72e-10	ALS2CR8	0.40335	1.7e-12	NFKBIZ	0.258458	2.17e-06	MMP8	-0.327853	1.28e-10	ZNF649	0.348811	0.000375617	C9orf91	0.406025	1.49e-16	PIK3R5	-0.328089	3.08e-05	EIF4EBP1	-0.36595	3.02e-08	B4GALT2	-0.375878	3.48e-05	PDCL	0.313768	1.49e-06	TGFB1	-0.442468	1.83e-06	MSI2	0.383758
NEK10	0.359477	5.14e-35	CHAF1A	-0.561983	0.000160911	FAIM2	0.309304	1.31e-16	REV1	0.612125	3.56e-63	DPH3B	-0.284186	4.88e-13	NP_115504.1	0.256848	3.81e-10	UBE3A	0.403221	1.73e-12	FJX1	-0.258402	2.19e-06	SERHL	0.327418	1.36e-10	ST3GAL2	-0.348746	0.000376626	FAM161B	0.405949	1.51e-16	FBXL3	0.327964	3.1e-05	DKFZp762A217	0.365849	3.04e-08	CEACAM7	0.375586	3.53e-05	FBXO17	-0.313713	1.49e-06	PIP	0.44246	1.83e-06	PLEKHA6	0.38375
ARID5B	0.359471	5.15e-35	CXCL10	-0.561332	0.000164372	ENTPD3	0.309285	1.32e-16	SMARCC1	0.611886	4.1e-63	UBR1	0.284006	5.06e-13	C21orf58	-0.256584	3.97e-10	SLC12A2	0.403216	1.73e-12	FAM57A	-0.258336	2.2e-06	PTPN3	0.327315	1.38e-10	PDSS2	0.348714	0.00037714	COMMD3	0.405254	1.72e-16	COG3	0.327927	3.11e-05	URP2	-0.365785	3.06e-08	FAM64A	-0.375546	3.54e-05	CNIH4	0.31357	1.51e-06	PABPC1	-0.442426	1.83e-06	MPHOSPH6	0.383636
TCF12	0.359321	5.52e-35	S100A16	0.561014	0.000166091	OPTN	-0.308992	1.41e-16	REEP5	0.611688	4.61e-63	ZBTB10	-0.2838	5.26e-13	C19orf14	-0.256495	4.03e-10	LRG1	0.403164	1.74e-12	PEX11A	0.258205	2.23e-06	RASSF7	0.327056	1.43e-10	ERBB3	0.348665	0.0003779	SERPINA11	0.405081	1.77e-16	ATG16L1	0.327608	3.17e-05	BS69	0.365648	3.1e-08	CCDC77	-0.375507	3.55e-05	ZNF443	0.31349	1.52e-06	SLMAP	0.442363	1.84e-06	LARP4	0.383429
CREB1	0.359277	5.63e-35	EN1	-0.560628	0.0001682	ALDH3B2	0.308872	1.45e-16	GLUD1	0.611631	4.77e-63	SLC25A16	0.28358	5.49e-13	USP38	0.25626	4.19e-10	SLC40A1	0.403011	1.78e-12	MBOAT2	0.258161	2.24e-06	SRP9	0.326909	1.46e-10	SHROOM3	0.34865	0.000378132	PCYT1A	-0.404963	1.81e-16	TMCO1	0.327606	3.17e-05	COPB	0.365527	3.14e-08	MELK	-0.375317	3.58e-05	MIIP	-0.3133	1.54e-06	TMEM260	0.442174	1.86e-06	YTHDC1	0.383181
ZNF823	0.359265	5.66e-35	VPS33B	0.560509	0.00016885	SLC12A2	0.308868	1.46e-16	CANX	0.611597	4.86e-63	SCGB2A2	0.283284	5.82e-13	MCP	0.256187	4.24e-10	MTHFR	0.402783	1.83e-12	INPP4B	0.258107	2.25e-06	IDAS	0.326885	1.46e-10	KIAA0284	0.348424	0.000381686	PIH1D2	0.404961	1.81e-16	EHF	0.327601	3.17e-05	FLJ32685	0.365396	3.17e-08	DDX1	0.375315	3.58e-05	PPP6C	0.313265	1.55e-06	ZNF675	0.442169	1.86e-06	GPR39	0.383048
MIOS	0.358995	6.41e-35	SERINC1	0.56033	0.000169838	FMO5	0.308745	1.5e-16	IQWD1	0.611576	4.92e-63	DUSP16	0.283174	5.94e-13	DCLRE1B	-0.256157	4.26e-10	C19orf39	0.402566	1.89e-12	SEMA4F	-0.257556	2.36e-06	ELMOD2	0.326868	1.47e-10	CENPO	-0.348353	0.000382806	LOC100128922	0.404688	1.91e-16	SPATA7	0.327568	3.17e-05	GORASP2	0.365096	3.26e-08	AFMID	0.375295	3.58e-05	BZRAP1	-0.313264	1.55e-06	ZBTB11	0.441953	1.88e-06	LOC283588	0.382951
HNMT	0.358748	7.17e-35	WDR20	0.559926	0.00017209	ERH	0.308639	1.54e-16	OSBP	0.611455	5.29e-63	PLEKHB1	-0.283166	5.95e-13	NP_001001414	0.256122	4.28e-10	PLEKHF2	0.40242	1.93e-12	LOXL3	-0.257416	2.4e-06	RAB3D	0.326569	1.53e-10	PLEKHA6	0.348084	0.000387098	ARRB2	-0.404625	1.93e-16	IGSF21	0.327566	3.18e-05	DKFZp761H0421	0.364975	3.3e-08	ACOX2	0.375234	3.6e-05	EDEM3	0.313152	1.56e-06	LTBR	-0.44191	1.89e-06	CRCP	0.382736
LTF	0.358477	8.12e-35	SAP30BP	-0.55967	0.000173526	EHBP1	-0.308423	1.62e-16	PRPF19	0.611314	5.74e-63	CIT	-0.283111	6.02e-13	CCDC85B	-0.25605	4.33e-10	SCNN1A	0.401864	2.08e-12	EFNA4	0.257047	2.48e-06	TMEM57	0.32638	1.57e-10	ERI2	0.347996	0.000388506	DYX1C1	0.404276	2.06e-16	GRK6	-0.327452	3.2e-05	NRPS998	0.364969	3.3e-08	GSC	0.375101	3.62e-05	NCEH1	0.313123	1.57e-06	SF3A2	-0.441896	1.89e-06	TAX1BP1	0.382605
SEMA3C	0.358167	9.35e-35	NOTCH1	-0.559549	0.000174215	ELOVL4	-0.308203	1.7e-16	YY1AP1	0.6113	5.79e-63	EVL	0.282567	6.69e-13	PTGS1	0.255982	4.38e-10	SPRED2	0.401336	2.24e-12	EFCAB11	0.256824	2.53e-06	CD14	-0.32629	1.59e-10	RAB11A	0.347778	0.000392019	COPB1	0.403896	2.21e-16	VAV3	0.32722	3.24e-05	CGRRF1	0.364382	3.49e-08	SDR16C5	0.374926	3.65e-05	DCAF15	-0.31309	1.57e-06	CTD-2377D24.6	-0.441789	1.9e-06	MSMO1	0.382433
TFAP2B	0.358101	9.64e-35	DDR1	0.559456	0.000174742	FAM214A	0.30814	1.73e-16	NOTCH2	0.611116	6.45e-63	DHX32	0.282553	6.71e-13	KATNB1	-0.255852	4.47e-10	NUP98	0.401056	2.32e-12	SCML2	-0.256801	2.54e-06	AP1S3	0.326287	1.59e-10	SCRN3	0.347204	0.000401402	ATP6V1G1	0.403862	2.22e-16	TERF2	-0.327207	3.24e-05	MCL1	0.364296	3.52e-08	FAM57A	-0.374668	3.7e-05	C1orf21	0.312855	1.6e-06	ZNF136	0.441769	1.9e-06	LARP6	-0.382339
FBXO17	-0.35799	1.01e-34	NUP153	-0.559244	0.000175947	RNF144B	0.307988	1.79e-16	SLC26A8	-0.611102	6.5e-63	MAP3K1	0.282437	6.86e-13	OR7C2	0.255816	4.5e-10	LGALS8	0.400886	2.38e-12	ELAVL3	-0.256657	2.57e-06	CYP2J2	0.326115	1.62e-10	PLEKHG2	-0.347179	0.000401814	GPRC5A	0.403539	2.36e-16	DBF4B	-0.326766	3.33e-05	ZNF325	0.364289	3.52e-08	LOC100506190	0.374432	3.75e-05	TAF6L	-0.31285	1.6e-06	COL9A1	-0.441409	1.94e-06	TOR1AIP2	0.382264
EXOSC4	-0.357922	1.05e-34	MSN	-0.558514	0.000180166	MREG	0.30784	1.85e-16	CHD6	0.611101	6.5e-63	LRIG1	0.282066	7.37e-13	NP_079199	-0.255739	4.56e-10	RGS20	-0.400736	2.43e-12	PDZD2	0.256624	2.58e-06	ZBTB7C	0.326085	1.63e-10	DNAH17	-0.346995	0.000404871	ATP6V1D	0.403507	2.37e-16	TRPV2	-0.32669	3.34e-05	WNT5A	0.36425	3.53e-08	MT1E	-0.37405	3.82e-05	ZNF282	-0.31279	1.61e-06	SET	-0.441282	1.96e-06	SPEF2	0.382101
CSNK1A1	0.357883	1.06e-34	PRR15	0.558374	0.000180983	HDX	0.307801	1.87e-16	MED14	0.611022	6.81e-63	PRPH	-0.282037	7.41e-13	RABIF	0.255719	4.57e-10	ALAD	0.400517	2.5e-12	ARHGAP32	0.256461	2.62e-06	TNK1	0.326014	1.65e-10	NEBL	0.346944	0.000405724	TCP11L1	-0.403128	2.54e-16	ANKDD1A	-0.32641	3.4e-05	LRIG1	0.364245	3.53e-08	LOC84856	-0.374039	3.83e-05	ABTB1	-0.31277	1.61e-06	NKTR	0.440992	1.99e-06	TRIM33	0.382097
SLC30A5	0.357604	1.21e-34	BRD4	-0.558326	0.000181265	MYO5C	0.307714	1.91e-16	KIAA1468	0.610886	7.38e-63	CAPN8	0.281667	7.96e-13	SYNJ2BP	0.255668	4.61e-10	TMEM87B	0.400486	2.51e-12	SLC25A21-AS1	0.256367	2.64e-06	ESPN	0.325994	1.65e-10	PRKCH	0.346845	0.000407385	CCDC96	0.403059	2.58e-16	EMP3	-0.325969	3.49e-05	TM9SF2	0.364146	3.56e-08	DKFZP547L112	0.373978	3.84e-05	C2CD4A	0.312021	1.71e-06	ANKRD9	0.440958	2e-06	MAML3	0.381877
NEK9	0.357466	1.29e-34	BRD8	-0.558222	0.000181877	B4GALT6	-0.307643	1.94e-16	RPS6	0.610587	8.79e-63	C15orf41	-0.281362	8.45e-13	CAMK2B	-0.2556	4.66e-10	KTN1	0.400434	2.53e-12	PAFAH1B1	-0.256347	2.65e-06	PLEKHO2	-0.325844	1.69e-10	GPR115	0.346497	0.000413261	SOCS6	0.403016	2.6e-16	MCOLN3	-0.325674	3.55e-05	CL25084	0.364091	3.58e-08	RAD54L	-0.373616	3.91e-05	U2AF2	-0.311992	1.72e-06	HMGXB4	0.440906	2e-06	SH3GL1	-0.381593
ANKMY2	0.357438	1.3e-34	FAM20B	0.557817	0.000184277	SLC44A5	0.307418	2.05e-16	SRRM2	0.61057	8.88e-63	PIH1D2	0.281216	8.69e-13	C7orf21	-0.255519	4.72e-10	PSMD5	0.40002	2.68e-12	OPTN	-0.256187	2.69e-06	SOX13	0.325732	1.71e-10	TAB3	0.346335	0.000416022	C11orf35	0.402957	2.63e-16	ICAM1	-0.325667	3.55e-05	CLASP2	0.364011	3.61e-08	FAH	0.373524	3.93e-05	MPHOSPH6	0.31178	1.75e-06	GRINA	-0.44082	2.01e-06	LINC00269	-0.381562
FAM111A	0.357433	1.31e-34	CWC27	-0.557648	0.000185283	CFL2	-0.307014	2.25e-16	UHMK1	0.610453	9.51e-63	RHEBL1	-0.28102	9.02e-13	NUDT1	-0.255483	4.75e-10	CHODL	-0.399802	2.76e-12	ECHDC1	-0.255814	2.78e-06	PDZK1IP1	0.32518	1.84e-10	FAM179B	0.346126	0.000419616	CDS1	0.402944	2.63e-16	CCNG2	0.325619	3.56e-05	TOP2B	0.363784	3.69e-08	ARHGAP11A	-0.373497	3.93e-05	THAP11	-0.311643	1.77e-06	MED12	-0.440562	2.05e-06	MIER3	0.38148
RN7SL314P	0.357384	1.33e-34	LGALS9	-0.557598	0.000185584	MAPRE2	-0.306971	2.27e-16	C14orf156	0.610449	9.53e-63	SPRED2	0.280836	9.35e-13	NP_079380	-0.255432	4.79e-10	MICALCL	0.398922	3.11e-12	CLIP2	-0.255615	2.83e-06	KCNS3	0.32516	1.85e-10	SNX14	0.346087	0.000420277	GOLT1A	0.402699	2.75e-16	SCN7A	0.325574	3.57e-05	ALEX3	0.363707	3.71e-08	DGKD	0.373378	3.96e-05	INPP5E	-0.311637	1.77e-06	ALG14	0.44051	2.05e-06	RAB25	0.381452
NAT1	0.357215	1.44e-34	PLOD3	-0.557569	0.000185758	LDHB	-0.306827	2.35e-16	PDXDC1	0.610436	9.61e-63	LENG9	0.2805	9.97e-13	ODC1	-0.255022	5.11e-10	NUDT16L1	0.398609	3.24e-12	LGALS8	0.255552	2.85e-06	CAPRIN2	-0.32488	1.92e-10	PARP12	-0.345886	0.000423764	THAP6	0.402317	2.96e-16	RELB	-0.325544	3.58e-05	KIAA1102	0.363683	3.72e-08	CPSF2	0.373346	3.96e-05	TMEM200B	-0.311171	1.83e-06	TWF1	0.440184	2.09e-06	CYP2R1	0.381298
IBTK	0.356898	1.66e-34	ARGLU1	-0.557303	0.000187359	MOGAT2	0.306821	2.35e-16	CTAGE5	0.610028	1.22e-62	PRR15	0.280376	1.02e-12	APOD	0.254962	5.16e-10	LOC100133306	0.398573	3.26e-12	TBC1D30	0.255517	2.86e-06	TMEM210	0.32471	1.96e-10	TM7SF2	0.34584	0.000424556	C1orf9	0.402212	3.01e-16	CHAF1A	-0.32554	3.58e-05	C14orf43	0.363546	3.77e-08	C20orf20	-0.373053	4.02e-05	SLC44A3	0.311133	1.84e-06	FBXO17	-0.440132	2.1e-06	SLC35A1	0.381285
CD320	-0.356875	1.68e-34	RCC2	-0.557146	0.000188311	WNT5A	0.306578	2.49e-16	OCA2	-0.610001	1.24e-62	GJB3	-0.280119	1.07e-12	MTA1	0.254823	5.28e-10	ARHGEF3	0.398313	3.37e-12	ZNF282	-0.255394	2.89e-06	CADPS2	0.324589	2e-10	EPPK1	0.345803	0.000425211	RGL2	0.402194	3.02e-16	BAZ2B	0.325508	3.58e-05	NARG2	0.363454	3.8e-08	YEATS2	-0.372809	4.07e-05	LOC100129034	0.311128	1.84e-06	KIAA1211L	0.439987	2.12e-06	NEGR1-IT1	-0.381088
FAM64A	-0.356849	1.7e-34	CD74	-0.557062	0.000188825	NANS	0.306306	2.66e-16	VPS13B	0.609918	1.3e-62	PROM2	0.28004	1.09e-12	TMEM20	0.25475	5.34e-10	SURF1	0.397957	3.54e-12	ARHGEF12	0.255287	2.92e-06	UBXN4	0.324545	2.01e-10	SNX13	0.345649	0.000427895	HN1L	0.401917	3.18e-16	YBX1	-0.325449	3.6e-05	LL5beta	0.363439	3.81e-08	CCNB2	-0.372805	4.08e-05	POM121C	-0.311023	1.86e-06	CTSZ	-0.439432	2.19e-06	PPP1CB	0.381051
AC144450.1	0.356772	1.76e-34	CEP135	-0.55705	0.000188896	TP53TG1	0.306194	2.73e-16	SFRS18	0.609875	1.33e-62	KIAA1244	0.279946	1.11e-12	CDKN2D	-0.25473	5.36e-10	THUMPD1	0.397782	3.63e-12	SMIM12	-0.254732	3.07e-06	PDIK1L	0.32441	2.05e-10	ERMP1	0.345585	0.000429032	HMGN1	0.401848	3.22e-16	CAAP1	0.325367	3.61e-05	KIAA0776	0.362628	4.1e-08	PLCB2	-0.372529	4.13e-05	DAAM1	0.311005	1.86e-06	FAM126B	0.439216	2.22e-06	ANKRA2	0.380984
NCBP2-AS2	-0.356618	1.89e-34	CRAT	0.557007	0.00018916	ATF7	0.305945	2.89e-16	DDX24	0.609568	1.6e-62	FCRLB	-0.279502	1.21e-12	SLC16A11	0.254529	5.53e-10	FBXO34	0.397622	3.71e-12	CALU	-0.254407	3.17e-06	MT1E	-0.324306	2.07e-10	ITGB1BP1	-0.345569	0.000429297	FLJ27352	0.40178	3.26e-16	TNFSF10	0.325365	3.61e-05	C20orf3	0.362622	4.1e-08	LYSMD3	0.372392	4.16e-05	NAGPA	-0.310938	1.87e-06	BATF3	-0.439089	2.23e-06	CCDC110	0.380926
GALK1	-0.356422	2.07e-34	ERCC1	-0.557003	0.000189186	GPR98	0.30584	2.96e-16	RAD50	0.609506	1.65e-62	HSF1	-0.279415	1.23e-12	MRPS15	-0.254425	5.63e-10	INTS12	0.397294	3.87e-12	KIAA1244	0.254202	3.23e-06	PDP1	0.323956	2.18e-10	ERP27	0.345446	0.000431477	NPNT	0.401714	3.3e-16	MFHAS1	-0.325159	3.66e-05	MGC22679	0.362578	4.12e-08	PPA2	0.372291	4.18e-05	PTPN21	0.310929	1.87e-06	TBXA2R	-0.438971	2.25e-06	C3orf14	0.380848
RP11-400K9.4	0.356135	2.35e-34	VMP1	0.556715	0.000190949	FUT3	0.305722	3.04e-16	MGA	0.609448	1.71e-62	PEX11A	0.279276	1.26e-12	STRN4	-0.254419	5.63e-10	FXC1	0.397106	3.97e-12	CHST5	-0.253762	3.36e-06	STRBP	0.323577	2.29e-10	C2orf76	0.345425	0.000431852	ALDH3B2	0.401664	3.33e-16	GRN	-0.325131	3.66e-05	HIC2	-0.362548	4.13e-08	CD46	0.372091	4.23e-05	SLC25A42	-0.310823	1.89e-06	RBAK	0.438945	2.25e-06	KRT8	0.380636
FNDC3A	0.356132	2.35e-34	DGKA	0.556553	0.000191944	CACFD1	0.305546	3.17e-16	MAP4K3	0.609396	1.76e-62	SIK1	-0.279081	1.31e-12	EPC1	0.254328	5.71e-10	PEX11A	0.397058	4e-12	MPP5	0.253723	3.37e-06	BCCIP	0.323376	2.35e-10	WDR89	0.3451	0.000437625	EXOC6	0.401658	3.34e-16	PHF19	-0.325105	3.67e-05	KIAA1434	0.362452	4.17e-08	DBF4B	-0.372013	4.24e-05	APPL2	0.310823	1.89e-06	ORAI1	-0.438907	2.26e-06	LOC100652824	-0.380538
SLC44A4	0.355966	2.54e-34	CYP51A1	0.556465	0.00019249	LOC729680	-0.305495	3.21e-16	C14orf135	0.609186	1.99e-62	SIAE	0.278887	1.36e-12	GYS1	-0.254047	5.98e-10	KLHDC2	0.397009	4.02e-12	FBLN7	-0.253565	3.42e-06	CLIP2	-0.323323	2.37e-10	PRKAA2	0.345093	0.000437758	ZNF20	0.401425	3.48e-16	TMEM57	0.325024	3.69e-05	C6orf200	0.362095	4.31e-08	C8orf84	0.371682	4.32e-05	STX4	-0.310752	1.9e-06	CD101	-0.438492	2.31e-06	LRRC16A	0.380104
RFX7	0.355924	2.59e-34	AKT1	0.55634	0.000193265	C7orf60	-0.305305	3.35e-16	TMEM87B	0.609158	2.03e-62	B4GALT6	-0.278806	1.38e-12	SREBF1	0.254029	5.99e-10	ZNF442	0.39681	4.13e-12	PLEKHM3	-0.253551	3.42e-06	ZNF273	0.3233	2.38e-10	CCDC160	0.344865	0.000441853	QKI	-0.401425	3.48e-16	KCTD3	0.32492	3.71e-05	NOSTRIN	0.362055	4.32e-08	MBOAT2	0.371314	4.4e-05	KLF13	-0.310694	1.9e-06	AGFG1	0.438247	2.35e-06	ZNF253	0.379974
CYP20A1	0.355877	2.64e-34	LYSMD2	-0.555731	0.000197088	CXCL17	0.305059	3.55e-16	IGF2BP1	-0.609029	2.18e-62	CAPN12	-0.278765	1.39e-12	MGAT4B	-0.253955	6.07e-10	SLC35A3	0.396806	4.14e-12	METTL4	-0.253463	3.45e-06	SPINT1	0.323041	2.46e-10	C1orf144	-0.344783	0.000443343	SHANK3	-0.401414	3.49e-16	PIBF1	0.324775	3.74e-05	C4B	0.362023	4.33e-08	SH2D4A	0.371239	4.42e-05	PCSK1N	-0.310677	1.91e-06	ZBTB7C	0.438204	2.35e-06	TDRD1	0.37972
SERINC1	0.355863	2.66e-34	SARS2	-0.555666	0.000197503	CCDC28B	-0.304625	3.93e-16	SNX32	-0.608982	2.25e-62	TMTC2	0.27869	1.41e-12	ADPRH	-0.253866	6.15e-10	WDR26	0.396657	4.22e-12	C9orf91	0.253429	3.46e-06	PGGT1B	0.322868	2.52e-10	RASEF	0.34478	0.000443397	DHX15	0.401412	3.49e-16	PAFAH1B1	-0.324581	3.78e-05	PLU-1	0.361894	4.39e-08	ARHGDIB	0.371102	4.45e-05	GNPNAT1	0.310635	1.91e-06	KRT9	-0.437996	2.38e-06	CACFD1	0.379649
SCP2	0.355861	2.66e-34	GDAP2	0.555639	0.00019767	GGPS1	0.304607	3.94e-16	PSME4	0.608944	2.3e-62	SEMA4F	-0.278639	1.43e-12	POLD1	-0.253827	6.19e-10	UCP2	0.396619	4.24e-12	TMEM231	-0.253292	3.51e-06	NAALADL2	0.322788	2.54e-10	NSUN7	0.344778	0.000443425	PIM1	-0.401366	3.52e-16	CSAD	0.324536	3.79e-05	TNIP2	-0.361867	4.4e-08	PIH1D2	0.371051	4.46e-05	GPR160	0.310575	1.92e-06	PLOD3	-0.437942	2.39e-06	ZNF770	0.379609
YIPF5	0.355669	2.9e-34	CANT1	0.55516	0.000200734	PTGR2	0.304411	4.13e-16	EIF3EIP	0.608882	2.38e-62	WFDC6	0.278625	1.43e-12	ADCY3	-0.253137	6.91e-10	TRPM4	0.396545	4.28e-12	MAPK12	-0.253261	3.52e-06	C12orf24	-0.322461	2.66e-10	ARHGEF10L	-0.344568	0.000447251	C3orf55	-0.401235	3.61e-16	KIF3C	-0.324361	3.83e-05	FLJ22329	-0.361817	4.42e-08	NMRAL1	0.370868	4.5e-05	DRAM2	0.310543	1.93e-06	GDE1	0.437797	2.41e-06	CEP70	0.379602
SPINK8	0.355617	2.97e-34	ERBB2	0.555067	0.000201331	ARHGEF37	0.304292	4.24e-16	RHOT1	0.608804	2.49e-62	BTBD7	0.278406	1.49e-12	MKNK2	0.253021	7.04e-10	ALCAM	0.396506	4.31e-12	SLC6A15	-0.253191	3.54e-06	FMO5	0.321962	2.84e-10	SIGLEC1	-0.344206	0.000453907	ATG2B	0.401002	3.76e-16	PLEKHH1	0.324083	3.89e-05	C14orf130	0.361745	4.45e-08	PRODH	0.370207	4.65e-05	PIN1	-0.310507	1.93e-06	MLPH	0.437666	2.43e-06	DYNLL1-AS1	0.379463
NAA30	0.355513	3.11e-34	VAMP4	0.554756	0.00020335	BOLA3-AS1	-0.304218	4.31e-16	EIF4G3	0.608755	2.56e-62	MAP3K9	0.278309	1.52e-12	NP_079217	0.252933	7.14e-10	MAK	0.396377	4.38e-12	ATP8B1	0.252877	3.64e-06	ZNF107	0.321949	2.85e-10	RCOR1	0.344198	0.00045407	GPATCH2	0.400764	3.93e-16	BRWD1	0.323831	3.95e-05	LOC376711	0.361744	4.45e-08	NPPC	-0.369706	4.77e-05	KDM7A	0.310426	1.95e-06	RP5-963E22.5	-0.437629	2.43e-06	ZNF107	0.379329
HBP1	0.355482	3.16e-34	SYTL4	0.554215	0.000206899	LOC102723927	0.304069	4.47e-16	XBP1	0.60867	2.69e-62	FRMPD3	0.278259	1.53e-12	SYT17	0.25282	7.27e-10	NUBP1	0.396275	4.44e-12	AIP	-0.252791	3.67e-06	KIFC3	-0.321942	2.85e-10	SPATA7	0.34404	0.000456992	ZNF100	0.400445	4.17e-16	NARF	-0.323735	3.97e-05	LOC123169	0.36173	4.45e-08	KIF5A	-0.369307	4.87e-05	NOVA2	-0.310202	1.98e-06	OGDHL	-0.43762	2.43e-06	TSPAN15	0.37931
SHQ1	0.355427	3.24e-34	LIN37	-0.554209	0.000206936	BRI3	-0.303985	4.55e-16	PBX1	0.608669	2.69e-62	ZNF839	0.278193	1.55e-12	HES1	0.252364	7.82e-10	MOAP1	0.396174	4.5e-12	THNSL1	-0.252652	3.72e-06	CD164	0.321586	2.99e-10	EPCAM	0.343661	0.000464108	PLAGL1	-0.39995	4.56e-16	KIAA1324	0.323733	3.97e-05	ZFYVE21	0.361687	4.47e-08	FAM72D	-0.369301	4.87e-05	ELK1	-0.310072	2e-06	CTBS	0.437532	2.45e-06	ZNF217	0.379283
NT5C	-0.355321	3.4e-34	LPGAT1	0.554169	0.000207204	EN1	-0.303888	4.66e-16	KIAA0907	0.608622	2.77e-62	CCDC88A	-0.278109	1.58e-12	NP_653208	0.252338	7.85e-10	KIFC3	-0.396152	4.52e-12	GOLM1	0.252476	3.78e-06	PLEKHF2	0.32152	3.01e-10	MT1L	-0.343432	0.000468453	CASZ1	0.399782	4.71e-16	TM7SF2	0.323585	4.01e-05	AURKC	-0.361665	4.48e-08	C19orf39	0.36928	4.88e-05	PNPLA6	-0.309847	2.04e-06	FAM20C	-0.437443	2.46e-06	SLC9A7	0.379171
ALCAM	0.355285	3.45e-34	APOBEC3B	-0.554112	0.000207583	HSPBAP1	-0.303846	4.7e-16	RAB14	0.608618	2.77e-62	C12orf73	-0.277901	1.64e-12	HEATR3	0.252334	7.85e-10	CCDC125	0.395981	4.62e-12	MYT1	-0.252354	3.82e-06	RNF11	0.321432	3.05e-10	ARHGAP5	0.343204	0.000472821	MAGI3	0.39957	4.89e-16	GNGT2	-0.323534	4.02e-05	FLJ32421	0.361569	4.52e-08	FBXL3	0.369176	4.91e-05	BRF2	-0.309721	2.06e-06	SIRT6	-0.437382	2.47e-06	CCDC6	0.378979
LINC01237	0.355231	3.54e-34	LAP3	-0.55401	0.000208257	TMEM141	0.303763	4.79e-16	CHP	0.608611	2.79e-62	ZNF639	-0.277893	1.64e-12	WDR39	-0.252319	7.87e-10	CENPT	-0.395849	4.7e-12	CCDC186	0.252281	3.85e-06	LTF	0.321412	3.06e-10	EXOC5	0.343199	0.000472914	RNF144B	0.399493	4.96e-16	NFIA	0.323281	4.08e-05	LOC56931	-0.361529	4.54e-08	WNT5A	0.369101	4.92e-05	DCAKD	-0.309588	2.08e-06	LOC399491	-0.437275	2.48e-06	BRWD1	0.378977
AGAP3	-0.35505	3.84e-34	ETS1	-0.553969	0.000208533	DCXR	0.303763	4.79e-16	TPT1	0.608515	2.95e-62	SGSM3	0.277697	1.71e-12	ASNS_HUMAN	-0.252292	7.9e-10	BAZ2B	0.395741	4.77e-12	EHMT1	0.252075	3.92e-06	GUSBP3	0.321085	3.2e-10	NEMF	0.342966	0.000477417	MICALCL	0.399441	5.01e-16	HGS	-0.323186	4.1e-05	RYR1	-0.361435	4.57e-08	FERMT1	-0.369009	4.95e-05	OTUD5	-0.309552	2.09e-06	CARM1	-0.437062	2.52e-06	DENND1B	0.378846
SKIV2L2	0.354962	3.99e-34	WBP4	-0.553915	0.000208893	CREB3L1	0.303506	5.09e-16	ARPC1A	0.608468	3.03e-62	DHCR24	0.277578	1.74e-12	NP_065155.2	0.252264	7.94e-10	NDFIP1	0.395529	4.91e-12	CHURC1	0.251871	3.99e-06	ZNF323	0.320921	3.27e-10	FLRT3	0.342933	0.000478068	FAM111A	0.399417	5.03e-16	PEX11A	0.322959	4.16e-05	MAPK9	0.36104	4.74e-08	C6orf26	-0.368935	4.97e-05	P4HA1	0.309251	2.14e-06	LINC00993	0.437	2.52e-06	EARS2	0.378809
USP47	0.354733	4.43e-34	CYB561	0.55378	0.000209793	WWC3	0.303422	5.19e-16	POLR2B	0.608117	3.71e-62	RSPO4	-0.27748	1.78e-12	ACTA2	0.252186	8.04e-10	TMF1	0.395521	4.92e-12	ARSD	0.251758	4.03e-06	LOC254057	0.320834	3.3e-10	MIIP	-0.34259	0.000484759	MANSC1	0.399307	5.13e-16	ITPR1	0.322523	4.26e-05	CAPN2	0.360993	4.76e-08	PAFAH2	0.368737	5.02e-05	PGBD2	0.309233	2.14e-06	BAK1	-0.436957	2.53e-06	SLTM	0.378695
ZHX1-C8orf76	-0.354555	4.79e-34	ALDH2	-0.553754	0.000209971	JMJD6	-0.303268	5.37e-16	COL19A1	-0.608084	3.78e-62	RHEB	-0.277278	1.85e-12	TAF4	-0.251925	8.38e-10	MAN1C1	0.395109	5.2e-12	SLC12A2	0.251475	4.14e-06	ST3GAL2	-0.320771	3.33e-10	MARVELD3	0.342255	0.000491399	GNMT	0.398972	5.46e-16	DNAJC22	0.322396	4.29e-05	HCST	-0.36073	4.88e-08	ANP32E	-0.368613	5.05e-05	SMYD3	0.309143	2.16e-06	ULK4	0.436707	2.57e-06	HMGCS2	0.378495
SCAF11	0.354144	5.77e-34	BRAF	0.553485	0.00021178	TMEM117	-0.302884	5.87e-16	UAP1	0.60791	4.19e-62	ZDHHC8P	-0.277023	1.94e-12	KIAA0553	-0.251868	8.45e-10	LOC646976	0.395016	5.26e-12	EDF1	0.251427	4.16e-06	HOOK1	0.320541	3.44e-10	RPL13P5	-0.342233	0.000491839	RASSF7	0.398932	5.5e-16	LRG1	0.322358	4.3e-05	FCN1	-0.360461	5e-08	TYMS	-0.368474	5.08e-05	USF2	-0.309039	2.17e-06	TARP	-0.436651	2.58e-06	APOOL	0.378383
GCC2	0.353998	6.16e-34	SCAMP3	0.553458	0.000211963	EPCAM	0.302758	6.04e-16	DMTF1	0.607749	4.6e-62	IPO5	-0.277003	1.95e-12	FOXK2	-0.251819	8.52e-10	DSTN	0.394654	5.52e-12	BPIFB2	0.251404	4.17e-06	C14orf129	0.320097	3.64e-10	C14orf102	0.341962	0.000497266	LNX2	0.398842	5.59e-16	ITGB2	-0.322314	4.31e-05	retSDR4	0.360344	5.05e-08	CROT	0.368327	5.12e-05	METTL18	0.308975	2.18e-06	LINGO3	-0.436589	2.59e-06	TRMT10A	0.378241
TNPO1	0.353893	6.46e-34	YJU2	-0.553398	0.000212364	LOC100129034	0.302375	6.6e-16	JMJD1B	0.607722	4.67e-62	ACD	-0.276983	1.95e-12	RAD51L1	-0.251732	8.64e-10	CIB1	0.394454	5.67e-12	FMO5	0.251345	4.19e-06	SPINT2	0.319894	3.74e-10	GABRA5	-0.341824	0.000500052	FBP1	0.39882	5.61e-16	SART3	-0.322282	4.32e-05	FUT8	0.360015	5.21e-08	C14orf133	0.368241	5.14e-05	GNPAT	0.308877	2.2e-06	MYBL1	-0.436392	2.62e-06	NPTN	0.378053
ZNF410	0.353705	7.02e-34	MAN1A2	0.553105	0.000214361	MOK	0.302125	6.99e-16	COL24A1	-0.607675	4.8e-62	ME2	-0.276981	1.95e-12	SCYL3	0.251642	8.76e-10	ACAA1	0.39435	5.75e-12	CYP27C1	-0.251303	4.2e-06	SLC22A5	0.319875	3.75e-10	EFCAB4A	0.341585	0.000504907	PLEKHG3	0.398813	5.62e-16	ADAP2	-0.322218	4.34e-05	IL21R	-0.359877	5.27e-08	E2F1	-0.368225	5.15e-05	PLEKHM2	-0.308856	2.21e-06	RALY	-0.436342	2.62e-06	PDIK1L	0.37803
LEMD2	-0.353659	7.17e-34	SLC35B2	0.552585	0.000217937	CAPRIN2	-0.301849	7.45e-16	CAPN2	0.607618	4.96e-62	C14orf79	0.276823	2.01e-12	NP_001004326	0.251553	8.89e-10	CYB5R1	0.394311	5.78e-12	ZNF296	0.251262	4.22e-06	SLC39A9	0.319853	3.76e-10	HLA-G	-0.341281	0.000511156	SIX5	0.398766	5.66e-16	DYNC1I2	0.321914	4.41e-05	AF5Q31	0.35938	5.52e-08	SLC25A27	-0.36752	5.33e-05	ZC3H18	-0.308776	2.22e-06	PCNT	-0.436318	2.63e-06	CBR3-AS1	0.378019
ADRM1	-0.353639	7.23e-34	KCTD20	-0.552571	0.000218033	USP27X	-0.301818	7.5e-16	LEO1	0.60759	5.04e-62	PDZK1IP1	0.276733	2.05e-12	IMPACT	0.251199	9.4e-10	F7	0.394303	5.79e-12	RPS16P5	0.251157	4.26e-06	TTC7B	-0.319641	3.87e-10	AGAP3	-0.340818	0.000520791	COG3	0.398755	5.68e-16	CMKLR1	-0.321782	4.45e-05	PCNP	0.359214	5.6e-08	MCM2	-0.367445	5.35e-05	YIPF5	0.308721	2.23e-06	HABP4	-0.436171	2.65e-06	SYT17	0.377596
SNRPA	-0.353612	7.32e-34	NDC80	-0.552171	0.000220824	SH3BP5	-0.30157	7.94e-16	PTP4A2	0.607536	5.2e-62	QPCT	-0.276629	2.09e-12	ZBTB4	0.251117	9.52e-10	TOX4	0.393842	6.15e-12	EPB41L3	-0.251056	4.3e-06	PAX9	0.319175	4.12e-10	RAD51D	-0.340317	0.000531421	IGF2BP3	-0.398725	5.71e-16	C1QA	-0.32135	4.56e-05	SLC2A6	-0.359186	5.62e-08	PLEKHM3	-0.367296	5.39e-05	SCP2	0.308677	2.24e-06	BRD4	-0.435813	2.71e-06	RUNDC1	0.377353
FAM195B	-0.353433	7.93e-34	GTPBP3	-0.551984	0.000222134	LOC283588	0.301499	8.07e-16	CLK1	0.607502	5.3e-62	ACSL6	-0.276524	2.13e-12	MFI2	-0.251004	9.69e-10	REEP1	0.393758	6.22e-12	GRN	-0.250764	4.42e-06	KDM6A	0.318906	4.27e-10	PTPRR	0.34014	0.000535227	MRFAP1L1	0.398634	5.8e-16	GLT8D1	0.321273	4.58e-05	SLC39A6	0.35915	5.63e-08	ATP13A4	0.366961	5.49e-05	COMMD10	0.308645	2.24e-06	NUCB2	0.435759	2.72e-06	ZNF17	0.377279
MREG	0.353058	9.38e-34	PFDN2	-0.551557	0.000225163	TSPAN1	0.301496	8.07e-16	PREPL	0.607463	5.43e-62	RERE	0.276162	2.28e-12	PIK3R1	0.250869	9.9e-10	C10orf46	0.393618	6.34e-12	RBM25	0.250717	4.43e-06	LINC00467	0.31841	4.56e-10	UBR3	0.340112	0.000535831	BBS4	0.398315	6.15e-16	TSPAN13	0.321204	4.6e-05	SEC24D	0.359098	5.66e-08	RAB25	0.366804	5.53e-05	UBE2Q2	0.308379	2.29e-06	INSL3	-0.435693	2.73e-06	TTC14	0.3772
INADL	0.352914	1e-33	RIC8A	0.551389	0.000226369	ZNF626	0.301491	8.08e-16	NCOA1	0.607431	5.53e-62	CCDC6	0.276004	2.35e-12	SMC1L1	-0.250717	1.01e-09	GOLGA1	0.393595	6.36e-12	EN1	-0.250502	4.52e-06	MIA3	0.318333	4.6e-10	HSP90AA1	0.339914	0.000540105	ZNF500	0.397868	6.67e-16	B3GALT5	0.321087	4.63e-05	GALGT	-0.359097	5.66e-08	TNFSF10	0.366647	5.57e-05	CA11	-0.308364	2.29e-06	LOC100128164	-0.435532	2.75e-06	UBR1	0.377182
SENP3	-0.352505	1.2e-33	GPATCH8	-0.551287	0.000227101	PIM1	-0.30148	8.1e-16	TM9SF3	0.60738	5.69e-62	CFL2	-0.27588	2.41e-12	ARHGAP1	0.250278	1.09e-09	SOS2	0.393591	6.36e-12	FCF1	0.25027	4.62e-06	IQCK	0.31823	4.67e-10	BATF3	-0.339448	0.000550337	KANK3	-0.397828	6.72e-16	KCNAB2	-0.321044	4.64e-05	CYP20A1	0.358953	5.74e-08	MUDENG	0.366623	5.58e-05	TSEN15	0.308357	2.29e-06	ADD2	-0.435514	2.75e-06	TFAP2A	0.377157
EGLN3	0.352456	1.23e-33	BTN3A3	-0.550951	0.000229532	FASN	0.301212	8.62e-16	RIMBP2	-0.60738	5.69e-62	CEBPG	-0.275654	2.51e-12	NP_689602.2	0.250143	1.11e-09	PIF1	-0.393561	6.39e-12	SH3BP4	0.249977	4.74e-06	KIAA1737	0.318011	4.8e-10	CDC20B	0.339378	0.000551867	TBXA2R	-0.397788	6.77e-16	RORC	0.321031	4.65e-05	RBBP4	0.358907	5.76e-08	MYO6	0.366322	5.67e-05	DUSP6	0.308288	2.31e-06	VEZT	0.435489	2.76e-06	PHEX	0.377151
BCLAF1	0.352374	1.27e-33	PFKM	0.550945	0.000229571	SWSAP1	0.301136	8.77e-16	CCDC6	0.607029	6.97e-62	SLC12A2	0.275212	2.73e-12	NP_919420.1	0.249844	1.16e-09	ARMCX6	0.393457	6.48e-12	ANKRD13B	-0.249933	4.76e-06	ERBB2	0.317977	4.82e-10	ADK	0.339271	0.000554261	CCDC69	-0.397467	7.17e-16	PILRA	-0.32092	4.68e-05	ALDH1B1	-0.358878	5.77e-08	DHX29	0.366019	5.75e-05	SGTA	-0.308243	2.32e-06	NFIA	0.435371	2.78e-06	BPNT1	0.376861
ATG14	0.352356	1.28e-33	LANCL2	0.55083	0.000230407	HPX	0.301128	8.78e-16	SAPS3	0.606984	7.16e-62	CCDC125	0.275074	2.8e-12	PGS1	-0.249736	1.18e-09	FAIM2	0.393058	6.83e-12	SEMA4B	0.249828	4.81e-06	C2CD4B	0.317801	4.94e-10	COMMD10	0.339215	0.000555494	LRRC48	0.397064	7.72e-16	POLD1	-0.320859	4.69e-05	RAB2L	0.358747	5.84e-08	FOXA1	0.365602	5.87e-05	USP5	-0.308192	2.32e-06	MAP2K7	-0.435246	2.8e-06	ENPP5	0.376673
PPIL4	0.352228	1.36e-33	ZNF318	-0.550817	0.000230506	GALNT6	0.301106	8.83e-16	NVL	0.606963	7.24e-62	LRP10	0.274888	2.9e-12	TCFL5	-0.249722	1.19e-09	PLEKHG3	0.392872	7e-12	TTC8	0.249801	4.82e-06	LINC00294	-0.317363	5.23e-10	MPP1	-0.339176	0.000556368	NUDT9	0.397057	7.73e-16	ERBB3	0.320784	4.71e-05	MRPS12	-0.358664	5.89e-08	KIF13B	0.365558	5.89e-05	GAREM	0.308116	2.34e-06	ALK	-0.435215	2.8e-06	LOC100507516	0.376615
RECQL4	-0.352175	1.39e-33	CLDN7	0.550439	0.000233276	AGR2	0.301066	8.91e-16	ADAR	0.606813	7.9e-62	C14orf174	0.274771	2.97e-12	VASH1	0.249718	1.19e-09	SKIV2L2	0.392554	7.31e-12	BMP4	0.249794	4.82e-06	INTS6	0.317342	5.24e-10	IDI1	0.338601	0.000569338	GALNT6	0.396725	8.21e-16	TRPV4	-0.320692	4.74e-05	ZDHHC18	-0.358481	5.99e-08	C2orf54	0.365507	5.9e-05	KLHDC2	0.308097	2.34e-06	ARPC4	-0.435195	2.81e-06	PPP2R5C	0.376255
IKZF2	0.351954	1.54e-33	CDC20	-0.550183	0.000235164	GCM1	0.301021	9e-16	NUP214	0.606698	8.44e-62	NDRG4	-0.274701	3.01e-12	NP_115676.1	-0.249599	1.21e-09	IFT46	0.392487	7.37e-12	ALKBH1	0.249593	4.91e-06	G3BP2	0.316902	5.56e-10	FRK	0.338588	0.000569647	ALDH6A1	0.396705	8.24e-16	FUT1	-0.32054	4.78e-05	ATP6AP2	0.358474	5.99e-08	CTAGE11P	0.365408	5.93e-05	HGS	-0.308081	2.35e-06	ABCC11	0.43505	2.83e-06	SLC35F5	0.376237
PLCL1	0.351939	1.55e-33	FOCAD	0.549857	0.000237597	GABARAPL2	-0.30096	9.13e-16	TMEM146	-0.606613	8.87e-62	C5orf36	0.274642	3.04e-12	FANCC	-0.249558	1.22e-09	ATP1B3	-0.392485	7.37e-12	SQRDL	0.249562	4.92e-06	HERC3	0.316738	5.68e-10	RGR	-0.338458	0.000572603	TDP1	0.396696	8.25e-16	LILRB3	-0.32048	4.79e-05	FLJ12716	0.358292	6.09e-08	RRS1	-0.365404	5.93e-05	PPP6R1	-0.307996	2.36e-06	KIAA1671	0.434602	2.91e-06	FMO5	0.376127
KDM6A	0.351867	1.6e-33	VASP	-0.548945	0.000244517	ANK3	0.300914	9.22e-16	KCTD3	0.606504	9.45e-62	SLC44A5	0.274584	3.07e-12	SMAD1	0.249381	1.25e-09	PGGT1B	0.392476	7.38e-12	CYB5A	0.249464	4.97e-06	PEX13	0.316472	5.88e-10	IQCK	0.338378	0.000574452	SLC22A5	0.396259	8.93e-16	PLK2	0.320344	4.83e-05	GMIP	-0.358073	6.21e-08	BSPRY	0.36525	5.98e-05	STK32C	-0.307981	2.36e-06	RNF6	0.43457	2.91e-06	SLC30A9	0.375969
SNHG6	-0.351801	1.64e-33	BUD13	-0.548902	0.00024485	PATZ1	0.300885	9.29e-16	TJP1	0.606339	1.04e-61	STK24	-0.274514	3.11e-12	FAM24B	0.249132	1.3e-09	TERC	-0.392282	7.57e-12	MYB	0.249424	4.98e-06	GGT6	0.316207	6.09e-10	FGD1	-0.337958	0.000584168	FLJ46875	0.396238	8.96e-16	PNRC2	0.320184	4.88e-05	LAMP2	0.357956	6.28e-08	ELMOD3	0.365122	6.02e-05	BRPF1	-0.307838	2.39e-06	CASP2	-0.43437	2.95e-06	LINC00963	0.375904
UBALD2	-0.351663	1.75e-33	IQSEC2	0.548883	0.000244997	GPD1L	0.300852	9.35e-16	FRMD1	-0.606039	1.23e-61	FOXN2	-0.274507	3.12e-12	UBE2G2	-0.248917	1.35e-09	LOC100129034	0.392188	7.67e-12	C7orf60	-0.249389	5e-06	KDM5B	0.315973	6.27e-10	SLC5A1	0.337741	0.000589252	SNAP47	0.396044	9.28e-16	AIF1	-0.320083	4.91e-05	TM4SF13	0.357781	6.38e-08	TJP3	0.365121	6.02e-05	MYC	-0.307671	2.42e-06	PKN1	-0.434333	2.95e-06	TTC39A	0.375803
UBTD2	0.351471	1.9e-33	AGL	0.548825	0.000245443	SAMD15	0.300689	9.71e-16	EIF5	0.606013	1.25e-61	TSTD1	0.274296	3.24e-12	TXNL4A	-0.248789	1.37e-09	C9orf7	0.392069	7.79e-12	LEMD1	-0.24907	5.15e-06	TM7SF2	0.315921	6.32e-10	BAI1	-0.337354	0.000598423	WBP1	0.395863	9.59e-16	EPHB2	-0.320056	4.91e-05	TNFSF9	-0.35749	6.55e-08	MTA1	0.365117	6.02e-05	CXCL17	0.307538	2.45e-06	LMF1	-0.434236	2.97e-06	PPCS	0.375658
ANKRD30A	0.351292	2.06e-33	EXOSC5	-0.548547	0.000247592	CRISP3	0.300624	9.86e-16	COL9A1	-0.605992	1.27e-61	DLL3	-0.274295	3.24e-12	SART1	-0.248765	1.38e-09	CDH5	-0.391899	7.97e-12	GSTO1	-0.248749	5.3e-06	BCOR	0.315908	6.33e-10	LOC100129480	0.337171	0.000602818	MYB	0.395859	9.6e-16	SMIM15	0.320056	4.91e-05	VDAC1	0.357222	6.71e-08	UCP2	0.365112	6.02e-05	MED23	0.307486	2.46e-06	RBM5	0.434148	2.98e-06	HMGCR	0.375552
VTI1B	0.350823	2.54e-33	CRACR2B	0.547973	0.000252092	PEX11A	0.300313	1.06e-15	LOC388503	-0.605752	1.46e-61	SLAIN2	0.274132	3.35e-12	FDXR	-0.248731	1.39e-09	NINJ1	0.391792	8.08e-12	RRAGD	-0.24872	5.31e-06	LONP2	0.315775	6.44e-10	LOC100506972	-0.336632	0.000615886	CYB5A	0.395842	9.62e-16	MPV17L	0.319723	5.01e-05	GPBAR1	-0.357204	6.72e-08	MOGAT2	0.365071	6.03e-05	RFNG	-0.307385	2.48e-06	DDX17	0.434008	3.01e-06	CTPS2	0.375407
ANKRD13B	-0.350749	2.62e-33	NEDD4	0.547954	0.000252246	TBC1D24	0.300102	1.11e-15	TRPM7	0.605635	1.56e-61	WNT5A	0.274022	3.41e-12	ADPRHL1	0.2485	1.44e-09	EHBP1	-0.391607	8.28e-12	GALE	0.247711	5.81e-06	CPEB3	0.315491	6.68e-10	GBP7	-0.33643	0.00062087	C1orf21	0.395573	1.01e-15	PPP2R5A	0.319709	5.01e-05	LOC89894	0.357082	6.79e-08	SLC12A2	0.364975	6.06e-05	DNAJC15	0.307363	2.48e-06	LOC101928399	-0.433896	3.03e-06	RNF43	0.375236
CCDC137	-0.350705	2.68e-33	MLLT6	-0.547462	0.000256162	NUDT16L1	0.29986	1.17e-15	PKP4	0.605327	1.86e-61	SDR16C5	0.273869	3.51e-12	ELF4	-0.248448	1.45e-09	COG3	0.391511	8.39e-12	RAB3D	0.247709	5.81e-06	TMOD2	-0.315392	6.77e-10	PPIG	0.336395	0.000621722	MAK	0.39534	1.05e-15	KLHDC7A	0.319613	5.04e-05	ITGB1	0.356766	6.99e-08	NPNT	0.364665	6.16e-05	NT5C3B	-0.307238	2.51e-06	NINL	-0.433885	3.03e-06	LOC101928725	0.375165
RP11-321G12.1	0.350676	2.71e-33	DENND2D	0.547357	0.000257003	C1orf115	0.299543	1.26e-15	DDX46	0.60517	2.04e-61	LIMA1	0.273741	3.6e-12	PRAF2	-0.248367	1.47e-09	ALG14	0.391491	8.41e-12	SOCS5	-0.24756	5.89e-06	SLC50A1	0.31527	6.88e-10	PTPLAD1	0.33633	0.000623341	HOMEZ	0.395207	1.08e-15	LZTFL1	0.319366	5.11e-05	NBS1	0.356507	7.16e-08	MBP	-0.364663	6.16e-05	UBE2S	-0.307156	2.52e-06	ZNF430	0.433753	3.05e-06	LOC101929765	-0.37497
NRDE2	0.350577	2.83e-33	SDR16C5	0.547272	0.000257685	RP11-532F12.5	0.299358	1.31e-15	ELAVL3	-0.605098	2.12e-61	CASD1	0.273684	3.64e-12	USP5	-0.248366	1.47e-09	KLRG2	-0.391214	8.73e-12	SHROOM3	0.247504	5.92e-06	KIAA0485	0.314958	7.16e-10	C6orf223	0.335883	0.000634512	SYNJ2BP	0.395188	1.08e-15	KLF3	0.319245	5.15e-05	TUBB8-pending	0.356487	7.17e-08	KIF2C	-0.364643	6.16e-05	NCDN	-0.306945	2.57e-06	N4BP2L2	0.433743	3.05e-06	RP11-473I1.9	0.374839
RNF103	0.350319	3.17e-33	MAPK9	0.547022	0.000259707	SPA17	0.299299	1.33e-15	NCOA2	0.604999	2.25e-61	ATG16L1	0.273278	3.93e-12	TOPBP1	-0.248295	1.48e-09	PJA2	0.391045	8.92e-12	AC092620.2	0.2474	5.98e-06	MICALL1	-0.314808	7.3e-10	ENPP3	0.33588	0.000634586	TMF1	0.395032	1.11e-15	C1R	-0.319199	5.16e-05	LOC387984	0.356293	7.29e-08	ASPM	-0.364638	6.16e-05	RAB38	0.306885	2.58e-06	ZNF721	0.433635	3.07e-06	LOC100505985	-0.374752
STX17	0.35029	3.22e-33	ELMO3	0.546596	0.000263183	GPRC5C	0.299152	1.38e-15	SNX19	0.604934	2.33e-61	SPEG	-0.273149	4.02e-12	UNC13B	0.248288	1.48e-09	TAF9	0.390998	8.98e-12	AAED1	-0.247382	5.99e-06	WIBG	0.314801	7.31e-10	SLC35A3	0.33582	0.000636099	BAZ2B	0.394694	1.18e-15	CAPN13	0.319149	5.18e-05	GSR	0.356089	7.43e-08	PSMC1	0.364443	6.22e-05	GMPR2	0.306812	2.59e-06	ARL6IP5	0.433561	3.09e-06	ZMYND8	0.374639
CENPT	-0.350215	3.32e-33	CSNK1E	0.546566	0.000263434	GFER	0.298973	1.44e-15	COL4A4	-0.604882	2.4e-61	PPM1E	-0.273027	4.11e-12	NP_060284	-0.248262	1.49e-09	FLJ33630	0.390815	9.2e-12	ALCAM	0.247346	6.01e-06	LRRC16A	0.314603	7.5e-10	ERBB2	0.3357	0.000639124	CIRBP	0.394627	1.2e-15	FAM221B	0.3188	5.28e-05	NCF4	-0.355815	7.61e-08	PTTG2	-0.364202	6.3e-05	FBXW2	0.306787	2.6e-06	NEK11	0.433216	3.15e-06	ARHGAP5	0.3745
ZNF43	0.350014	3.63e-33	RFX5	-0.54625	0.000266044	EPHA1	0.298852	1.47e-15	PUM1	0.604877	2.41e-61	KCMF1	-0.273015	4.12e-12	MCM5	-0.248217	1.5e-09	FBXO21	0.390795	9.22e-12	CCNG2	0.247316	6.02e-06	TP53INP2	0.314532	7.57e-10	MYH13	-0.335593	0.000641845	CNKSR1	0.39461	1.2e-15	CRNDE	0.318707	5.31e-05	KCNS3	0.355793	7.63e-08	NEIL1	0.363984	6.37e-05	TAB3	0.306682	2.62e-06	AC005537.2	-0.433169	3.16e-06	LOC101927482	0.374215
PANX2	-0.349995	3.66e-33	NAPA	0.545925	0.000268747	HN1L	0.298838	1.48e-15	CLOCK	0.604819	2.49e-61	TEX10	-0.272941	4.18e-12	NP_065195	0.248166	1.51e-09	HNRNPK	0.390703	9.34e-12	MFSD4	-0.247221	6.07e-06	UGT2B28	0.314416	7.69e-10	SREBF1	0.335474	0.000644867	ANGPT1	-0.394593	1.2e-15	DOK3	-0.31834	5.42e-05	FBXO8	0.355762	7.65e-08	TTC9	0.363932	6.39e-05	PGRMC1	0.306444	2.67e-06	TSPAN16	-0.432701	3.25e-06	CASP8	0.373759
CERS6	0.349943	3.75e-33	CILP	-0.545754	0.000270182	TOM1L2	0.298639	1.55e-15	SEL1L	0.604802	2.52e-61	SYN1	-0.272788	4.3e-12	DNAH2	0.24816	1.51e-09	CERS6	0.390662	9.39e-12	NRM	-0.247105	6.14e-06	RORC	0.314367	7.74e-10	KLHL21	-0.335429	0.000646014	RPS15AP10	0.394505	1.22e-15	KLK12	0.318274	5.44e-05	TRIP12	0.355742	7.67e-08	GLUL	0.363931	6.39e-05	PTGIR	-0.306439	2.67e-06	CHM	0.432657	3.25e-06	COL4A2	-0.373602
MAD1L1	-0.349923	3.78e-33	PPM1G	-0.545219	0.000274719	IQCK	0.298622	1.55e-15	TINP1	0.604745	2.6e-61	HPRT1	-0.272755	4.33e-12	TNFSF7	-0.248152	1.52e-09	MRFAP1L1	0.390624	9.43e-12	KIAA2013	-0.24696	6.22e-06	MNAT1	0.314345	7.76e-10	GALC	0.335067	0.000655365	BRI3	-0.394352	1.26e-15	ATP6V1B2	-0.318266	5.44e-05	LRP10	0.355653	7.73e-08	C12orf26	0.3639	6.4e-05	KCNS3	0.306311	2.7e-06	RBM6	0.432495	3.28e-06	SPAG1	0.373472
PSRC1	-0.349865	3.88e-33	BTN3A1	-0.544595	0.000280089	CEP170B	0.298598	1.56e-15	CHD4	0.604735	2.61e-61	OPN1SW	-0.272376	4.64e-12	EPS15	0.248143	1.52e-09	NOTCH1	-0.390553	9.52e-12	MCUR1	-0.246932	6.23e-06	RBM25	0.314329	7.77e-10	DUSP16	0.335001	0.000657079	CYP4X1	0.394321	1.27e-15	SREK1	0.318198	5.46e-05	FLJ38499	0.355208	8.04e-08	COL27A1	-0.363857	6.41e-05	ATG9A	-0.306299	2.7e-06	RHPN1-AS1	-0.432334	3.32e-06	STRN3	0.373461
VAV3	0.349817	3.96e-33	KLHDC7A	0.544423	0.000281585	ANKRD30A	0.298562	1.58e-15	CTNNA2	-0.6047	2.67e-61	PRSS8	0.272106	4.88e-12	BAZ2B	0.248088	1.53e-09	FAM174B	0.390531	9.55e-12	CCKBR	-0.246866	6.27e-06	ADSSL1	0.31425	7.86e-10	PRR15L	0.334472	0.000670943	LOC100133299	0.394091	1.32e-15	MRPL37	-0.318121	5.49e-05	AARS	-0.354777	8.36e-08	CEP152	-0.363686	6.46e-05	KIAA1671	0.306205	2.72e-06	KIAA1715	0.432297	3.32e-06	TMEM87A	0.373434
FAM216A	-0.349776	4.04e-33	ARMC9	0.544411	0.000281694	NEK10	0.298546	1.58e-15	SR140	0.604609	2.81e-61	GNA14	0.27209	4.9e-12	Q9BPX8	-0.247951	1.56e-09	OSCP1	0.390493	9.6e-12	PRKAA2	0.24676	6.33e-06	GRK5	-0.314051	8.06e-10	LOC728061	-0.33445	0.000671538	TAPT1	0.393989	1.34e-15	C14orf2	0.317834	5.58e-05	MGC33302	0.354501	8.57e-08	LRP10	0.363547	6.51e-05	SRBD1	0.306202	2.72e-06	ATG12	0.432248	3.33e-06	NKX3-1	0.373385
ZNF510	0.349753	4.08e-33	TRA2B	-0.544235	0.000283234	AZGP1P1	0.298281	1.68e-15	C1orf61	-0.604601	2.82e-61	AKT2	-0.271964	5.02e-12	C17orf48	0.247926	1.57e-09	MKNK2	0.3902	9.98e-12	LOC102723927	0.246717	6.35e-06	MACC1	0.313906	8.21e-10	ST6GALNAC1	0.33434	0.000674468	MREG	0.39367	1.42e-15	PNPLA6	-0.317648	5.64e-05	TCEB3	-0.354429	8.62e-08	LOC100507022	0.363263	6.6e-05	LRIG1	0.30613	2.74e-06	SOX8	-0.432007	3.38e-06	GDPGP1	0.37316
ZNF41	0.349256	5.08e-33	CCNA2	-0.544054	0.000284825	BEX5	0.298258	1.69e-15	PABPN1	0.604576	2.86e-61	PPFIBP2	0.27191	5.07e-12	NP_079232	0.247913	1.57e-09	CREB1	0.38995	1.03e-11	NVL	0.246677	6.37e-06	ZNF613	0.313811	8.32e-10	ZNF783	-0.334216	0.000677765	CCP110	0.393612	1.44e-15	NEK4	0.317614	5.65e-05	RNF103	0.353716	9.19e-08	IQCK	0.362853	6.74e-05	PKDCC	-0.305883	2.79e-06	COL22A1	-0.431876	3.4e-06	KIF17	-0.37306
AC144450.2	0.349242	5.11e-33	SNIP1	-0.543925	0.000285964	CINP	0.298056	1.77e-15	RPL11	0.604549	2.91e-61	MARVELD2	0.271856	5.12e-12	Q8NAJ5_HUMAN	0.247455	1.69e-09	SH3BP4	0.389885	1.04e-11	CRISPLD1	-0.246517	6.47e-06	SLC35A1	0.313284	8.9e-10	SCNN1A	0.33421	0.000677943	CAPN8	0.393441	1.48e-15	ANKRD33B	-0.317441	5.7e-05	GALC	0.35371	9.19e-08	CTPS	-0.362263	6.94e-05	PHLDB3	-0.305784	2.81e-06	IRF5	-0.431856	3.41e-06	MAP4K3	0.373005
ADSS	0.349219	5.16e-33	S100A1	0.54392	0.00028601	LDLRAP1	0.297964	1.8e-15	TNRC6B	0.604508	2.98e-61	IL22RA1	-0.271616	5.35e-12	SYPL1	0.247444	1.69e-09	ANXA7	0.38984	1.05e-11	GNPNAT1	0.246301	6.59e-06	CTSA	-0.313279	8.91e-10	SEMA3E	0.334057	0.000682039	LOC440297	-0.393341	1.51e-15	HN1L	0.317214	5.78e-05	DUSP16	0.353561	9.32e-08	CBX3P2	-0.362198	6.96e-05	DBF4B	-0.305764	2.82e-06	KDM2B	-0.431605	3.46e-06	TRIM62	0.372988
DNAJC16	0.348966	5.77e-33	BOK	0.543885	0.000286322	EIF2B4	0.297837	1.86e-15	UBAP2L	0.604276	3.4e-61	C9orf25	-0.271614	5.35e-12	MRPL38	-0.247435	1.69e-09	PIM1	-0.389829	1.05e-11	C12orf73	-0.2463	6.59e-06	DAAM1	0.313141	9.07e-10	KIAA1919	0.333813	0.000688639	IQCD	0.39333	1.51e-15	LNX2	0.317178	5.79e-05	CKIP-1	-0.353521	9.35e-08	NFIA	0.362116	6.99e-05	NUDT15	0.305746	2.82e-06	MARVELD2	0.431451	3.49e-06	GDPD1	0.37274
FAM206A	0.348937	5.85e-33	RHBDD2	0.543858	0.000286554	EIF2B2	0.297808	1.87e-15	SGPL1	0.604226	3.5e-61	ENPP1	0.271451	5.52e-12	NFXL1	0.2474	1.7e-09	BBS4	0.389525	1.09e-11	CDK18	-0.24609	6.72e-06	MAD1L1	-0.313002	9.23e-10	ZNF425	0.333462	0.000698203	ANKRD30B	0.393146	1.56e-15	ZSCAN32	0.317151	5.8e-05	DAZAP2	0.353446	9.41e-08	PON1	0.36197	7.04e-05	NUCB1	-0.30574	2.82e-06	ALYREF	-0.431228	3.53e-06	ZNF718	0.372446
RP9P	-0.348922	5.89e-33	TAPBP	-0.543727	0.000287719	ZNF783	-0.29777	1.88e-15	SLTM	0.604191	3.57e-61	RNF141	0.270784	6.24e-12	ALDH2	0.246985	1.82e-09	DHX15	0.389153	1.14e-11	MPV17L	0.245994	6.77e-06	ACAD8	0.312993	9.25e-10	PARVB	-0.333198	0.000705509	RASA4	-0.39293	1.62e-15	LILRB4	-0.316632	5.97e-05	CRY1	0.353389	9.46e-08	ATG16L1	0.361635	7.16e-05	MRPS14	0.305711	2.83e-06	LOC101929511	-0.431164	3.55e-06	ZXDB	0.37224
NKIRAS2	-0.348768	6.3e-33	TCF7L2	-0.543408	0.000290574	RSU1	-0.297752	1.89e-15	RABGAP1	0.604052	3.87e-61	BSPRY	0.270437	6.66e-12	DDX56	-0.246763	1.88e-09	NVL	0.388818	1.2e-11	ELOVL4	-0.24556	7.04e-06	HOXC11	0.312352	1e-09	PAX3	-0.333103	0.000708161	AGR3	0.392851	1.65e-15	C1QC	-0.316562	6e-05	PIK3CB	0.353297	9.54e-08	AURKB	-0.36161	7.17e-05	YPEL5	0.305598	2.85e-06	TST	0.431035	3.57e-06	SVIP	0.372218
RCHY1	0.348459	7.22e-33	A2ML1	-0.542592	0.000297979	SPATA17	0.297747	1.89e-15	PNLIPRP1	-0.60403	3.92e-61	NDRG1	-0.270108	7.07e-12	ZNF521	0.246693	1.9e-09	ZNF619	0.388622	1.23e-11	ERBB2	0.24555	7.05e-06	TUBBP5	0.312257	1.02e-09	PAIP2B	0.333021	0.000710448	PLEKHA6	0.392629	1.71e-15	STRN3	0.316203	6.12e-05	FYCO1	0.353031	9.77e-08	SPG11	0.361606	7.17e-05	TMEM165	0.305525	2.87e-06	C3orf58	-0.430902	3.6e-06	CLYBL-AS2	-0.372169
ZDHHC18	-0.348394	7.42e-33	PINX1	-0.540659	0.00031621	SH3RF2	0.297718	1.91e-15	PRPF40A	0.603922	4.17e-61	ARRDC1	0.269869	7.39e-12	C8orf1	0.246673	1.91e-09	PLXNA1	-0.38861	1.23e-11	RREB1	0.24536	7.17e-06	CDC42SE1	0.31221	1.02e-09	C1orf115	0.332872	0.00071461	SKIV2L2	0.392559	1.73e-15	TMEM231	-0.316194	6.12e-05	MAL2	0.352866	9.91e-08	HMGB2	-0.361565	7.18e-05	NXPH3	-0.305471	2.88e-06	PCCA	0.430886	3.6e-06	GPBP1	0.372137
LATS1	0.34838	7.47e-33	BCL3	-0.540407	0.000318661	ACPP	0.297614	1.95e-15	PPP1R15B	0.603881	4.26e-61	WDR52	0.269631	7.72e-12	UBE2J1	0.246642	1.92e-09	ZMYND12	0.388575	1.24e-11	SHROOM1	0.245282	7.22e-06	SPTSSA	0.311614	1.1e-09	AP4S1	0.332529	0.000724307	OAZ3	0.392263	1.83e-15	EPB41L4A	0.316103	6.15e-05	UBE2C	-0.35281	9.96e-08	PRKAA1	0.361088	7.35e-05	SAMD12	0.305468	2.88e-06	ZNF486	0.430757	3.63e-06	OMA1	0.371807
PTPN3	0.348306	7.72e-33	NCOA7	-0.540356	0.000319162	KRT8	0.297255	2.12e-15	INTS6	0.603874	4.28e-61	C12orf26	0.269625	7.73e-12	GLS2	0.246584	1.93e-09	PRPF39	0.388575	1.24e-11	FAIM2	0.245229	7.25e-06	LOC100506995	0.31135	1.14e-09	ROPN1L	0.332477	0.000725765	TBC1D8	0.391766	2e-15	OTULIN	-0.3161	6.16e-05	KIAA0251	0.352801	9.97e-08	RACGAP1	-0.360766	7.47e-05	TMPRSS6	-0.30538	2.9e-06	C9orf152	0.430509	3.68e-06	PNPLA4	0.371749
HSD17B4	0.348205	8.07e-33	STRN	-0.540134	0.000321333	FBXW2	0.297193	2.15e-15	PAPPA2	-0.603665	4.83e-61	MAT1A	-0.269403	8.05e-12	VINC_HUMAN	0.246492	1.96e-09	IGF2BP2	-0.388511	1.25e-11	GNS	-0.245134	7.31e-06	TRIM62	0.31128	1.15e-09	FBXO36	0.332352	0.000729338	RABEP2	0.391443	2.12e-15	ERBB2IP	0.31604	6.18e-05	FLJ12994	0.352801	9.97e-08	LCA5	0.360753	7.48e-05	HSD17B12	0.305365	2.91e-06	UBR3	0.430434	3.7e-06	RALGAPA1	0.371695
HOMEZ	0.348092	8.48e-33	GSTZ1	0.539322	0.000329404	TTC7B	-0.297121	2.18e-15	NRAP	-0.603572	5.09e-61	ZNF623	-0.268612	9.31e-12	NP_150628.1	-0.246423	1.98e-09	INADL	0.388026	1.33e-11	BRAF	-0.244986	7.41e-06	JMJD6	-0.311165	1.17e-09	FLJ27352	0.332233	0.000732766	ANKRD30A	0.391284	2.18e-15	SLC7A7	-0.316014	6.19e-05	SYTL2	0.352676	1.01e-07	FRK	0.360703	7.49e-05	STT3B	0.305329	2.91e-06	PPP1R18	-0.430331	3.72e-06	KRR1	0.371492
KAT2A	-0.348081	8.52e-33	CHMP7	0.539287	0.000329753	FSCN1	-0.296929	2.28e-15	DNM1L	0.603561	5.12e-61	ZNF91	0.268404	9.67e-12	LRRC51	0.246336	2.01e-09	BBS1	0.387962	1.34e-11	FANCM	0.24478	7.54e-06	PRODH	0.310591	1.26e-09	F7	0.33223	0.000732836	PLEKHG2	-0.391199	2.21e-15	EP400NL	-0.315991	6.19e-05	ZNF350	0.352593	1.02e-07	ELMOD2	0.360671	7.51e-05	ATL3	0.305011	2.99e-06	LPCAT4	-0.430169	3.76e-06	RFFL	0.371431
SLMAP	0.34808	8.52e-33	DCP2	-0.539192	0.00033071	RAB7B	-0.296744	2.37e-15	TSPAN15	0.603516	5.25e-61	IGSF21	0.268308	9.85e-12	ATP6V1D	0.24625	2.04e-09	DNMBP	0.387776	1.37e-11	MUC6	0.244721	7.58e-06	MAPK12	-0.310472	1.28e-09	TNIK	0.332047	0.000738111	SEMA4B	0.391194	2.21e-15	ANKRD11	-0.315983	6.2e-05	MGC10772	-0.35253	1.02e-07	CNTN1	0.360377	7.62e-05	ETFA	0.304989	2.99e-06	PTPN12	0.43015	3.76e-06	TMCO1	0.371192
MRPL14	-0.347881	9.3e-33	MLPH	0.539142	0.000331212	LRG1	0.296569	2.47e-15	ZNF700	0.603505	5.29e-61	ERP44	-0.268017	1.04e-11	NP_542391.1	-0.24614	2.07e-09	LYPLAL1	0.38758	1.41e-11	PSIP1	-0.244683	7.61e-06	TMEM25	0.310445	1.28e-09	COG3	0.331984	0.000739947	RHOQ	-0.391169	2.22e-15	TYMS	-0.315953	6.21e-05	GTF2I	0.352478	1.03e-07	TBCB	-0.360306	7.64e-05	C17orf100	-0.30491	3.01e-06	PCDHB17	-0.429821	3.83e-06	SIRT1	0.371171
YLPM1	0.347519	1.09e-32	RELA	-0.539102	0.000331619	RALGAPA2	0.296452	2.54e-15	RYK	0.603472	5.39e-61	SP5	0.267941	1.05e-11	BCAT1	-0.246031	2.11e-09	KCNK5	-0.387363	1.45e-11	TMED10	0.244553	7.7e-06	PEX1	0.310365	1.3e-09	ZNF780A	0.33185	0.00074382	SEL1L	0.391066	2.26e-15	HSD17B14	-0.315896	6.23e-05	BNIP3L	0.352234	1.05e-07	SRSF8	0.360188	7.69e-05	WNT5A	0.304908	3.01e-06	F11R	0.429667	3.87e-06	ATG12	0.370437
UHRF1BP1L	0.347392	1.15e-32	TRAPPC8	0.538543	0.000337309	LOC100507516	0.296328	2.61e-15	VEZT	0.60326	6.08e-61	QSOX2	-0.267889	1.06e-11	NF1	0.246019	2.11e-09	PFDN4	-0.387316	1.46e-11	SLC43A3	-0.244521	7.72e-06	IRX5	0.31027	1.31e-09	PPP2R5B	-0.331725	0.000747472	ARRDC1	0.390937	2.31e-15	TJP3	0.315516	6.36e-05	DKFZp434D177	0.352049	1.07e-07	PEX7	0.359481	7.96e-05	EIF3L	0.304867	3.02e-06	E2F1	-0.429554	3.89e-06	MAP7D3	-0.370384
RP11-500C11.3	-0.347389	1.15e-32	ARFGAP3	-0.538085	0.000342041	MMGT1	-0.2963	2.62e-15	DOPEY2	0.603212	6.25e-61	SRPK3	0.267883	1.06e-11	NUP85	-0.245949	2.13e-09	UNC13D	-0.386967	1.52e-11	DOPEY2	0.244415	7.79e-06	TP53TG1	0.309952	1.37e-09	OPN1SW	-0.331719	0.000747657	UBE3A	0.390855	2.35e-15	NTN4	0.315385	6.41e-05	RPE	0.351846	1.08e-07	ACOT1	0.359355	8.01e-05	IRAK1	-0.304622	3.08e-06	FCHO1	-0.429533	3.9e-06	TCEAL4	0.37038
TWF1	0.3473	1.2e-32	AKAP8L	-0.537926	0.000343696	NEK5	0.296282	2.63e-15	H2AFV	0.603183	6.35e-61	FSD1L	-0.267734	1.09e-11	LUZP5	-0.245925	2.14e-09	MYO5C	0.386928	1.53e-11	LYSMD2	-0.244401	7.8e-06	ANKRD5	0.309938	1.37e-09	SCD	0.33153	0.000753198	GATA3	0.39083	2.36e-15	TSPAN33	-0.315307	6.44e-05	FLJ22021	-0.351492	1.12e-07	SLC35A1	0.359229	8.06e-05	RARG	-0.304608	3.08e-06	WWP2	-0.42941	3.92e-06	SMIM22	0.370082
COQ6	0.347257	1.22e-32	CENPF	-0.537864	0.000344348	LEO1	0.296199	2.68e-15	HADHA	0.603153	6.46e-61	C9orf7	0.267721	1.1e-11	FBXO7	-0.245798	2.18e-09	AP1AR	0.386902	1.54e-11	MBD6	0.244259	7.9e-06	C2orf54	0.309781	1.4e-09	VSTM2L	0.331471	0.000754958	CDV3	-0.390592	2.46e-15	ABCD4	0.315203	6.47e-05	ATF1	0.351445	1.12e-07	ZNF597	0.359104	8.11e-05	IVNS1ABP	0.304527	3.1e-06	C11orf84	-0.429305	3.95e-06	SOCS4	0.37
VWA2	0.347156	1.28e-32	CLCN3	0.537853	0.000344464	RCOR1	0.29593	2.85e-15	RSL1D1	0.603136	6.53e-61	KHDC1	-0.26764	1.11e-11	NP_060663	-0.245787	2.19e-09	GPR39	0.386888	1.54e-11	BIK	0.243834	8.2e-06	TOM1L2	0.309737	1.41e-09	CYP4X1	0.331302	0.000759952	SLC7A8	0.390579	2.47e-15	PARVB	-0.315186	6.48e-05	ICAM3	-0.351402	1.13e-07	CAPN8	0.358866	8.2e-05	VARS	-0.30443	3.13e-06	RP11-680F8.4	0.429208	3.97e-06	CMYA5	0.369782
TPRA1	-0.347008	1.36e-32	SAP130	-0.537844	0.000344562	DNAJC6	-0.295914	2.86e-15	MAP3K7IP3	0.603118	6.59e-61	RAB3D	0.267539	1.13e-11	NP_057026	-0.245723	2.21e-09	CLDN12	0.38681	1.56e-11	TPRN	0.243669	8.32e-06	ALCAM	0.30969	1.41e-09	MBOAT2	0.331233	0.000762002	HDHD3	0.390198	2.64e-15	LOXL3	-0.315179	6.48e-05	NFE2L2	0.351387	1.13e-07	PA2G4	-0.358742	8.25e-05	ERH	0.304339	3.15e-06	CHRAC1	-0.428909	4.04e-06	ORC2	0.369747
TTC37	0.346683	1.57e-32	CKMT1A	0.537304	0.00035025	NUMBL	-0.295816	2.92e-15	ARHGAP12	0.603098	6.67e-61	CCDC162	0.267483	1.14e-11	NUP37	-0.24564	2.24e-09	CHMP1A	-0.38673	1.57e-11	AMPD2	-0.243659	8.33e-06	EIF2AK3	0.309584	1.43e-09	TIMM9	0.331156	0.000764293	SEC16A	0.390043	2.71e-15	SLC9A6	-0.314901	6.59e-05	DKFZP434E2318	0.351264	1.14e-07	LOC100128979	0.358705	8.27e-05	CLPP	-0.304244	3.17e-06	TGM1	-0.428858	4.05e-06	YIPF6	0.369558
PGS1	-0.34642	1.76e-32	AMPD2	-0.536453	0.000359392	FGFR4	0.295704	3e-15	XRN2	0.603055	6.83e-61	MYT1	-0.267357	1.17e-11	FOXM1	-0.245572	2.26e-09	THOC4	-0.386551	1.61e-11	NKTR	0.243549	8.41e-06	PPP2R5E	0.309484	1.45e-09	LRFN4	-0.331023	0.000768272	EPB41L5	0.389897	2.78e-15	PDCD6IP	0.314824	6.61e-05	PQBP1	-0.351212	1.15e-07	CDT1	-0.358611	8.31e-05	PTPRK	0.304179	3.19e-06	ZNF426	0.428853	4.05e-06	ATP13A4	0.369537
COPB1	0.346346	1.82e-32	RAF1	0.536427	0.000359668	ATG4A	0.295487	3.15e-15	ATP2B3	-0.60294	7.3e-61	ZNF737	0.267334	1.18e-11	C10orf69	-0.245555	2.27e-09	ZNF14	0.386516	1.62e-11	ELOVL5	0.243533	8.42e-06	ALDH3B1	-0.30889	1.57e-09	CLTCL1	-0.33102	0.000768369	FAM114A2	0.38988	2.79e-15	CEBPG	-0.31477	6.63e-05	HSRTSBETA	0.351195	1.15e-07	CEP55	-0.35829	8.44e-05	AX748157	-0.30385	3.27e-06	TPI1	-0.428644	4.1e-06	TIRAP	0.369494
YPEL2	0.346199	1.94e-32	ATAD1	0.536277	0.00036131	MFSD2A	0.295334	3.26e-15	RBBP4	0.602794	7.93e-61	CYBRD1	0.267136	1.22e-11	CPSF2	0.245142	2.42e-09	TRIP4	0.386405	1.64e-11	IQGAP2	0.243377	8.54e-06	TMEM150B	-0.308745	1.59e-09	PROM2	0.331013	0.000768582	C2CD4C	-0.389814	2.82e-15	GPATCH2	0.314499	6.74e-05	ARHT1	0.351165	1.15e-07	CYP2S1	-0.358253	8.45e-05	ZNF143	0.303813	3.28e-06	MYO6	0.428571	4.12e-06	SERPINA2	-0.369453
KIAA0430	0.346091	2.04e-32	RACGAP1	-0.536086	0.000363399	ERBB3	0.295295	3.29e-15	SMG7	0.60275	8.13e-61	ZDHHC3	0.266583	1.35e-11	NP_689613.1	0.245071	2.44e-09	TAF9B	0.386338	1.65e-11	CTSV	-0.243241	8.64e-06	HDAC5	-0.308744	1.59e-09	CCNG1	0.330927	0.000771176	EGF	0.389456	3.01e-15	MED4	0.314455	6.75e-05	AWP1	0.351145	1.15e-07	EHF	0.358155	8.49e-05	DEF8	-0.303763	3.29e-06	KIAA1549L	-0.428483	4.14e-06	CCDC64B	0.369205
PRDM10	0.34598	2.14e-32	TIPIN	-0.535869	0.000365788	ATP6V0A2	-0.295292	3.29e-15	FRMPD2	-0.602742	8.17e-61	TRIM47	-0.266474	1.38e-11	UBE2O	-0.244931	2.5e-09	NPSA	0.386305	1.66e-11	RPP25	-0.243205	8.67e-06	STAM2	0.308685	1.61e-09	AVPI1	-0.330745	0.000776647	LOC100127909	0.389226	3.13e-15	NUMB	0.314291	6.82e-05	ITGB4BP	-0.350968	1.17e-07	C16orf71	0.358131	8.5e-05	GALNT3	0.303753	3.3e-06	MBD3	-0.428478	4.14e-06	DOPEY2	0.369204
LPCAT4	-0.345949	2.17e-32	VRK3	-0.535762	0.000366962	TSPAN13	0.295241	3.33e-15	SS18	0.602567	9.02e-61	DOCK3	-0.266473	1.38e-11	NP_660295.2	0.244844	2.53e-09	KLHL12	0.386143	1.7e-11	UBR1	0.24313	8.72e-06	LOC100508047	0.308571	1.63e-09	TPD52L2	-0.330646	0.000779651	GOLGA1	0.388759	3.4e-15	TMEM39B	-0.314262	6.83e-05	GAB1	0.350579	1.21e-07	C22orf32	0.358051	8.54e-05	RP11-540O11.1	-0.303686	3.31e-06	SLC4A2	-0.428389	4.16e-06	ZNF254	0.369107
TOMM40	-0.345732	2.38e-32	ZNF8	-0.535556	0.000369256	KIAA0586	0.295199	3.36e-15	CAND1	0.602524	9.25e-61	ANP32E	-0.266377	1.4e-11	THEM2	-0.244665	2.6e-09	TP53TG1	0.385955	1.74e-11	BACE1	-0.243089	8.75e-06	IKZF2	0.308398	1.67e-09	CXorf23	0.330559	0.000782304	MAP7D3	-0.388698	3.44e-15	PSTPIP1	-0.314152	6.87e-05	SCYE1	0.350495	1.22e-07	GTPBP10	0.357781	8.65e-05	LINC00467	0.303659	3.32e-06	ATP6V0E1	0.428299	4.18e-06	MAP3K9	0.369019
GOLM1	0.345654	2.46e-32	EPM2AIP1	0.53549	0.00036999	FLJ27354	-0.295052	3.47e-15	ARHGDIB	0.602486	9.45e-61	RETSAT	0.266295	1.42e-11	BRIP1	-0.244412	2.7e-09	ANKRD30B	0.385911	1.75e-11	MAP3K1	0.242968	8.85e-06	CAPN8	0.308311	1.69e-09	CCBP2	0.330493	0.000784322	C14orf102	0.38843	3.6e-15	CTSB	-0.31389	6.97e-05	C6orf85	0.350274	1.25e-07	VTI1B	0.357776	8.65e-05	PRMT1	-0.303607	3.33e-06	SRSF5	0.428281	4.19e-06	MPC2	0.368973
TRAPPC13	0.345579	2.54e-32	KIDINS220	0.535374	0.00037128	SUOX	0.29481	3.66e-15	SUCLG2	0.602036	1.22e-60	C20orf112	-0.266294	1.42e-11	ZRF1	-0.244305	2.75e-09	ZBTB7B	0.385682	1.8e-11	UBE2S	-0.242931	8.88e-06	ZNF438	-0.308257	1.7e-09	FSD1	-0.330482	0.000784665	FZD9	-0.388355	3.65e-15	MLXIP	-0.313675	7.06e-05	KLHDC2	0.350069	1.27e-07	ORC6	-0.357731	8.67e-05	B4GALNT1	-0.303607	3.33e-06	RALB	0.42807	4.24e-06	IMMP1L	0.368911
RRP9	-0.3452	3e-32	SDE2	-0.535233	0.000372859	ZNF839	0.29398	4.4e-15	RCP9	0.601901	1.32e-60	EGF	0.266193	1.45e-11	ZNF197	-0.244094	2.84e-09	LOC440297	-0.385613	1.82e-11	PCSK1N	-0.242843	8.95e-06	OTUD7B	0.308091	1.73e-09	LOC100127910	-0.330422	0.00078649	FBXO21	0.388275	3.7e-15	REEP3	0.313571	7.1e-05	MX2	-0.34997	1.28e-07	PRKCH	0.357664	8.7e-05	ZDHHC18	-0.303579	3.34e-06	IRAK4	0.427971	4.26e-06	SHROOM2	0.368683
BAZ2B	0.345156	3.06e-32	PMVK	0.535198	0.000373259	ACAD8	0.293849	4.54e-15	Q96NB8_HUMAN	0.601786	1.41e-60	DNAJC28	0.266082	1.48e-11	SC5DL	0.24398	2.89e-09	SNHG10	0.385572	1.83e-11	ADCK1	0.242751	9.02e-06	BRI3	-0.307991	1.76e-09	ENTPD5	0.330339	0.000789057	ZNF311	0.388108	3.81e-15	KHK	-0.313554	7.1e-05	TBX19	-0.349963	1.28e-07	SLC17A9	-0.357319	8.85e-05	DPP9	-0.303538	3.35e-06	ABAT	0.427705	4.33e-06	TMEM251	0.368617
RP11-400K9.3	0.345024	3.24e-32	SCUBE2	0.535	0.000375492	TRIM62	0.293792	4.59e-15	TMBIM4	0.601707	1.47e-60	TP53INP1	0.266046	1.49e-11	PPOX	0.243966	2.89e-09	MR1	0.385524	1.84e-11	DEGS2	0.242143	9.51e-06	LNX2	0.307967	1.76e-09	EDEM3	0.330242	0.000792042	SPRED2	0.38806	3.84e-15	LOC101929511	-0.313548	7.11e-05	FLJ20094	0.349703	1.31e-07	VWA5A	0.35713	8.93e-05	CNOT3	-0.303495	3.36e-06	MRPL2	-0.427666	4.34e-06	COL4A5	0.36847
SOCS4	0.344931	3.37e-32	NUDC	-0.534994	0.000375555	SNW1	0.293729	4.66e-15	EIF3H	0.601692	1.48e-60	ATP11A	-0.266028	1.49e-11	C11orf15	0.24395	2.9e-09	SHROOM3	0.385506	1.84e-11	THRB	0.241999	9.63e-06	MGEA5	0.307939	1.77e-09	UBR4	-0.330211	0.000792996	USP3	0.387948	3.92e-15	MYO5C	0.313407	7.16e-05	FUT1	-0.349662	1.32e-07	ALKBH2	-0.356789	9.08e-05	TMEM161A	-0.303489	3.36e-06	HNRNPUL1	-0.42759	4.36e-06	SLC44A5	0.368309
PDCD5	-0.344917	3.39e-32	NFKBIE	-0.534938	0.000376187	NVL	0.293473	4.93e-15	TCEA1	0.601663	1.51e-60	CSGALNACT1	0.265962	1.51e-11	WDR59	-0.243785	2.98e-09	SLC9A1	0.385502	1.84e-11	FUT6	0.241865	9.74e-06	LOC90246	0.307804	1.8e-09	STRADB	0.33012	0.000795797	BCCIP	0.38788	3.97e-15	CYP2S1	-0.313363	7.18e-05	LOC154467	-0.349635	1.32e-07	ACOT11	-0.356459	9.23e-05	ACBD4	-0.303462	3.37e-06	TMEM74	-0.427535	4.37e-06	MAK	0.368231
CLDN12	0.344861	3.48e-32	PLGRKT	0.53402	0.000386711	PIH1D2	0.293042	5.42e-15	C3orf20	-0.601641	1.53e-60	RARG	-0.26591	1.52e-11	HECTD3	0.243542	3.09e-09	ZNF100	0.385294	1.89e-11	SLC36A4	-0.241834	9.77e-06	ZNF680	0.307792	1.8e-09	FBXO4	0.329999	0.000799559	TMOD2	-0.387746	4.06e-15	KIF18B	-0.313166	7.26e-05	MAP4K5	0.349633	1.32e-07	KNTC1	-0.356422	9.24e-05	EIF4E3	0.303282	3.42e-06	PTP4A2	0.427129	4.47e-06	ZCCHC8	0.368155
SCARB2	0.344855	3.49e-32	HSD17B7	0.533965	0.00038735	NMB	-0.293022	5.45e-15	MKLN1	0.601579	1.58e-60	ZSCAN12L1	-0.265891	1.53e-11	ARHGDIB	0.24342	3.15e-09	GPC4	0.385237	1.91e-11	IQCK	0.241737	9.85e-06	CD24	0.30764	1.83e-09	FBXL3	0.329955	0.000800922	XLOC_001942	0.387728	4.08e-15	TBC1D24	0.313117	7.28e-05	RhoGAP2	-0.349573	1.33e-07	KIF23	-0.356354	9.27e-05	MYPOP	-0.303095	3.47e-06	MARCKSL1	-0.426962	4.51e-06	RALGPS1	0.368066
CTD-3065J16.9	-0.344702	3.73e-32	SMG8	0.533936	0.000387685	HERC5	-0.292931	5.56e-15	NUCKS1	0.601551	1.61e-60	PBLD	0.265882	1.53e-11	Q6P6A7_HUMAN	-0.243394	3.16e-09	GKAP1	0.385173	1.92e-11	ARMCX3	0.241587	9.98e-06	GALNT10	0.307636	1.84e-09	NT5C3L	-0.329894	0.000802833	EFCAB6	0.387718	4.08e-15	CTLA4	-0.313108	7.28e-05	PPP1R12A	0.349414	1.34e-07	ATP7A	0.356218	9.33e-05	TMED10	0.302976	3.5e-06	LOC101927814	-0.426808	4.55e-06	AFF4	0.368037
UMAD1	0.344679	3.76e-32	RAB30	0.533741	0.000389961	HSD17B4	0.292869	5.64e-15	SNX5	0.601344	1.81e-60	RALGPS2	0.265744	1.57e-11	WDR35	0.243363	3.17e-09	LINC00324	0.385109	1.94e-11	LEO1	0.241446	1.01e-05	TUFT1	0.307304	1.91e-09	SPATA6	0.329723	0.000808207	SERINC2	0.387413	4.31e-15	LILRB1	-0.313078	7.3e-05	ZNF294	0.349389	1.35e-07	HIC2	-0.355908	9.48e-05	ARFGAP3	0.302806	3.55e-06	TMEM179	-0.426597	4.61e-06	MACC1	0.367956
TMEM251	0.344178	4.67e-32	IFI6	-0.533576	0.000391891	AX747630	0.292856	5.65e-15	MYBPC2	-0.601303	1.85e-60	ATG2B	0.265741	1.57e-11	TSPAN1	0.243343	3.18e-09	BEND5	0.385055	1.95e-11	ENO2	-0.241425	1.01e-05	CBR4	0.306986	1.99e-09	SUN5	-0.329627	0.000811201	SLC37A1	0.387066	4.58e-15	TIMM9	0.312934	7.36e-05	VAV3	0.349389	1.35e-07	GMDS	0.355883	9.49e-05	STYX	0.302794	3.55e-06	ZNF587	0.426506	4.63e-06	ARPP19	0.36757
PSD3	0.344138	4.76e-32	LAGE3	0.533257	0.000395659	MYBL1	-0.292824	5.69e-15	HNRNPM	0.601184	1.98e-60	SYNJ2BP	0.265527	1.63e-11	PCDHB5	0.243207	3.25e-09	FAM206A	0.384976	1.97e-11	PDCD6	0.241166	1.04e-05	MED23	0.306787	2.04e-09	IQGAP2	0.329412	0.000818013	MCAM	-0.386947	4.67e-15	RAB30	0.312814	7.4e-05	POLR2C	-0.349246	1.36e-07	GNAZ	-0.355866	9.5e-05	ASPHD1	-0.302747	3.56e-06	TAOK1	0.426481	4.64e-06	ZBED5-AS1	0.367166
AMPD2	-0.343994	5.06e-32	MIA3	0.533192	0.000396429	COL4A5	0.292745	5.79e-15	LARS	0.601183	1.98e-60	NUS1	-0.265434	1.66e-11	MYC	-0.243095	3.31e-09	SWAP70	0.384956	1.98e-11	SNAP25	-0.241152	1.04e-05	UEVLD	0.3063	2.17e-09	L2HGDH	0.329374	0.000819242	B4GALT3	0.386894	4.72e-15	UXS1	-0.312777	7.42e-05	KIAA0310	0.349231	1.37e-07	PPEF1	0.355817	9.52e-05	HIBADH	0.302644	3.59e-06	EN2	-0.426363	4.67e-06	TFAP2B	0.367135
CEP131	-0.343848	5.39e-32	KRT81	0.532702	0.000402276	NKX3-1	0.292554	6.04e-15	RPL31	0.601107	2.07e-60	CLEC3A	0.265266	1.71e-11	GP73_HUMAN	0.242992	3.36e-09	KBTBD10	0.384431	2.12e-11	HSD17B14	-0.24104	1.05e-05	NOSTRIN	0.306279	2.18e-09	LOC441052	-0.329345	0.000820144	DNAJC16	0.386806	4.79e-15	PPA2	0.31269	7.46e-05	FLJ34588	0.348938	1.4e-07	DTWD2	0.355816	9.52e-05	C14orf119	0.302633	3.6e-06	PRKRA	0.426324	4.68e-06	XBP1	0.367093
ZDHHC3	0.343845	5.4e-32	RIDA	-0.532328	0.000406797	AKT2	-0.292458	6.17e-15	PSME1	0.60108	2.1e-60	PAH	-0.265152	1.75e-11	SGOL2	-0.242956	3.38e-09	SCP2	0.384383	2.13e-11	GGPS1	0.24103	1.05e-05	IRF5	-0.306209	2.2e-09	OCLN	0.329217	0.000824245	BTBD7	0.386803	4.79e-15	TSTA3	0.312672	7.46e-05	FLJ10156	-0.348824	1.42e-07	MAP7	0.355711	9.57e-05	TMEM87A	0.302608	3.6e-06	WSB1	0.426116	4.74e-06	LOC100128988	-0.367036
SLC30A7	0.343738	5.66e-32	AP1G2	0.53212	0.000409329	MFSD4	-0.292413	6.23e-15	RPL9	0.601004	2.19e-60	STAR	-0.264917	1.82e-11	MB	0.242792	3.46e-09	BCCIP	0.384366	2.14e-11	TRAM1	-0.24082	1.07e-05	RHOG	-0.306163	2.21e-09	BZW2	0.328793	0.00083791	DHRS7	0.386576	4.99e-15	SHROOM3	0.31267	7.46e-05	LOC150498	0.348798	1.42e-07	TRPT1	0.355669	9.59e-05	KIAA2013	-0.302542	3.62e-06	CASKIN2	-0.425947	4.78e-06	SCYL2	0.366905
CCNT2	0.343733	5.67e-32	STARD10	0.531989	0.000410933	MYZAP	-0.292291	6.41e-15	SFRS12	0.600987	2.21e-60	PBOV1	0.264853	1.85e-11	RARRES3	0.242678	3.52e-09	METTL20	0.384336	2.14e-11	SPAST	-0.240551	1.09e-05	ZNF253	0.306055	2.24e-09	TLR9	-0.328592	0.000844453	UBXN10	0.386411	5.13e-15	DCAF5	0.312612	7.49e-05	C1orf22	0.348723	1.43e-07	IFT46	0.355519	9.66e-05	HMGCS2	0.302384	3.67e-06	JAK3	-0.425819	4.82e-06	SDR16C5	0.36684
ACOT7	-0.343698	5.75e-32	VPS72	-0.531897	0.000412055	MRAS	-0.292084	6.71e-15	SUZ12P	0.600938	2.28e-60	PLP2	-0.264804	1.86e-11	CKAP1	-0.242639	3.54e-09	PDIK1L	0.384262	2.16e-11	RELL2	-0.240416	1.11e-05	F11R	0.305981	2.26e-09	PTPN21	0.328496	0.000847579	IGF2BP2	-0.386356	5.18e-15	FMNL3	-0.31254	7.52e-05	PC326	0.348704	1.43e-07	TMEM97	-0.355412	9.71e-05	DGKH	0.302323	3.68e-06	IQCK	0.425713	4.85e-06	SERP1	0.36681
COBLL1	0.343216	7.09e-32	CHID1	0.53176	0.00041374	PDP1	0.291893	6.99e-15	NR_002453.4	0.600855	2.38e-60	C2orf54	0.264743	1.88e-11	MIR	0.242637	3.54e-09	TLK1	0.384203	2.18e-11	RNF182	-0.240308	1.12e-05	DNAH5	0.305853	2.3e-09	LOC284628	-0.328316	0.000853531	TNK1	0.386334	5.2e-15	CYP2R1	0.312504	7.53e-05	SLC4A7	0.348657	1.44e-07	ATXN3	0.355232	9.79e-05	KDM5C	-0.302141	3.74e-06	UNC13D	-0.425684	4.85e-06	UBR3	0.366789
PUF60	-0.343098	7.46e-32	CEP85	-0.531559	0.000416228	CASC1	0.291666	7.35e-15	BAZ2B	0.600673	2.64e-60	FHOD1	0.264738	1.88e-11	NP_808879.2	0.242544	3.6e-09	SALL2	0.38407	2.22e-11	QPCT	-0.240288	1.12e-05	TLK1	0.305825	2.31e-09	ELOVL5	0.328195	0.00085753	RIOK2	0.386151	5.37e-15	ELAC1	-0.312354	7.6e-05	CASP7	0.348657	1.44e-07	FBXL8	0.35505	9.88e-05	ENTPD5	0.302082	3.75e-06	RAD23A	-0.425609	4.87e-06	NEUROG1	-0.366749
NT5DC1	0.34306	7.58e-32	SMIM12	-0.531504	0.000416907	MAP3K1	0.291511	7.61e-15	NCOA3	0.600619	2.73e-60	NRK	0.264631	1.92e-11	NP_075051	0.242511	3.61e-09	TTC7A	-0.383953	2.25e-11	PILRA	-0.240168	1.13e-05	ACOT4	0.305655	2.36e-09	IYD	0.328084	0.000861221	NFIA	0.386003	5.51e-15	FOXK2	-0.312258	7.64e-05	C1orf38	-0.348303	1.48e-07	LAMP3	-0.355014	9.9e-05	PAM16	-0.301775	3.84e-06	ZNF462	-0.425593	4.88e-06	ISCA2	0.366621
KLHDC3	-0.343022	7.71e-32	UEVLD	0.531503	0.000416921	TMEM25	0.291359	7.87e-15	LASS6	0.60061	2.74e-60	CHRAC1	-0.26441	2e-11	HDAC5	-0.24236	3.7e-09	LCOR	0.383855	2.28e-11	NOMO3	0.240103	1.14e-05	COL4A2	-0.305469	2.41e-09	CMTM7	-0.327815	0.000870205	SEMA6B	-0.385994	5.52e-15	LOC646778	-0.31224	7.65e-05	ITGB6	0.348292	1.48e-07	MAP7D3	-0.354909	9.95e-05	DDX59	0.301543	3.91e-06	BDP1	0.425529	4.9e-06	LINC00521	-0.366382
TRAPPC6B	0.342897	8.13e-32	EML2	0.531451	0.000417567	FUT6	0.291325	7.93e-15	IMMT	0.600537	2.85e-60	LIPH	0.264357	2.02e-11	RNF168	-0.242086	3.85e-09	NR2F2	0.383774	2.31e-11	IRAK1	-0.240039	1.14e-05	HSD17B6	0.30537	2.44e-09	EFHC2	0.32781	0.000870374	ATP5G2	0.385892	5.62e-15	CD86	-0.312108	7.7e-05	TNFRSF1B	-0.348173	1.5e-07	SHROOM1	0.354904	9.95e-05	CPB1	-0.301503	3.93e-06	PCDHAC1	-0.425514	4.9e-06	TIGD6	0.366151
BNIP3L	0.342864	8.25e-32	REXO4	-0.53137	0.000418573	UCP2	0.29127	8.02e-15	TMEM66	0.600453	2.99e-60	ANK1	-0.264247	2.06e-11	PRRG4	0.241937	3.94e-09	EFHA1	0.383736	2.32e-11	SPATA17	0.23994	1.15e-05	EAPP	0.305363	2.45e-09	LOC113230	0.327802	0.000870652	ALS2CR8	0.385879	5.63e-15	UEVLD	0.311846	7.82e-05	TRUB1	0.348127	1.51e-07	STEAP4	0.354801	0.0001	SNW1	0.301172	4.03e-06	TOR4A	-0.425481	4.91e-06	SPTY2D1	0.365965
SHOC2	0.342746	8.68e-32	PYROXD1	0.53093	0.00042409	SRGAP2C	-0.290908	8.69e-15	DYNC1H1	0.600423	3.04e-60	ITGB6	0.264184	2.08e-11	P2RY5	0.241857	3.99e-09	ANG	0.383433	2.41e-11	KLHL15	-0.239767	1.17e-05	C1orf38	-0.305172	2.51e-09	ZNF433	0.327659	0.000875463	TOX3	0.385848	5.66e-15	TMEM167A	0.311758	7.85e-05	FH	0.348098	1.51e-07	GTSE1	-0.354777	0.000100107	NEURL1	-0.301165	4.03e-06	GTF3C5	-0.425404	4.93e-06	GOLPH3	0.365515
NEDD4	0.342249	1.08e-31	NEDD4L	0.530789	0.000425871	SPATA6	0.290777	8.94e-15	TMEM63A	0.600388	3.1e-60	KIAA0564	0.264015	2.15e-11	BAG2	-0.241834	4e-09	FZD9	-0.383252	2.47e-11	MSANTD3	-0.239728	1.17e-05	RAB30	0.305154	2.51e-09	ANKS6	-0.327595	0.000877635	MARCO	-0.385726	5.78e-15	CYTH4	-0.311709	7.88e-05	MGC23920	0.348097	1.51e-07	ZNF367	-0.354746	0.000100258	MAST3	-0.301063	4.06e-06	GTF2I	0.425285	4.97e-06	COG2	0.365314
MAF1	-0.342031	1.18e-31	PDP1	-0.530719	0.000426749	SNX14	0.290522	9.46e-15	TARDBP	0.600346	3.18e-60	RCCD1	-0.26396	2.17e-11	LR12_HUMAN	-0.241698	4.09e-09	CALB2	-0.38323	2.47e-11	NUDT16L1	0.239721	1.17e-05	SGTB	-0.305074	2.54e-09	ZBTB7B	0.327509	0.000880564	C6orf174	-0.38564	5.87e-15	ZDHHC18	-0.311631	7.91e-05	FLJ20298	0.348081	1.51e-07	SLC41A3	-0.354659	0.000100683	EAPP	0.300955	4.09e-06	L3MBTL4	-0.425226	4.98e-06	LOC101926959	0.36526
IDH1	0.341993	1.2e-31	UNK	-0.530699	0.000427009	ERMP1	0.290466	9.57e-15	MAP3K15	-0.600225	3.4e-60	ACOT4	0.26377	2.24e-11	PSMB4	0.241648	4.12e-09	THTPA	0.383166	2.49e-11	RORC	0.239691	1.18e-05	FLJ11235	0.304952	2.58e-09	ADCY3	-0.327433	0.000883149	OXSM	0.385549	5.97e-15	RER1	0.311537	7.95e-05	ZNF363	0.348077	1.51e-07	CENPA	-0.354607	0.000100935	TMEM30B	0.300842	4.13e-06	LOC102724387	0.425107	5.02e-06	CTBS	0.365066
NT5C3B	-0.34188	1.26e-31	SP140	-0.530641	0.00042775	FAM161B	0.290436	9.64e-15	RNF130	0.600093	3.67e-60	GCM1	0.263366	2.41e-11	WDR8	-0.241563	4.17e-09	PLCL1	0.383093	2.52e-11	TRIM7	-0.239413	1.21e-05	C12orf34	0.304903	2.59e-09	TMED10	0.327328	0.000886726	CPEB3	0.385264	6.27e-15	SIRPB1	-0.311329	8.04e-05	SEPP1	0.348052	1.52e-07	CCNB3	-0.354567	0.000101132	SETD3	0.300841	4.13e-06	ALPK1	0.42499	5.05e-06	PAPOLA	0.364896
MRTO4	-0.341646	1.39e-31	APOBEC3A	-0.530441	0.000430286	NAT8L	-0.29034	9.84e-15	AP3M1	0.600086	3.68e-60	FYCO1	0.263157	2.5e-11	UT11_HUMAN	-0.241558	4.18e-09	MBD3	-0.382859	2.59e-11	ADSSL1	0.239388	1.21e-05	MAK	0.3049	2.59e-09	SLCO1B1	0.327268	0.000888793	APPL2	0.385237	6.3e-15	SPOPL	0.310957	8.21e-05	PCF11	0.347963	1.53e-07	MUCL1	0.35445	0.000101703	SEL1L	0.300668	4.19e-06	EXD2	0.42491	5.07e-06	FAM154A	-0.364805
NUDT1	-0.341232	1.66e-31	NUP54	-0.530346	0.000431504	C3orf55	-0.290138	1.03e-14	PTCH1	-0.600048	3.76e-60	SLC1A1	0.263135	2.51e-11	DPY30_HUMAN	0.241535	4.19e-09	SOS1	-0.382856	2.59e-11	RALGAPA2	0.239336	1.21e-05	GALE	0.304781	2.63e-09	FAM84B	0.327171	0.000892123	CDK20	0.385046	6.51e-15	HIGD1A	0.310907	8.23e-05	SNX13	0.347796	1.55e-07	FAM114A1	0.354402	0.000101941	ERI3	-0.30042	4.27e-06	LRFN4	-0.424752	5.12e-06	IQCK	0.364421
XIAP	0.341218	1.67e-31	DHRS7	0.530233	0.000432949	LIMA1	0.29001	1.06e-14	NFIA	0.600011	3.84e-60	SOX8	-0.263111	2.52e-11	C1orf27	0.241363	4.3e-09	SNAPIN	0.382851	2.6e-11	ARRB2	-0.239284	1.22e-05	LOC100131938	0.304719	2.65e-09	KCTD17	-0.327102	0.000894474	AMACR	0.385028	6.53e-15	CEACAM7	0.31083	8.27e-05	TDE2	0.347779	1.55e-07	CTAGE4	0.354354	0.000102176	ICA1L	-0.300327	4.3e-06	IL18BP	-0.424684	5.14e-06	STAM2	0.364138
MYC	-0.341109	1.75e-31	NUP62	-0.530204	0.000433327	SUCLG2	0.289957	1.07e-14	GNPTAB	0.599675	4.64e-60	FAM131C	-0.263097	2.53e-11	RAB11A	0.241348	4.31e-09	C14orf133	0.382765	2.63e-11	SIRPA	-0.239258	1.22e-05	PLEKHG3	0.304301	2.79e-09	LZTFL1	0.326934	0.000900276	TTC39A	0.384734	6.87e-15	C1QB	-0.310825	8.27e-05	EIF4E	0.347729	1.56e-07	RNF181	0.354112	0.000103375	TMOD2	-0.300089	4.38e-06	USO1	0.424612	5.16e-06	MPP7	0.363969
MAP3K10	-0.341101	1.76e-31	DERA	0.530116	0.000434454	TXNDC17	0.289894	1.09e-14	WSB1	0.599672	4.65e-60	LRFN4	-0.263048	2.55e-11	C6orf106	-0.241319	4.33e-09	MED6	0.38265	2.66e-11	GALNT13	-0.23909	1.24e-05	SCGB2A2	0.304231	2.82e-09	DFFA	-0.326926	0.00090056	SLC44A3	0.384466	7.2e-15	BRI3	-0.310808	8.28e-05	PRKX	-0.347704	1.56e-07	RCN2	-0.353902	0.000104431	TLE1	0.3	4.41e-06	TMEM176A	-0.424584	5.17e-06	PDE12	0.363911
VTI1A	0.341003	1.83e-31	STMN1	-0.529964	0.000436416	STK24	-0.289842	1.1e-14	TBL1XR1	0.599661	4.68e-60	MYSM1	0.263	2.57e-11	NP_776182.1	0.241296	4.34e-09	ATG14	0.382583	2.69e-11	RP5-1136G13.2	-0.238983	1.25e-05	NAT1	0.304192	2.83e-09	SLC1A1	0.326858	0.000902941	CFB	0.384454	7.22e-15	SLC16A1	-0.310797	8.29e-05	ITGB5	0.347675	1.57e-07	MRPL54	0.353891	0.000104483	GTPBP3	-0.299771	4.49e-06	SLC17A5	0.42455	5.18e-06	TMEM241	0.363775
UBL3	0.340999	1.84e-31	ANOS1	0.529727	0.000439497	KIAA1671	0.289438	1.2e-14	ANK3	0.599654	4.7e-60	PRR15L	0.262939	2.6e-11	TRIP11	0.241291	4.35e-09	C4orf29	0.382365	2.76e-11	NME6	0.238684	1.28e-05	CNPY3	-0.304152	2.85e-09	CST6	0.32669	0.000908798	BBS1	0.384409	7.27e-15	SH2B3	-0.310781	8.29e-05	LOC152185	0.34749	1.59e-07	INHBB	0.353776	0.000105067	TET2	0.299716	4.5e-06	LRRC31	0.424463	5.2e-06	NUCB2	0.363579
PQLC1	-0.340832	1.97e-31	IDE	0.529568	0.000441568	PARVB	-0.289188	1.27e-14	WDR33	0.599645	4.72e-60	UNC13B	0.262928	2.61e-11	TSPAN15	0.241287	4.35e-09	LOC440335	0.382273	2.8e-11	PLEKHA6	0.238594	1.29e-05	C12orf28	0.304064	2.88e-09	LOC100133920	-0.326543	0.000913944	DSTN	0.384402	7.28e-15	SCFD1	0.310755	8.3e-05	SLC38A2	0.347263	1.62e-07	KCNC3	-0.353774	0.000105075	FGF13	0.299605	4.54e-06	MAFG-AS1	-0.424341	5.24e-06	RASSF6	0.363541
PDCD6IP	0.340759	2.04e-31	KIFAP3	0.52954	0.000441937	FOXC1	-0.289158	1.27e-14	NCBP1	0.599635	4.75e-60	NUMBL	-0.26289	2.63e-11	EEFSEC	-0.241156	4.44e-09	MARVELD2	0.382121	2.85e-11	FBXO16	0.238458	1.31e-05	MYSM1	0.303817	2.97e-09	KRT18	0.326421	0.000918244	PCBP3	-0.384359	7.34e-15	AGR3	0.310573	8.39e-05	LOC375193	-0.347211	1.63e-07	TMEM41B	0.353648	0.000105718	FUK	-0.299501	4.58e-06	SMARCD1	-0.424228	5.27e-06	GPRC5A	0.363536
MON2	0.340696	2.09e-31	ZC3H11A	-0.529412	0.000443603	MAFG	-0.289143	1.28e-14	RPL36AL	0.599523	5.06e-60	MPV17L	0.262766	2.69e-11	XCR1	0.241119	4.46e-09	KIAA1522	0.381981	2.9e-11	ZNF613	0.238246	1.33e-05	ZNF296	0.303804	2.97e-09	FKBP14	0.326403	0.00091889	SCGB2A2	0.384271	7.45e-15	MSX2	0.310544	8.4e-05	ASAH1	0.346562	1.73e-07	NCAPD2	-0.353425	0.000106857	PLXNA1	-0.299434	4.6e-06	TNF	-0.424167	5.29e-06	SCOC	0.36352
WDR26	0.340687	2.1e-31	PIR	-0.529152	0.000447037	CCDC64B	0.288967	1.33e-14	MED13	0.599441	5.3e-60	RAB39B	-0.262608	2.76e-11	CNTNAP1	-0.240854	4.64e-09	FBP1	0.38188	2.94e-11	ELAVL1	-0.238185	1.34e-05	F7	0.303764	2.99e-09	RBM45	0.326244	0.000924521	AP1G2	0.384246	7.48e-15	CD40	-0.310541	8.4e-05	PAPOLA	0.346493	1.74e-07	LIPH	0.353295	0.000107529	UBE4A	0.299389	4.62e-06	TMEM62	0.424119	5.3e-06	PPP1R3D	0.363029
RALGAPA1	0.340641	2.14e-31	FNBP4	-0.528579	0.000454664	KATNAL1	-0.288837	1.37e-14	ASXL2	0.599388	5.46e-60	CCDC149	0.262552	2.79e-11	TNFRSF17	-0.240835	4.66e-09	ATP5S	0.381785	2.98e-11	MICALL1	-0.23811	1.35e-05	SBK1	0.303746	3e-09	ETAA1	0.326205	0.000925908	ACOT4	0.383995	7.81e-15	TAT	0.310405	8.47e-05	SCA1	0.346471	1.74e-07	KDM6A	0.353235	0.000107842	REG1A	-0.299261	4.66e-06	SAMD1	-0.423841	5.39e-06	CDC23	0.362941
DYNC1I2	0.340554	2.22e-31	E2F4	-0.528305	0.000458355	RBP7	-0.288833	1.37e-14	NOS1	-0.59933	5.64e-60	TMEM201	-0.262544	2.79e-11	NP_660327.2	-0.240802	4.68e-09	SETMAR	0.381616	3.04e-11	SCG3	-0.237995	1.36e-05	FUT1	-0.303656	3.03e-09	MUC1	0.326184	0.000926654	SLC4A7	0.383739	8.17e-15	QSOX1	0.310253	8.54e-05	NR2F2	0.346457	1.74e-07	SP3	0.353117	0.000108455	TAB2	0.299259	4.67e-06	WNT6	-0.423825	5.39e-06	BCAS1	0.362911
PAPD4	0.340389	2.39e-31	PLEC	0.52762	0.000467692	TSPAN33	-0.288324	1.53e-14	RSRC2	0.599256	5.88e-60	TBC1D30	0.262523	2.8e-11	WNT3	0.240708	4.75e-09	CLK2	0.381403	3.13e-11	DEF8	-0.237967	1.37e-05	PTDSS1	-0.303565	3.06e-09	SCYL3	0.326107	0.000929373	COL4A2	-0.383698	8.23e-15	COX20	0.310214	8.56e-05	LOC199692	0.346337	1.76e-07	CENPF	-0.352958	0.000109284	DUSP4	0.29914	4.71e-06	CAPN8	0.423595	5.46e-06	PANK3	0.362684
SNX19	0.340379	2.4e-31	HNRNPH1	-0.527613	0.000467789	SHROOM3	0.288318	1.53e-14	SPTB	-0.599083	6.48e-60	DUSP6	0.262317	2.91e-11	KIAA0494	0.240558	4.86e-09	DNAJC16	0.381328	3.16e-11	BRSK1	-0.237616	1.41e-05	INPP4B	0.303548	3.07e-09	GRTP1	0.325776	0.000941284	TOP2B	0.383621	8.34e-15	ZNF311	0.310113	8.61e-05	FLJ10116	0.346208	1.78e-07	ANO10	0.352942	0.000109368	PSMC6	0.299097	4.72e-06	CCDC77	-0.423504	5.49e-06	CD24	0.362611
KIAA1217	0.340337	2.44e-31	DENND1B	0.527365	0.000471202	REEP1	0.288131	1.59e-14	TRIO	0.599012	6.74e-60	C19orf39	0.26231	2.91e-11	WDR68	-0.240525	4.88e-09	AKAP5	0.381106	3.25e-11	C9orf40	-0.237444	1.43e-05	LOC100506591	-0.303539	3.07e-09	OTUB2	0.325749	0.000942237	GALNT10	0.383207	8.95e-15	LAPTM5	-0.310082	8.62e-05	PCTK1	-0.345978	1.82e-07	PLEKHB1	-0.352921	0.000109478	METRNL	-0.298921	4.79e-06	GRIN2B	-0.423193	5.59e-06	TMEM95	-0.362528
SLC38A1	0.340212	2.57e-31	USP46	0.527089	0.000475046	GNAZ	-0.287901	1.68e-14	RAB1A	0.598989	6.83e-60	APOF	0.262309	2.91e-11	GLT25D1	-0.240431	4.95e-09	MPP7	0.381099	3.25e-11	FOCAD	0.237397	1.43e-05	EPB41L5	0.303506	3.09e-09	CMTM4	0.325727	0.000943051	ADRA1A	-0.383176	9e-15	TEX10	-0.309993	8.66e-05	RIN2	0.345266	1.93e-07	MGAT3	-0.352466	0.000111902	TCEAL8	0.298883	4.8e-06	ATP6V1A	0.423134	5.61e-06	TMED10	0.36248
RFNG	-0.340141	2.65e-31	SCFD1	0.526843	0.000478491	CCNG2	0.287844	1.7e-14	PPFIA4	-0.59894	7.02e-60	IDI2	-0.262214	2.96e-11	MCA2_HUMAN	-0.240414	4.96e-09	PRDM10	0.381093	3.25e-11	SLC41A1	-0.237331	1.44e-05	FUNDC1	0.303404	3.13e-09	LGALS8	0.325607	0.000947401	PDCD6	0.383134	9.07e-15	HAUS5	-0.309832	8.74e-05	LOC91137	0.345199	1.94e-07	SPATA17	0.352177	0.000113465	RPL10A	0.298867	4.81e-06	FAM110C	0.422884	5.69e-06	YIPF1	0.362422
IQGAP1	0.34013	2.66e-31	PANK3	0.526823	0.000478768	SLC40A1	0.28743	1.86e-14	FUS	0.598802	7.59e-60	HSD17B4	0.2622	2.97e-11	PHF14	0.240382	4.99e-09	NEK11	0.380926	3.32e-11	CMBL	0.237215	1.46e-05	EIF2B4	0.303395	3.13e-09	PANK3	0.32543	0.000953847	FAM84B	0.383028	9.24e-15	ASAH2B	0.309526	8.89e-05	PTEN	0.344956	1.98e-07	C1orf21	0.351714	0.000116006	ST3GAL2	-0.298858	4.81e-06	CREB3L4	0.422866	5.69e-06	FAM111A	0.362378
SPATA6	0.340101	2.7e-31	OSBPL10	0.526802	0.000479061	COX16	0.287335	1.89e-14	KIF5A	-0.598799	7.6e-60	PRSS3	-0.262128	3.01e-11	ERBB2	0.240375	4.99e-09	SPEF1	0.380897	3.34e-11	ZNF91	0.237203	1.46e-05	NKIRAS2	-0.303175	3.22e-09	TMEM106B	0.325162	0.000963684	NUP98	0.382919	9.41e-15	FOXM1	-0.309518	8.89e-05	LOC90522	-0.344932	1.99e-07	ZNF280D	0.351638	0.000116431	DYRK1B	-0.298745	4.85e-06	ERMARD	0.422842	5.7e-06	ZNF721	0.362325
SRP9	0.340052	2.75e-31	TNFAIP3	-0.526773	0.000479467	RAB3GAP1	0.287263	1.92e-14	HECW1	-0.598756	7.79e-60	KIAA0247	0.261937	3.11e-11	NP_060811.1	0.240314	5.04e-09	BAG5	0.380893	3.34e-11	MIOS	0.237189	1.46e-05	TNIK	0.302715	3.41e-09	RHEBL1	-0.325036	0.00096834	SAMD12	0.382902	9.44e-15	CD97	-0.309416	8.94e-05	C14orf32	0.344857	2e-07	RAB3D	0.351603	0.000116624	PNPLA8	0.298731	4.86e-06	RIPK1	0.422584	5.78e-06	PHKA1	0.36218
SCAF8	0.339985	2.83e-31	NDUFAF7	-0.526768	0.000479536	CCDC19	0.287244	1.93e-14	IFNGR2	0.598352	9.77e-60	SKA1	-0.261847	3.16e-11	ZNF577	0.240115	5.19e-09	ZNF844	0.380888	3.34e-11	KIAA1919	0.237002	1.48e-05	RAB3IP	0.302427	3.53e-09	GJA8	-0.325003	0.000969561	GLYATL1	0.382854	9.52e-15	CPEB3	0.309328	8.99e-05	FLJ20323	0.344844	2e-07	CAST	0.351456	0.000117448	SLIRP	0.298697	4.87e-06	SREK1IP1	0.422374	5.85e-06	EFCAB11	0.362073
NCOA1	0.339844	3.01e-31	SPRYD7	0.526687	0.000480681	SLC50A1	0.287078	2e-14	C10orf46	0.598326	9.92e-60	ST6GALNAC1	0.261741	3.22e-11	NP_612408	-0.240016	5.27e-09	WNT5A	0.380486	3.51e-11	NAT1	0.236997	1.48e-05	ARSH	0.302388	3.55e-09	HECW1-IT1	-0.324972	0.00097071	COL4A1	-0.382792	9.62e-15	ENTHD2	-0.309312	9e-05	FLJ39370	0.344522	2.06e-07	CDCA7L	-0.351393	0.000117803	AGAP3	-0.298614	4.9e-06	TMEM106B	0.422272	5.88e-06	NUP35	0.362045
SPTY2D1	0.339759	3.12e-31	WDR74	-0.526464	0.000483827	NDST1	0.286967	2.05e-14	ARPC3	0.59831	1e-59	ZNF823	0.261406	3.42e-11	WDFY3	0.239935	5.33e-09	FAM160A2	0.380447	3.53e-11	NSMCE1	0.236831	1.5e-05	CYP2S1	-0.302383	3.55e-09	SLCO1B7	0.324953	0.000971431	WDR89	0.382732	9.72e-15	CD84	-0.309288	9.01e-05	MGC33214	0.34447	2.07e-07	PLS1	0.35139	0.000117824	AATK	-0.298442	4.97e-06	UBALD2	-0.422218	5.9e-06	UGT2B28	0.362013
PPP1R2	0.33955	3.41e-31	SCYL2	0.525229	0.000501638	CLIP2	-0.286926	2.07e-14	SEC22B	0.598233	1.04e-59	D2HGDH	0.261242	3.52e-11	MARS	-0.239837	5.41e-09	HPX	0.380372	3.57e-11	LIMA1	0.236645	1.53e-05	IQSEC3	-0.302115	3.67e-09	NUBPL	0.324771	0.000978195	FBXO17	-0.382674	9.82e-15	NCKAP1L	-0.309082	9.11e-05	CRK	0.344457	2.07e-07	DSCC1	-0.351182	0.000119	KLF16	-0.298139	5.08e-06	RNF19B	-0.422198	5.91e-06	EFCAB4A	0.361873
AC092066.1	-0.339531	3.44e-31	KMT2B	-0.525127	0.000503124	DOLPP1	0.286887	2.09e-14	OXA1L	0.598195	1.07e-59	IQCK	0.261224	3.53e-11	MAGM_HUMAN	-0.239647	5.57e-09	PIGB	0.380312	3.59e-11	FERMT1	-0.236633	1.53e-05	PRPS1	0.302093	3.68e-09	CHRNA10	-0.324663	0.000982258	AIFM2	-0.382669	9.83e-15	C1orf115	0.309059	9.12e-05	GNRPX	-0.344221	2.11e-07	RIOK2	0.351126	0.000119315	ZBTB1	0.297991	5.14e-06	FAM188A	0.422029	5.97e-06	EPPK1	0.361653
GOLGB1	0.3394	3.64e-31	QARS	0.524633	0.000510428	EP300-AS1	0.286776	2.14e-14	LUC7L2	0.598172	1.08e-59	ELOVL4	-0.261096	3.62e-11	CAPN1	-0.239593	5.61e-09	ZNF678	0.380266	3.61e-11	EFCAB12	0.236588	1.54e-05	SHQ1	0.302017	3.71e-09	PTPN3	0.324633	0.000983384	TAB3	0.382629	9.89e-15	CD14	-0.309035	9.13e-05	TPBG	0.344185	2.12e-07	ANKRD42	0.350957	0.000120287	SLC31A1	0.29797	5.15e-06	KCNE1L	-0.421849	6.03e-06	ANGPTL2	-0.361644
SLC30A1	0.339281	3.83e-31	ROGDI	0.524184	0.00051715	TNK1	0.286612	2.22e-14	CLTCL1	-0.597953	1.22e-59	C14orf147	0.260971	3.7e-11	Y232_HUMAN	0.239575	5.63e-09	AKT1S1	-0.38022	3.64e-11	UXS1	-0.236584	1.54e-05	PIK3R6	-0.301991	3.73e-09	GMFB	0.324604	0.000984454	KIAA0556	0.382278	1.05e-14	NDRG4	-0.308986	9.16e-05	SYPL	0.344183	2.12e-07	PDE4D	0.35078	0.000121309	FOXS1	-0.297962	5.15e-06	SLC7A5	-0.421672	6.09e-06	MCM9	0.361577
ZNF350	0.339097	4.14e-31	DNAJC10	0.52395	0.000520678	GLYATL2	0.28645	2.29e-14	KPNA1	0.597822	1.31e-59	ARHGAP21	-0.260781	3.82e-11	NP_001008495.1	-0.239513	5.68e-09	AUH	0.38015	3.67e-11	ZNF710	0.236464	1.55e-05	AFMID	0.301915	3.76e-09	DENND1B	0.324542	0.000986792	MTA3	0.3822	1.07e-14	TYROBP	-0.308951	9.18e-05	CLG	-0.344075	2.14e-07	WDR62	-0.350754	0.000121458	CCNG2	0.297867	5.19e-06	CLK4	0.421376	6.19e-06	TMEM184C	0.361488
SCRN3	0.338977	4.35e-31	PRR36	0.523933	0.000520931	DNAH7	0.286118	2.46e-14	HEATR5B	0.597752	1.37e-59	NUDT8	0.260675	3.9e-11	LRRC14	-0.239504	5.69e-09	GLUL	0.380107	3.69e-11	HSD17B7	0.236442	1.56e-05	FLJ45950	0.301783	3.82e-09	GATM	0.324435	0.000990858	FAM110A	0.382154	1.07e-14	PRKAA1	0.308892	9.21e-05	SYNJ2BP	0.34401	2.15e-07	RASSF7	0.350721	0.000121647	NRK	0.297772	5.23e-06	LOC101928845	-0.421333	6.2e-06	MUCL1	0.361459
ENHO	-0.338967	4.37e-31	IRF3	-0.523671	0.000524913	C4orf32	0.286036	2.51e-14	ACBD3	0.597707	1.4e-59	ANKS6	-0.260623	3.93e-11	OR6C2	0.239193	5.96e-09	CAPN13	0.380104	3.69e-11	ZNF680	0.236415	1.56e-05	TAX1BP1	0.301742	3.84e-09	LOC100506472	-0.324413	0.00099167	FLJ31183	-0.382025	1.1e-14	LINC00993	0.308847	9.23e-05	API5	0.343811	2.19e-07	ACP6	0.350405	0.000123493	GDE1	0.29769	5.26e-06	MALAT1	0.421321	6.21e-06	SMA4	0.361428
SPDEF	0.33888	4.54e-31	OGA	0.52354	0.000526923	BNIP2	-0.286021	2.52e-14	NAP1L1	0.597685	1.42e-59	URM1	-0.260358	4.12e-11	ALAS1	0.239037	6.1e-09	SCGB2A2	0.380092	3.7e-11	NQO1	0.236399	1.56e-05	ILDR1	0.301599	3.91e-09	MYO6	0.324394	0.000992396	KBTBD10	0.381977	1.11e-14	MS4A7	0.308836	9.23e-05	DKFZp434D0215	0.343807	2.19e-07	TMEM180	-0.350404	0.000123503	ARHGAP32	0.297651	5.28e-06	WAS	-0.421292	6.22e-06	FAM181A-AS1	-0.361315
PIH1D2	0.338808	4.68e-31	STK3	-0.523242	0.000531496	WDR52	0.285969	2.54e-14	PRRC1	0.597571	1.51e-59	AMACR	0.260205	4.24e-11	RECQL4	-0.239021	6.12e-09	RTF1	0.380068	3.71e-11	DSG1	-0.236241	1.58e-05	TJP2	0.301484	3.97e-09	LSM5	0.324347	0.000994172	TTC12	0.381886	1.12e-14	ATXN3	0.308567	9.37e-05	FLJ20274	0.343699	2.21e-07	KCNH2	-0.349913	0.000126423	NAA30	0.297455	5.36e-06	FAM200A	0.420939	6.34e-06	ZNF839	0.361287
AKAP9	0.338736	4.82e-31	ZNF532	-0.523225	0.000531768	C6orf99	0.285799	2.64e-14	PPM1A	0.597552	1.53e-59	TM7SF2	0.26003	4.37e-11	DSCR10	0.238924	6.21e-09	PRLR	0.380061	3.71e-11	IGSF3	0.23613	1.6e-05	SLC44A3	0.301477	3.97e-09	ATIC	0.324254	0.000997697	NPR2	-0.381868	1.13e-14	SOCS4	0.308494	9.41e-05	CSNK1A1	0.34366	2.22e-07	FAM5C	0.349822	0.000126972	DDX51	-0.297429	5.37e-06	NXT1	-0.420778	6.4e-06	MED7	0.361266
SCFD1	0.338694	4.91e-31	FDPS	0.522852	0.000537551	YLPM1	0.285382	2.89e-14	UBE2D2	0.59743	1.64e-59	ACOT11	-0.260019	4.38e-11	GFPT2	0.238857	6.27e-09	ACOT11	-0.380057	3.71e-11	AIM1	0.236124	1.6e-05	PCDH1	0.301427	4e-09	LOC144571	-0.324175	0.00100073	ABCC12	0.38183	1.14e-14	NVL	0.308476	9.42e-05	KIAA1115	-0.343615	2.23e-07	ESPNL	-0.349739	0.000127473	ATP5D	-0.297267	5.43e-06	FAHD2A	-0.420771	6.4e-06	ABAT	0.361237
SNW1	0.338642	5.02e-31	MKI67	-0.522667	0.000540428	DNAJC4	0.285226	2.99e-14	EDEM3	0.597425	1.64e-59	SCNN1G	-0.259897	4.47e-11	PTPRU	-0.238843	6.28e-09	DCTN4	0.380007	3.74e-11	ATP2C2	0.235768	1.65e-05	FDFT1	0.301388	4.02e-09	SH2D7	-0.324074	0.00100458	ZMYND12	0.381567	1.19e-14	OMA1	0.308284	9.52e-05	HIG1	0.343587	2.23e-07	PSRC1	-0.349697	0.000127732	PTDSS2	-0.297125	5.49e-06	TRIM47	-0.420658	6.44e-06	TEX2	0.361154
CTA-363E6.6	0.338632	5.04e-31	MTHFSD	-0.522465	0.000543605	VIPR1	0.28499	3.14e-14	MAP3K7IP2	0.597337	1.72e-59	ENY2	-0.25988	4.49e-11	NP_056248	0.238749	6.37e-09	YY1AP1	0.379991	3.74e-11	IBTK	0.235763	1.65e-05	PERP	0.301304	4.06e-09	C1orf210	0.324043	0.00100579	PKDCC	-0.381451	1.21e-14	TMED3	0.307805	9.77e-05	MGC8902	0.343554	2.24e-07	C2orf70	-0.349665	0.000127928	SUCLA2	0.297035	5.53e-06	SUPT5H	-0.420577	6.47e-06	KIAA0232	0.361143
ELOVL5	0.338562	5.19e-31	METAP1	-0.522148	0.000548619	C16orf95	-0.284981	3.15e-14	SRP9	0.597308	1.75e-59	IGF2BP2	-0.259668	4.66e-11	HEY2	0.23862	6.5e-09	C9orf116	0.379585	3.94e-11	GPCPD1	0.235621	1.67e-05	CLCA2	0.301183	4.12e-09	CRAT	0.324014	0.0010069	NEK10	0.38143	1.22e-14	FAM64A	-0.307638	9.86e-05	MGC27034	0.343549	2.24e-07	BTN2A2	-0.349629	0.000128144	RIMS4	-0.296909	5.58e-06	TSPAN13	0.42053	6.49e-06	IRX5	0.360967
CTD-2647L4.4	0.338559	5.2e-31	PDE6D	-0.522049	0.000550181	LRP5L	0.284892	3.21e-14	ERH	0.597237	1.82e-59	BYSL	-0.259473	4.82e-11	DAAM1	0.238544	6.57e-09	ZNF434	0.379352	4.06e-11	WDR12	-0.235585	1.67e-05	GRN	-0.301078	4.17e-09	RORC	0.323791	0.0010155	TPBG	0.381385	1.23e-14	GAREML	-0.307578	9.9e-05	FLJ10702	0.343424	2.26e-07	HNMT	0.349547	0.000128642	CAMTA2	-0.296848	5.61e-06	MRPL12	-0.420523	6.49e-06	SETD9	0.360895
FRMPD3	0.338557	5.2e-31	MGST2	0.522018	0.000550685	HABP4	-0.28487	3.22e-14	C11orf58	0.597055	2.02e-59	ZC3HAV1L	-0.259441	4.85e-11	ANKRA2	0.238368	6.75e-09	IGSF21	0.379099	4.19e-11	LOC285419	0.235464	1.69e-05	GATA3	0.301019	4.2e-09	CCNT2	0.323624	0.00102197	EPCAM	0.381238	1.26e-14	IL18BP	-0.307556	9.91e-05	NUDT4	0.343308	2.29e-07	PROM2	0.349462	0.000129162	CNNM3	-0.296783	5.64e-06	SWAP70	0.420407	6.53e-06	TSNAX	0.360892
RBM25	0.338534	5.26e-31	NOL8	-0.521657	0.000556461	ATIC	0.284587	3.42e-14	TTC14	0.597027	2.05e-59	CLN3	0.259324	4.95e-11	CLPP	-0.238353	6.76e-09	LIPT1	0.379069	4.21e-11	MARVELD2	0.235459	1.69e-05	C11orf45	-0.30092	4.26e-09	ANKRD56	0.32351	0.0010264	PPP2R4	0.381127	1.28e-14	HSD17B8	0.307512	9.93e-05	AYP1	-0.343137	2.32e-07	CX3CR1	0.349404	0.000129521	ATG2B	0.296661	5.69e-06	GPBAR1	-0.420246	6.59e-06	MAPK13	0.360657
CROT	0.338521	5.28e-31	RSBN1	-0.521599	0.000557388	UCHL1	-0.284494	3.49e-14	RPLP1	0.596942	2.15e-59	OCA2	-0.259175	5.08e-11	TIA1	0.23834	6.77e-09	MEGF9	0.37861	4.46e-11	DBI	0.235347	1.71e-05	MYO5B	0.300802	4.32e-09	RBAK	0.323479	0.00102762	MPP7	0.381054	1.3e-14	PPP1R18	-0.307346	0.000100231	LOC389816	0.343074	2.33e-07	PIM1	-0.348943	0.000132389	INO80E	-0.296614	5.71e-06	NOP14-AS1	0.420212	6.6e-06	GGTLC1	0.360524
ARL16	-0.338513	5.3e-31	EFHD1	-0.521591	0.000557513	TAF4B	-0.284435	3.54e-14	ENAH	0.596935	2.16e-59	EPS8L1	0.258998	5.24e-11	B4GALT6	0.238214	6.9e-09	ACOT1	0.378559	4.49e-11	NEK10	0.235259	1.72e-05	OCLN	0.300775	4.33e-09	FLJ38773	-0.323448	0.00102883	DNAJC22	0.380972	1.32e-14	MIR10A	0.307213	0.00010096	FLJ37818	0.342862	2.38e-07	PPM1A	0.348942	0.000132394	TMEM123	0.29649	5.76e-06	AL833181	-0.420021	6.67e-06	BIRC6	0.360484
RP4-665J23.1	-0.338418	5.52e-31	NMI	-0.521411	0.000560428	SLC25A18	0.284153	3.76e-14	TLL2	-0.596842	2.27e-59	XYLT1	-0.258951	5.28e-11	ANLN	-0.238184	6.93e-09	FUCA1	0.378446	4.56e-11	AC007401.2	0.235252	1.72e-05	CSNK1A1	0.300704	4.37e-09	ARL9	-0.323383	0.00103137	PDE6B	0.380901	1.33e-14	IL15RA	-0.307204	0.000101011	HIST1H2AC	0.342791	2.39e-07	UBTD2	0.348649	0.000134249	CASP6	0.296081	5.94e-06	PM20D1	-0.419971	6.69e-06	MAP3K1	0.360445
MBOAT2	0.338402	5.56e-31	RALGAPA2	0.521305	0.00056213	PSMG4	0.284151	3.76e-14	R3HDM2	0.596771	2.37e-59	ZFAND1	-0.258935	5.3e-11	NP_079437	-0.238095	7.03e-09	TMEM86B	-0.378411	4.58e-11	DKFZP586I1420	0.235227	1.72e-05	RCHY1	0.300622	4.42e-09	THUMPD1	0.323357	0.00103241	KLHDC1	0.380858	1.34e-14	FGA	0.307144	0.000101346	SOCS1	-0.342614	2.43e-07	HIGD1B	0.348632	0.000134357	TPM1	0.295976	5.99e-06	ELF1	0.419961	6.7e-06	SLC25A45	0.360424
REEP6	0.338304	5.79e-31	ILKAP	-0.521222	0.00056349	EIF2AK3	0.28411	3.79e-14	LRCH3	0.596608	2.59e-59	EFNA3	0.258934	5.3e-11	SASH1	0.238077	7.04e-09	SGMS1	0.378282	4.65e-11	GPR98	0.235117	1.74e-05	NUMB	0.30059	4.43e-09	APOM	0.323304	0.00103449	RAB26	0.380558	1.41e-14	GPD2	0.307096	0.000101613	ETFDH	0.342556	2.44e-07	ANKRD11	-0.348589	0.000134629	LEPREL4	-0.295876	6.04e-06	AQR	0.419865	6.73e-06	FAM73A	0.360307
RASA1	0.338201	6.05e-31	SRPX2	0.520637	0.000573065	CHST2	-0.283959	3.92e-14	SFRS15	0.596603	2.6e-59	ELOVL6	-0.258852	5.38e-11	MLLT11	-0.237972	7.16e-09	C16orf45	0.378262	4.66e-11	LARP6	-0.235114	1.74e-05	LOC440149	-0.300479	4.49e-09	ANXA7	0.323079	0.00104339	RARRES3	0.380532	1.42e-14	HS6ST1	-0.307092	0.000101633	ZNF441	0.342545	2.44e-07	USP11	-0.348532	0.000134995	ATP6V0E2-AS1	-0.29579	6.08e-06	KIAA1033	0.419826	6.75e-06	CLDN7	0.360197
FNBP1L	0.338118	6.27e-31	ACAA2	-0.520471	0.000575808	SCGB2A2	0.28392	3.95e-14	USP8	0.596546	2.68e-59	AURKB	-0.258777	5.45e-11	NXT1	-0.237885	7.25e-09	SH2D2A	-0.378254	4.67e-11	RAB25	0.234985	1.76e-05	PDZD2	0.300373	4.55e-09	C6orf99	0.322754	0.00105634	FBXO28	0.380443	1.44e-14	SLAMF8	-0.307017	0.000102052	LOC58486	0.342542	2.44e-07	CCDC96	0.348525	0.00013504	FLYWCH1	-0.295606	6.16e-06	NTN4	0.419748	6.78e-06	SLC44A4	0.35995
RBM27	0.337969	6.68e-31	CROT	0.520458	0.000576026	PDPR	-0.283878	3.99e-14	STAT3	0.59651	2.74e-59	CRIP2	0.258395	5.83e-11	GLE1L	-0.237548	7.62e-09	FBXW2	0.378073	4.78e-11	PDP1	0.234856	1.78e-05	SCOC	0.300336	4.57e-09	RUNDC1	0.322559	0.00106421	C4orf29	0.380373	1.46e-14	HPSE	-0.306973	0.000102297	E2F2	-0.342511	2.45e-07	FARP2	0.348496	0.000135222	CDK10	-0.295497	6.21e-06	GIT1	-0.419678	6.8e-06	CTC-338M12.4	0.359797
ZBTB11	0.337952	6.73e-31	MAGI1	-0.520429	0.000576508	SRSF12	-0.283826	4.03e-14	PRDX3	0.59638	2.94e-59	RCHY1	0.258211	6.02e-11	NP_001017964.1	-0.237435	7.75e-09	ZCCHC10	0.377862	4.9e-11	HOXB-AS1	0.234852	1.78e-05	SH3YL1	0.300299	4.59e-09	FUT9	0.322478	0.00106747	KCNB1	-0.380198	1.5e-14	ANKRA2	0.306962	0.000102362	FLJ30596	0.342465	2.46e-07	FAM60A	-0.348473	0.000135374	RNF126	-0.295461	6.23e-06	EPB41L4A	0.419639	6.82e-06	LOC101927640	-0.359637
RNF11	0.337811	7.14e-31	CDC42BPB	0.52039	0.000577154	SLC38A1	0.283794	4.06e-14	ATP1A1	0.596322	3.04e-59	SMPD1	0.258179	6.05e-11	ZBTB41	0.237348	7.85e-09	SEC14L2	0.377792	4.95e-11	CDK5R1	-0.234747	1.8e-05	UBASH3B	-0.300135	4.69e-09	PRSS56	-0.322449	0.00106866	IL13RA1	0.380184	1.51e-14	FLNA	-0.306848	0.000103002	KIAA0033	0.342177	2.52e-07	FAM100B	-0.348419	0.000135714	JUND	-0.295403	6.26e-06	RAB4B	-0.419615	6.83e-06	SGSM1	0.35955
NR2C2AP	-0.337739	7.36e-31	TRIM47	-0.520377	0.000577364	PTDSS1	-0.283515	4.31e-14	VPS13C	0.596233	3.19e-59	CMAS	-0.257791	6.48e-11	PSME3	-0.237329	7.87e-09	AMACR	0.377786	4.95e-11	RAMP1	-0.234545	1.83e-05	PMFBP1	-0.300022	4.75e-09	GLRX5	0.32222	0.00107798	ZNF395	0.38013	1.52e-14	RNF19B	-0.306632	0.000104226	ASB2	-0.341992	2.56e-07	PON3	0.348418	0.000135726	POLRMT	-0.295353	6.28e-06	BANF1	-0.41953	6.86e-06	PLEKHF2	0.359153
NAA10	-0.337502	8.13e-31	ESS2	-0.520085	0.000582236	MOAP1	0.283509	4.31e-14	PIK3R1	0.596194	3.26e-59	HSPA4L	-0.257757	6.52e-11	SMYD4	-0.236939	8.34e-09	VPS37C	0.377652	5.04e-11	MFSD2A	0.234504	1.83e-05	NFKBIZ	0.299966	4.79e-09	RHBDF2	-0.322178	0.00107968	TUFT1	0.380125	1.52e-14	TBC1D1	-0.306535	0.000104781	FLJ13590	0.341835	2.59e-07	TTC12	0.348373	0.000136016	HELZ2	-0.295235	6.34e-06	ANKRD11	-0.419458	6.89e-06	HHAT	0.359104
UBE2SP1	-0.337419	8.43e-31	FLII	0.520082	0.000582277	DNAJC1	0.283409	4.41e-14	SIDT1	0.596136	3.37e-59	COL4A2	-0.25771	6.57e-11	SERPINE2	-0.236843	8.46e-09	CFB	0.377612	5.06e-11	MRPL41	0.234392	1.85e-05	SULT1C2P1	0.299472	5.09e-09	LOC100505928	-0.322101	0.00108283	TLR4	-0.380007	1.55e-14	KIF1B	-0.306407	0.000105517	EHF	0.341826	2.6e-07	LGALS8	0.348036	0.000138197	RNF103	0.295147	6.38e-06	SOX10	-0.419389	6.91e-06	SENP8	0.358932
PGGT1B	0.337397	8.51e-31	DPP7	0.519033	0.000600074	FES	-0.283322	4.49e-14	EIF2AK1	0.596033	3.57e-59	ZNF706	-0.257638	6.65e-11	VPS37C	0.236801	8.52e-09	FLJ46875	0.377417	5.19e-11	REEP1	0.234356	1.86e-05	PLEKHM1	-0.299403	5.13e-09	HINT3	0.322094	0.00108313	WDR96	0.379942	1.57e-14	PFN2	-0.306241	0.000106477	MPP5	0.341742	2.61e-07	AK5	0.347916	0.000138984	TNK2	-0.294946	6.48e-06	CPSF2	0.419324	6.94e-06	NEK4	0.358737
HGD	0.337262	9e-31	GBF1	0.518617	0.000607273	FADS3	-0.283201	4.61e-14	JARID1B	0.595859	3.93e-59	PHEX	0.257555	6.75e-11	BEXL1	0.236674	8.68e-09	RRNAD1	0.377333	5.24e-11	JADE3	0.234288	1.87e-05	UHMK1	0.299159	5.29e-09	C20orf112	-0.322068	0.00108417	TMC4	0.37951	1.69e-14	ZNF286A	-0.306229	0.000106544	NAT1	0.341725	2.62e-07	USP25	0.347891	0.000139149	SLC38A2	0.294923	6.49e-06	AGPAT4-IT1	-0.419134	7.01e-06	UBXN4	0.358734
PPP1R13B	0.337234	9.11e-31	RFXAP	-0.518612	0.000607357	HRASLS2	0.283192	4.61e-14	SPTAN1	0.595803	4.06e-59	NAT2	0.257286	7.08e-11	QPCT	-0.236673	8.68e-09	ENHO	-0.377297	5.27e-11	DUSP10	0.234258	1.87e-05	METRNL	-0.298954	5.42e-09	PHKB	0.321889	0.00109156	SPOPL	0.379323	1.74e-14	MRPL4	-0.306058	0.000107545	RB1	0.341537	2.66e-07	C8orf46	-0.34776	0.000140012	C6orf120	0.294922	6.49e-06	AXIN1	-0.419133	7.01e-06	HAUS2	0.35848
CYHR1	-0.337168	9.37e-31	EXOC3	0.518361	0.000611721	C2CD4B	0.283063	4.74e-14	ARCN1	0.595674	4.36e-59	CDC25B	-0.257221	7.16e-11	RBM5	0.236468	8.95e-09	NDUFV2	0.377251	5.3e-11	XKR8	-0.23423	1.88e-05	SEC14L1	-0.298884	5.47e-09	ZSCAN12	0.321806	0.00109499	ZSCAN12	0.379191	1.78e-14	SACM1L	0.306047	0.000107608	HNMT	0.341491	2.67e-07	GGT6	0.347721	0.00014027	CCDC124	-0.294825	6.54e-06	GAREML	-0.419051	7.04e-06	EMILIN2	-0.358427
BAX	-0.336652	1.16e-30	HAUS1	-0.517908	0.000619687	CERS6	0.282447	5.41e-14	GTF3A	0.595653	4.41e-59	AGR2	0.257213	7.17e-11	NQO3A2	0.236378	9.07e-09	THAP6	0.377244	5.3e-11	CEPT1	0.234215	1.88e-05	C5orf44	0.298881	5.47e-09	NPFFR2	0.321805	0.00109504	LAMA4	-0.379094	1.81e-14	COG6	0.306043	0.000107637	LOC286157	0.341187	2.74e-07	SH3BP1	-0.347705	0.000140378	COLGALT1	-0.294804	6.55e-06	COPS7B	-0.418737	7.17e-06	RP1-30M3.5	0.358394
ZNF613	0.336603	1.19e-30	IRF2	-0.517847	0.000620765	KIAA1958	0.282216	5.68e-14	SLC35F5	0.59534	5.25e-59	GALNT6	0.256979	7.47e-11	CDR2	0.236349	9.11e-09	IGBP1	0.377186	5.34e-11	AP3M2	-0.234009	1.91e-05	CLDN4	0.298722	5.58e-09	SNORA67	-0.321738	0.00109782	CCDC24	0.378936	1.86e-14	FZD4	0.305759	0.000109314	AZGP1	0.341157	2.75e-07	TMEM159	0.347659	0.000140688	PON2	0.294587	6.66e-06	RP11-285A1.1	-0.418727	7.17e-06	RRN3	0.35825
KLF3	0.336586	1.2e-30	GLT8D1	0.517505	0.000626865	UBXN10	0.282192	5.71e-14	WDR42A	0.595294	5.38e-59	MAST2	0.256891	7.58e-11	KBTBD2	-0.236277	9.2e-09	CGRRF1	0.377103	5.4e-11	ZKSCAN1	0.233945	1.92e-05	CNKSR1	0.298707	5.59e-09	NUDT15	0.321655	0.00110127	CGNL1	0.378923	1.87e-14	SERHL2	0.305596	0.00011029	APOBEC3C	-0.340981	2.79e-07	HNRNPH2	0.347491	0.000141803	AP3S1	0.294464	6.72e-06	LMBRD2	0.418643	7.21e-06	AR	0.358163
GPD2	0.336364	1.31e-30	PITPNM1	0.517343	0.000629765	NES	-0.282106	5.81e-14	PTPN12	0.595216	5.62e-59	ERBB3	0.25673	7.8e-11	TJP1	0.236266	9.22e-09	CAPN8	0.376991	5.47e-11	RALBP1	-0.233731	1.96e-05	CTSL1	-0.298667	5.61e-09	SRSF5	0.321471	0.00110897	IMMP1L	0.378885	1.88e-14	TMEM141	0.305592	0.000110317	BA526D8.4	0.340907	2.81e-07	GSG2	-0.347433	0.000142197	VAV3	0.294381	6.76e-06	ZNF496	-0.418417	7.3e-06	RALGAPB	0.358155
DDX39A	-0.336117	1.46e-30	AP3M1	0.517265	0.000631155	CYB5D1	0.28207	5.86e-14	SUZ12	0.59504	6.19e-59	FXYD6	-0.256681	7.87e-11	COG3	0.236191	9.32e-09	DIAPH3	-0.376913	5.53e-11	ENTPD3	0.233542	1.99e-05	PBX1	0.298647	5.63e-09	C1orf61	-0.32147	0.00110902	LOC441956	0.378864	1.89e-14	ERBB2	0.305567	0.000110462	ERBB3	0.340859	2.82e-07	NFKB1	0.347128	0.000144257	NDUFA6	0.294373	6.76e-06	RP11-319G9.3	0.418409	7.3e-06	SLC25A16	0.357988
NKX3-1	0.336087	1.48e-30	ANLN	-0.51708	0.000634497	NOB1	-0.282006	5.94e-14	TAOK1	0.594968	6.45e-59	SIX5	0.256535	8.07e-11	NP_077012	-0.236135	9.4e-09	ZNF223	0.376858	5.57e-11	EP300-AS1	0.233481	2e-05	LOC100127909	0.29864	5.63e-09	C14orf45	0.321372	0.00111314	ZNF652	0.378749	1.92e-14	APPL2	0.305535	0.000110655	ZNF415	0.340852	2.82e-07	FZD1	0.346944	0.000145511	VPS45	0.294303	6.8e-06	RP11-701I24.3	-0.418377	7.31e-06	RP11-692P14.1	0.357885
TMEM86B	-0.336079	1.48e-30	ENO1	-0.516495	0.000645153	DRAM1	-0.281803	6.2e-14	VAPA	0.594951	6.51e-59	NNT	-0.256435	8.21e-11	DEPDC6	0.236115	9.43e-09	KRT16	-0.376641	5.72e-11	LOC221272	0.233481	2e-05	SLC38A7	-0.298476	5.75e-09	ZNF654	0.321216	0.0011197	PEX11G	0.378706	1.94e-14	GNAZ	-0.305476	0.000111015	FOXM1	-0.340821	2.83e-07	ARL15	0.346735	0.000146955	B3GNT2	0.294148	6.88e-06	COPA	0.418263	7.36e-06	ATP6V1A	0.357781
CREB3L4	0.335962	1.56e-30	PHLDB3	0.516465	0.000645697	C14orf119	0.281751	6.27e-14	PAX6	-0.594887	6.74e-59	CEACAM6	0.256407	8.25e-11	SEM6D_HUMAN	0.236105	9.44e-09	HIST1H3A	0.376591	5.76e-11	ENPP1	0.233424	2.01e-05	MARCO	-0.298377	5.82e-09	C2CD4A	0.321068	0.00112599	SPINT2	0.378566	1.98e-14	FLJ31306	0.305204	0.00011267	GLCE	0.340761	2.84e-07	CCDC25	0.346655	0.000147509	PIBF1	0.294108	6.9e-06	RASA2	0.418201	7.38e-06	PDS5A	0.357707
CTD-3184A7.4	-0.335743	1.71e-30	HACD3	0.516318	0.000648404	ACAA2	-0.281596	6.48e-14	NPAT	0.594883	6.76e-59	MBOAT2	0.256406	8.25e-11	POLR3H	0.235954	9.65e-09	LOC441956	0.376505	5.82e-11	CIPC	0.233393	2.01e-05	PPP1R9B	-0.29827	5.89e-09	FAM161B	0.321059	0.00112636	XLOC_008079	-0.378429	2.03e-14	METTL18	0.305167	0.000112899	ABCA12	0.340492	2.91e-07	FCHO2	0.346515	0.000148484	LNX1	0.294025	6.94e-06	HDAC5	-0.418151	7.4e-06	CEP97	0.357683
CTAGE5	0.335701	1.74e-30	MAZ	-0.51617	0.00065112	CEACAM6	0.281403	6.75e-14	SLC38A1	0.594708	7.44e-59	SLC2A13	0.256289	8.42e-11	EMP3	-0.235875	9.77e-09	PYDC1	0.376134	6.1e-11	EML3	-0.233233	2.04e-05	HOMEZ	0.298	6.09e-09	STARD9	-0.321004	0.00112872	TFE3	-0.378381	2.05e-14	ASNS	-0.305166	0.000112906	ZNF254	0.340488	2.91e-07	SF3B3	-0.346432	0.000149063	SLC30A6	0.294001	6.96e-06	MIA	-0.41802	7.46e-06	DNAH5	0.357665
MAP7	0.335688	1.75e-30	SREK1IP1	-0.51614	0.000651676	RASSF6	0.281321	6.86e-14	HSPA9	0.594657	7.66e-59	EIF3E	-0.256103	8.7e-11	NP_065910	0.235763	9.93e-09	XLOC_008002	-0.375978	6.22e-11	RABEP2	0.233176	2.05e-05	VAC14	-0.29798	6.11e-09	SLC18A1	-0.320828	0.00113623	LOC400027	0.378368	2.05e-14	COG2	0.305063	0.000113537	RNASE4	0.34031	2.95e-07	RECQL4	-0.346344	0.000149679	AIDA	0.293871	7.02e-06	TRIP4	0.417986	7.47e-06	CLCN3	0.35754
DOPEY1	0.335533	1.86e-30	CHERP	-0.516108	0.00065227	KCNMA1	0.281219	7.01e-14	SLC44A1	0.594569	8.04e-59	RAB30	0.256012	8.84e-11	DNAJB11	-0.235748	9.95e-09	USP25	0.375962	6.23e-11	PFDN4	-0.233162	2.05e-05	ACP6	0.297953	6.13e-09	NINL	-0.320731	0.0011404	PHF20	0.378308	2.07e-14	SLC35A3	0.304847	0.000114877	TNFRSF4	-0.340249	2.97e-07	DNAJC16	0.346034	0.00015188	DCAF5	0.29384	7.04e-06	ATG4A	0.417833	7.54e-06	MRPL19	0.357436
ZNF468	0.335518	1.88e-30	PPP1R18	-0.516034	0.000653654	FAM57A	-0.28103	7.3e-14	KIAA1109	0.594534	8.2e-59	GLRX5	0.25596	8.92e-11	RTF1	0.235646	1.01e-08	DOLPP1	0.375957	6.23e-11	ELAC1	-0.233006	2.08e-05	AMPD3	-0.297907	6.16e-09	TBCB	-0.320655	0.00114366	INTS12	0.378302	2.07e-14	UTRN	0.304795	0.000115205	ZNF75A	0.340189	2.98e-07	POP1	-0.346016	0.000152008	TMEM55A	-0.293785	7.07e-06	RNF24	-0.417798	7.55e-06	UEVLD	0.357415
TRAK2	0.335383	1.99e-30	SLC22A18	0.515987	0.000654518	SLC9A1	0.281015	7.32e-14	HNRNPR	0.59451	8.31e-59	C10orf26	0.255827	9.13e-11	NP_055462.2	0.235569	1.02e-08	C16orf62	0.375811	6.35e-11	SNPH	0.232965	2.09e-05	CRB3	0.29784	6.21e-09	SEMA4B	0.320623	0.00114503	ELMOD2	0.378191	2.11e-14	RSPH3	0.304615	0.000116336	BCCIP	0.340133	3e-07	CIRH1A	-0.346007	0.000152072	EFTUD2	-0.29377	7.08e-06	LTA	-0.417761	7.57e-06	SSR3	0.357316
SLC1A1	0.335371	2e-30	TCEA1	-0.51585	0.000657076	PGS1	-0.280921	7.47e-14	USP33	0.594408	8.79e-59	UCP2	0.255814	9.15e-11	UBAP1	0.235421	1.04e-08	RNF141	0.375708	6.43e-11	MRPL57	0.232936	2.09e-05	ARRB2	-0.297746	6.28e-09	PTGR2	0.320558	0.00114783	NEK11	0.378149	2.13e-14	CHODL	-0.304488	0.000117142	HTATIP2	-0.339925	3.05e-07	C6orf126	0.346001	0.000152115	FDX1L	-0.29365	7.14e-06	RECQL4	-0.417683	7.6e-06	RSBN1L	0.357294
GSTCD	0.335299	2.06e-30	RELCH	0.51568	0.000660247	MARVELD1	-0.280792	7.68e-14	CNOT4	0.594401	8.82e-59	RBM17	-0.255643	9.42e-11	B4GALT2	-0.235407	1.05e-08	LOC100130093	0.375683	6.45e-11	CST3	-0.232676	2.14e-05	PLXNA1	-0.297634	6.37e-09	OR5M10	0.320512	0.00114984	ZNF627	0.378099	2.15e-14	LYN	-0.304268	0.000118549	ANKRD5	0.339775	3.09e-07	TOMM5	-0.345956	0.000152438	SH2B1	-0.293537	7.2e-06	UBR7	0.417531	7.66e-06	RAB11A	0.357094
CCDC28B	-0.335188	2.15e-30	BECN1	0.515669	0.000660456	VWA1	0.280539	8.1e-14	LSM14A	0.5942	9.86e-59	PGAP1	-0.255435	9.77e-11	ZNF644	0.235309	1.06e-08	KIF9	0.375573	6.54e-11	GNA15	-0.232596	2.15e-05	SERINC2	0.297628	6.38e-09	SH2D4A	0.320417	0.00115397	NOS3	-0.377538	2.36e-14	GGCT	0.304254	0.000118635	HARS2	-0.339724	3.11e-07	CADPS2	0.345931	0.000152612	RPS6	0.293425	7.26e-06	ZNF25	0.417482	7.68e-06	TTC30A	0.356938
FAM120AOS	0.335117	2.22e-30	PPP2R5E	0.515436	0.000664817	ZNF296	0.280178	8.74e-14	ATIC	0.594055	1.07e-58	ERP27	0.255417	9.8e-11	CTCF	-0.235282	1.07e-08	FLJ35946	0.375477	6.62e-11	PPM1E	-0.232378	2.19e-05	PPP6C	0.297408	6.55e-09	CPNE6	-0.320374	0.00115582	GRAMD2	0.377532	2.36e-14	SRGAP2	-0.304097	0.000119654	SDHD	0.339712	3.11e-07	SERAC1	0.345859	0.00015313	PLCL1	0.293271	7.35e-06	RNF122	-0.417357	7.74e-06	LOC100288675	0.356916
GNA14	0.334846	2.49e-30	ARMT1	0.515088	0.000671403	NEK11	0.280101	8.88e-14	CASC4	0.593753	1.26e-58	SUOX	0.255275	1e-10	RNUT1	0.23526	1.07e-08	GFM2	0.375423	6.67e-11	ERP27	0.232196	2.23e-05	KAT2A	-0.297385	6.57e-09	ZNF766	0.320351	0.00115682	TTC7B	-0.377525	2.37e-14	PTDSS1	-0.303896	0.000120959	CPEB3	0.339581	3.14e-07	ENPP3	0.345853	0.000153174	MRPL4	-0.293152	7.41e-06	FAM216A	-0.417228	7.79e-06	LOC101927204	0.35678
UTP14C	0.334719	2.62e-30	AVL9	0.515004	0.000673003	SNX2	-0.279876	9.31e-14	SORCS3	-0.593687	1.31e-58	ARSD	0.255199	1.02e-10	CKLFSF5	0.235226	1.07e-08	C2CD4C	-0.375192	6.86e-11	NRAS	-0.232052	2.25e-05	TOX4	0.297356	6.59e-09	TRIM47	-0.320113	0.00116723	PTPLAD1	0.377336	2.44e-14	UBL3	0.303796	0.000121617	FLJ11240	0.33951	3.16e-07	SRBD1	0.345773	0.00015375	EHBP1L1	-0.293143	7.42e-06	LENG8	-0.417188	7.81e-06	ZNF562	0.356682
TM9SF3	0.33453	2.84e-30	CKMT2	0.514966	0.000673728	ALAD	0.279824	9.41e-14	PHIP	0.5936	1.37e-58	ATP7A	0.255118	1.03e-10	RGL1	0.235208	1.08e-08	HMGXB4	0.374815	7.19e-11	MPP1	-0.232006	2.26e-05	ERGIC1	0.297169	6.74e-09	ICAM5	-0.320045	0.00117022	LOC646976	0.377294	2.46e-14	RAB6B	-0.303745	0.000121954	IK	0.339501	3.16e-07	ARHGAP12	0.345773	0.000153754	DHRS7	0.293118	7.43e-06	EXOC3L1	-0.417186	7.81e-06	ERN1	0.356475
AURKB	-0.334311	3.11e-30	GGT7	0.514591	0.000680916	IQGAP2	0.279745	9.57e-14	RREB1	0.59354	1.42e-58	FZD6	-0.255085	1.04e-10	ZCSL2	0.235166	1.08e-08	TSPAN15	0.374804	7.2e-11	FAM219A	-0.231931	2.28e-05	C1orf115	0.297149	6.76e-09	C14orf169	0.320026	0.00117106	ATP1B3	-0.377249	2.48e-14	TOR1AIP2	0.303708	0.0001222	POU2F2	-0.339493	3.17e-07	KIF14	-0.345767	0.000153794	GLYCTK	-0.293108	7.44e-06	NPB	-0.416998	7.89e-06	LCE3D	-0.356466
OXLD1	-0.334229	3.22e-30	VPS45	0.514372	0.000685133	FOXD1	-0.279729	9.6e-14	CAPNS1	0.593446	1.5e-58	NUDT22	0.255058	1.04e-10	TSHB	-0.235016	1.11e-08	METTL18	0.374772	7.23e-11	BAALC	-0.231907	2.28e-05	PSMC6	0.296939	6.93e-09	STT3B	0.319864	0.00117822	HSPG2	-0.377175	2.51e-14	CCDC125	0.30369	0.000122321	RAB21	0.339365	3.2e-07	NRXN3	0.345749	0.000153927	GRN	-0.29289	7.56e-06	C14orf159	0.416789	7.98e-06	ANXA9	0.356308
ANKS6	-0.334217	3.23e-30	NECTIN1	-0.514264	0.000687228	IRX3	0.27949	1.01e-13	PIK3C2A	0.593412	1.52e-58	ZMAT1	0.254903	1.07e-10	CDH3	0.234938	1.12e-08	RGL2	0.374688	7.31e-11	ZFAND6	0.231857	2.29e-05	KIF13B	0.296891	6.97e-09	GAL3ST3	-0.319789	0.00118155	LGALS8	0.377031	2.57e-14	GORASP1	0.303608	0.000122864	TOMM20-PENDING	0.339238	3.24e-07	APOBEC3B	-0.345728	0.000154077	WDR46	-0.292807	7.61e-06	LOC100505710	-0.416767	7.99e-06	GPR157	0.356139
ZNF619	0.334087	3.41e-30	IFIT3	-0.51386	0.000695115	LOC102724362	0.279416	1.03e-13	ARNT	0.593402	1.53e-58	ACPP	0.254699	1.11e-10	ICA1	0.234893	1.13e-08	SYPL1	0.374636	7.36e-11	RAD21	-0.231723	2.32e-05	SQRDL	0.296357	7.44e-09	NAT1	0.319528	0.00119321	HNRNPK	0.377002	2.59e-14	NOSTRIN	0.303509	0.000123521	RAB1A	0.338899	3.33e-07	PNMAL1	-0.345657	0.000154588	RNF126P1	-0.292699	7.67e-06	USP36	-0.416712	8.02e-06	RDH11	0.356052
COG6	0.334002	3.54e-30	CENPC	-0.513856	0.000695181	PKIB	0.27923	1.07e-13	DRP2	-0.593397	1.54e-58	BLNK	0.254565	1.14e-10	TIMELESS	-0.23488	1.13e-08	NOTCH2NL	0.374504	7.48e-11	PRUNE2	-0.231651	2.33e-05	LRG1	0.296256	7.53e-09	CLGN	0.319372	0.00120021	SALL2	0.376979	2.6e-14	FNDC3A	0.303492	0.000123634	KIAA0669	0.338528	3.44e-07	LOC145837	0.345652	0.00015463	PPP2R5A	0.292511	7.78e-06	SPHK1	-0.416194	8.25e-06	CERS4	0.356022
ZG16B	0.334	3.54e-30	TSPAN15	0.513564	0.000700929	CCDC102A	-0.278956	1.13e-13	ARID4A	0.593383	1.55e-58	RP6-213H19.1	-0.254065	1.24e-10	NP_620174	0.234876	1.13e-08	ZNF652	0.374453	7.53e-11	UBXN10-AS1	0.231584	2.34e-05	TM4SF19	-0.296211	7.58e-09	PPM1N	-0.319342	0.00120157	TMEM66	0.376813	2.67e-14	PTGR2	0.303475	0.00012375	TAF7	0.338492	3.45e-07	MLPH	0.345617	0.000154884	CTD-2619J13.13	-0.292398	7.84e-06	SLCO5A1	-0.416148	8.27e-06	CRISP3	0.35594
TMF1	0.33397	3.59e-30	UBE2C	-0.513447	0.000703247	KBTBD3	0.278915	1.14e-13	ZRANB2	0.593318	1.6e-58	AP3B2	-0.254048	1.24e-10	LAS1L	-0.234793	1.15e-08	PHF20	0.374383	7.59e-11	TMEM19	-0.231517	2.36e-05	GSTZ1	0.29611	7.67e-09	HOXC11	0.319249	0.00120579	FAM102A	0.376809	2.67e-14	ENPP5	0.30322	0.000125469	LOC400542	0.338403	3.47e-07	ZNF37BP	-0.345259	0.000157504	KIAA1244	0.292204	7.96e-06	CAB39	0.41578	8.44e-06	HERC4	0.355732
CTD-2561J22.2	0.333951	3.61e-30	SUMO1	-0.513427	0.000703648	ACAA1	0.278906	1.14e-13	RERE	0.593313	1.61e-58	ZNF615	0.254033	1.24e-10	GADL1	0.23478	1.15e-08	GTF2H2D	0.374339	7.63e-11	ZDHHC8	-0.231418	2.38e-05	IFT43	0.296004	7.77e-09	PLOD1	-0.319216	0.00120725	RNF2	0.376756	2.7e-14	PVR	-0.30317	0.000125804	FLJ36090	0.338402	3.47e-07	BTN2A1	-0.345061	0.000158971	ANXA3	0.292191	7.97e-06	WDYHV1	-0.415667	8.49e-06	DKFZp564H213	0.355694
CUL3	0.333901	3.69e-30	ARHGAP32	0.513304	0.00070608	FA2H	0.278839	1.16e-13	ECD	0.593159	1.75e-58	TPRXL	-0.253884	1.28e-10	IMMP2L	0.234674	1.17e-08	CPD	0.37432	7.65e-11	C11orf45	-0.231342	2.39e-05	ANKRD43	0.295993	7.78e-09	RAD51B	0.319012	0.00121653	KCNMA1	0.376495	2.82e-14	CD74	-0.303069	0.000126494	VPS45A	0.338348	3.49e-07	CCNO	0.344995	0.000159459	DDX39A	-0.292159	7.99e-06	SETD7	0.415408	8.61e-06	HYPK	0.355385
IPO11	0.333874	3.73e-30	MED4	-0.513292	0.000706315	P2RY2	0.278836	1.16e-13	C14orf106	0.593017	1.89e-58	GLDC	-0.25383	1.29e-10	NP_001001520.1	-0.234628	1.17e-08	ZC3H14	0.374153	7.81e-11	SMAD7	-0.230702	2.52e-05	GLT25D1	-0.295964	7.81e-09	RAPGEF1	-0.31899	0.00121753	RRNAD1	0.376431	2.85e-14	CRIP2	0.302994	0.000127008	CLK1	0.338278	3.51e-07	SLAIN2	0.344811	0.000160844	RBM42	-0.292083	8.03e-06	TTC36	0.415155	8.73e-06	DYX1C1	0.355301
NUMBL	-0.333832	3.8e-30	BCL2L1	0.513134	0.000709461	ANKRD27	-0.278534	1.23e-13	PCNP	0.593002	1.91e-58	C17orf53	-0.253722	1.31e-10	F2RL1	0.2346	1.18e-08	GOLGA2P2Y	-0.374112	7.85e-11	TMPRSS2	0.23065	2.53e-05	RYBP	0.295714	8.05e-09	CC2D1B	-0.318796	0.00122643	GUCA2B	-0.376349	2.89e-14	FAM65A	-0.302955	0.000127272	SYNCOILIN	0.338112	3.56e-07	FDFT1	0.344742	0.000161363	NAGS	-0.292028	8.06e-06	SRSF4	0.414827	8.89e-06	PLEKHH1	0.355256
UBE4A	0.333716	3.99e-30	NFKB1	-0.51291	0.000713956	RRN3P1	-0.2784	1.27e-13	CDC2L5	0.592915	2e-58	TBC1D24	0.253372	1.39e-10	TMEM140	0.234593	1.18e-08	MAN2B2	0.374094	7.87e-11	ARHGEF9	-0.230542	2.56e-05	PHEX	0.295704	8.06e-09	HPCA	-0.318557	0.00123747	PON2	0.376167	2.98e-14	GSDMB	0.302879	0.0001278	IL13RA1	0.337809	3.65e-07	BYSL	-0.34455	0.000162815	ZG16B	0.291837	8.18e-06	HSPBP1	-0.414767	8.92e-06	THUMPD3	0.355166
SLC4A7	0.333707	4e-30	FAM89A	-0.51236	0.000725075	CYBRD1	0.278352	1.28e-13	DENND2A	-0.592812	2.12e-58	SH3RF2	0.253201	1.44e-10	C11orf72	0.234484	1.2e-08	USP3	0.374072	7.89e-11	CELF4	-0.23048	2.57e-05	FGD1	-0.295563	8.19e-09	LOC100506021	-0.318477	0.00124117	C1orf56	0.376061	3.03e-14	SFSWAP	-0.302757	0.000128644	C7orf24	0.337787	3.66e-07	MIA3	0.344481	0.000163347	CLPTM1	-0.291816	8.19e-06	HRK	-0.414661	8.97e-06	MPP3	0.355021
FAM151B	0.333644	4.11e-30	NAPB	0.512336	0.000725561	SPOPL	0.278309	1.29e-13	EAPP	0.592699	2.26e-58	SYT17	0.253183	1.44e-10	Q7Z3M5	0.234472	1.2e-08	PRKAB1	0.373987	7.98e-11	FAM71F1	0.230463	2.57e-05	NT5C3L	-0.295496	8.26e-09	HOOK1	0.318327	0.00124813	ACSM1	0.375993	3.07e-14	BAK1	-0.30272	0.000128902	KIAA1632	0.337691	3.69e-07	SYK	-0.344263	0.000165019	TUBA8	-0.291789	8.21e-06	LDLRAP1	0.41459	9.01e-06	LOC100130691	-0.354995
WDR89	0.333606	4.17e-30	PHF12	-0.512249	0.000727319	LOC338667	0.278257	1.31e-13	HISPPD1	0.592614	2.36e-58	GNA15	-0.253164	1.45e-10	ZNF407	0.234272	1.24e-08	FAM162A	0.373857	8.11e-11	CCDC6	0.23044	2.58e-05	PRKAA1	0.295457	8.3e-09	PRR15	0.318315	0.00124871	TSEN15	0.375847	3.14e-14	FAM162A	0.302687	0.000129131	JWA	0.337555	3.73e-07	SIGMAR1	-0.344084	0.0001664	PEX7	0.2917	8.26e-06	ARHGAP17	-0.414564	9.02e-06	RP11-355F16.1	0.35481
LNX1	0.33359	4.2e-30	RDH11	0.512191	0.000728515	ZNF823	0.278151	1.34e-13	SLC8A3	-0.592506	2.51e-58	CLIP4	-0.253126	1.46e-10	APMAP_HUMAN	0.234233	1.24e-08	CNIH	0.373787	8.18e-11	HSPA4L	-0.230398	2.59e-05	CD163	-0.295154	8.61e-09	MARVELD1	-0.318294	0.0012497	NCOA1	0.375825	3.15e-14	FOXP1	0.302686	0.000129135	CD209	-0.337544	3.73e-07	SERINC1	0.344067	0.000166529	DPY19L3	0.291598	8.33e-06	MNT	-0.41454	9.03e-06	SEMA4B	0.354726
C9orf91	0.333572	4.23e-30	C1orf21	0.511765	0.000737269	IRX2	0.278116	1.35e-13	ROD1	0.592483	2.54e-58	TOP2A	-0.253066	1.47e-10	CD300LG	0.234195	1.25e-08	EN1	-0.373763	8.2e-11	CYP4F8	0.230329	2.6e-05	P2RY2	0.29512	8.65e-09	MRPL19	0.318285	0.00125011	SCAF8	0.375667	3.24e-14	RAD23A	-0.302643	0.000129432	EPLIN	0.337387	3.78e-07	SPAG5	-0.343956	0.000167396	NAB2	-0.291538	8.36e-06	ERLIN1	0.414515	9.05e-06	KIAA1919	0.3546
PGAM1P5	0.333434	4.48e-30	ADK	0.511468	0.000743424	ZNF438	-0.278005	1.38e-13	RNF141	0.592413	2.64e-58	GHRH	0.253045	1.48e-10	RHOBTB3	-0.234192	1.25e-08	YBX1	-0.373466	8.51e-11	SPTLC1	-0.230158	2.64e-05	PPP1R15B	0.294798	8.99e-09	GMNC	0.318064	0.00126049	ZNF844	0.375496	3.33e-14	NAT8L	-0.302546	0.000130111	OSGEPL1	0.33738	3.79e-07	PPP2R3B	-0.343893	0.000167887	VTI1B	0.291447	8.42e-06	KLHL28	0.414507	9.05e-06	DSCR4	-0.354561
RNASEL	0.333305	4.73e-30	PEX1	0.51134	0.000746089	NFAT5	-0.277911	1.4e-13	COPA	0.592368	2.71e-58	ADAM15	0.252793	1.54e-10	NP_612361.1	-0.234091	1.27e-08	TMEM9B	0.373271	8.72e-11	RHOH	0.229977	2.68e-05	ACAA2	-0.294639	9.16e-09	HSDL2	0.318058	0.00126075	SLC9A7P1	0.375477	3.34e-14	TMEM87B	0.302345	0.000131533	HCRT	-0.337106	3.87e-07	SLC7A11	-0.343861	0.000168138	CTDNEP1	-0.291248	8.55e-06	GATS	-0.414503	9.05e-06	LOC100505666	0.354336
EEF2K	0.333264	4.81e-30	MAN2C1	0.511226	0.000748476	CCDC18	-0.277889	1.41e-13	REEP3	0.59228	2.84e-58	FNTB	0.252642	1.58e-10	ATP6V0A2	-0.234016	1.28e-08	C10orf32	0.373175	8.83e-11	APMAP	0.229977	2.68e-05	NMT1	-0.294631	9.17e-09	C19orf66	-0.317696	0.00127794	TSPAN13	0.375266	3.47e-14	SLC30A7	0.302214	0.000132464	DUSP6	0.336975	3.92e-07	TMEM55A	-0.34361	0.000170121	NDUFB1	0.291204	8.57e-06	MEX3B	-0.414408	9.1e-06	PPA2	0.354322
ITGB6	0.333199	4.94e-30	POLD2	-0.511089	0.000751337	RDH11	0.277885	1.41e-13	RAD1	0.592155	3.04e-58	PPT2	-0.252597	1.59e-10	YWHAG	-0.233992	1.29e-08	ERH	0.373095	8.92e-11	NPC1	-0.229842	2.71e-05	SREBF1	0.294608	9.2e-09	RASL10B	-0.317612	0.00128195	LRRC8C	-0.375085	3.57e-14	SWAP70	0.30203	0.000133779	eIF2A	0.336928	3.93e-07	SLC5A8	0.34347	0.000171231	RALA	0.291183	8.59e-06	SCAMP5	-0.414365	9.12e-06	ZNF708	0.354245
DNAH5	0.333164	5.02e-30	RBPJ	-0.510912	0.000755065	OSBPL5	0.277804	1.44e-13	SLC24A4	-0.592121	3.1e-58	PIGK	0.252562	1.6e-10	C21orf107	0.233779	1.33e-08	LOC100127909	0.373008	9.01e-11	SLC35A3	0.229713	2.74e-05	PKIB	0.294488	9.33e-09	SLC12A2	0.317559	0.0012845	SLC9A1	0.37502	3.61e-14	METTL25	0.30199	0.000134065	PPM1B	0.336768	3.99e-07	NUDT18	0.343403	0.000171769	ANKMY2	0.291168	8.6e-06	STRN4	-0.414346	9.13e-06	ZNF623	0.354132
PIGK	0.333162	5.02e-30	HGD	0.510501	0.000763783	INPP5E	-0.277643	1.49e-13	T	-0.591979	3.35e-58	FAM19A3	-0.252549	1.61e-10	PALLD	0.233749	1.33e-08	ZFAND6	0.372913	9.12e-11	PPIL2	0.229705	2.74e-05	TOB1	0.294482	9.34e-09	PLA2G4C	-0.317509	0.00128688	C10orf46	0.374985	3.63e-14	VASH1	-0.301855	0.000135046	IBRDC2	0.336763	3.99e-07	C14orf79	0.343302	0.00017258	COQ5	0.290904	8.77e-06	ASIC1	-0.414316	9.15e-06	FAN1	0.354045
SIAE	0.333032	5.3e-30	MLEC	0.51043	0.000765301	DNAJC17	0.277641	1.49e-13	DIDO1	0.591885	3.53e-58	ACOT7	-0.252537	1.61e-10	SUV39H1	-0.233713	1.34e-08	TIGD6	0.372901	9.13e-11	FZD6	-0.2297	2.74e-05	C7orf46	0.294196	9.67e-09	LCE1F	-0.317507	0.00128698	SDR16C5	0.374901	3.68e-14	FAIM2	0.301788	0.000135534	CGEF2	0.336702	4.01e-07	FBL	-0.34325	0.000172999	ZNF579	-0.290826	8.82e-06	SCGB2A2	0.414194	9.21e-06	SC5D	0.354037
CTD-2015H6.3	0.332938	5.51e-30	FAS	-0.510378	0.000766415	CEACAM7	0.277634	1.49e-13	USP2	-0.591884	3.53e-58	BRIP1	-0.252523	1.61e-10	SARS2	-0.233657	1.35e-08	TJP3	0.372848	9.19e-11	GNAZ	-0.229681	2.75e-05	LOC338620	-0.29417	9.7e-09	C2orf54	0.317375	0.00129333	CLK2	0.374846	3.72e-14	BTBD6	0.301775	0.000135623	SPN	-0.336529	4.07e-07	KIAA1737	0.343167	0.000173662	RYK	0.290803	8.83e-06	RNF11	0.414191	9.21e-06	COX18	0.354036
TTC12	0.332914	5.56e-30	ALDH16A1	0.510229	0.000769605	EXOSC6	-0.27763	1.49e-13	DDX5	0.591763	3.77e-58	TMEM180	-0.252382	1.65e-10	SORL1	0.23339	1.41e-08	GBAS	0.372537	9.56e-11	ARFIP2	0.229677	2.75e-05	TBCB	-0.293831	1.01e-08	KCNS3	0.31734	0.00129502	AQR	0.374829	3.73e-14	BROX	0.301528	0.000137436	SH2D2A	-0.336175	4.19e-07	MPDU1	0.343123	0.000174026	ATG5	0.290682	8.91e-06	SIL1	0.414128	9.24e-06	FLNC	-0.353994
SLC19A1	-0.332737	5.99e-30	FBXO22	0.510196	0.000770318	PCOLCE2	-0.277557	1.51e-13	CLTC	0.591723	3.86e-58	CDK5R1	-0.252371	1.66e-10	YLPM1_HUMAN	0.233365	1.41e-08	GCOM1	0.372448	9.66e-11	EPHA8	-0.22959	2.77e-05	CIZ1	-0.293804	1.01e-08	ATG2B	0.317252	0.00129927	F7	0.374685	3.82e-14	LOC283588	0.301452	0.000138	ENTPD5	0.336135	4.2e-07	TOP2B	0.343105	0.00017417	ARHGDIA	-0.290676	8.92e-06	GPR158	-0.41406	9.27e-06	MPP5	0.353939
MCCC2	0.332658	6.19e-30	ISCA1	-0.510187	0.000770498	ARHGAP31	-0.277284	1.6e-13	NRD1	0.591681	3.94e-58	PRC1	-0.252368	1.66e-10	INHA	-0.233072	1.47e-08	ZNF281	0.372336	9.8e-11	MAL2	0.229564	2.77e-05	ZDHHC18	-0.293786	1.02e-08	ATP7B	0.317249	0.00129943	PRSS22	0.374675	3.83e-14	SPINK4	0.301382	0.000138519	PBEF	0.336081	4.22e-07	ADPRH	-0.342966	0.000175296	WIZ	-0.290661	8.93e-06	SPRR2G	-0.414028	9.29e-06	STAMBP	0.353826
SH3BGRL	0.332467	6.7e-30	MAD2L1	-0.510014	0.000774241	BZW2	0.277082	1.67e-13	CCDC131	0.591672	3.96e-58	WBP11	-0.252344	1.66e-10	NP_054828	-0.232986	1.49e-08	GJC3	0.372301	9.84e-11	ERBB4	0.22951	2.78e-05	SIAH1	0.293557	1.04e-08	CPM	-0.317228	0.00130045	SNHG10	0.374599	3.88e-14	GLG1	-0.301145	0.000140292	MAP2K4	0.336047	4.24e-07	NCAPH	-0.34281	0.000176574	AR	0.29055	9e-06	TEX9	0.413978	9.32e-06	KLF14	-0.353663
E2F1	-0.332409	6.86e-30	VPS28	0.509969	0.000775213	NME7	0.276832	1.76e-13	SETX	0.591616	4.09e-58	OLA1	-0.25224	1.69e-10	DSCR2	-0.232827	1.53e-08	C9orf68	0.372255	9.9e-11	SP6	0.229479	2.79e-05	TFAP2C	0.29355	1.04e-08	DRAM1	-0.316935	0.00131471	CLN3	0.374479	3.96e-14	RNFT2	-0.301075	0.000140816	PSTPIP1	-0.336023	4.24e-07	PRC1	-0.34279	0.00017674	ZBTB41	0.290508	9.03e-06	CCDC160	0.413929	9.34e-06	PIGX	0.35347
YIF1B	-0.332381	6.94e-30	SSSCA1	-0.509955	0.000775505	CD47	-0.276759	1.79e-13	TRAM1	0.591539	4.26e-58	PLEKHG3	0.252221	1.7e-10	NP_775783.1	0.23279	1.54e-08	FCF1	0.372242	9.91e-11	MACC1	0.229467	2.79e-05	STAB1	-0.29355	1.04e-08	AKD1	0.316576	0.00133239	RNPEP	0.374419	4e-14	SIAE	0.300977	0.000141563	UBE2H	0.336013	4.25e-07	LGALS3	0.342777	0.000176845	CCDC136	-0.2905	9.04e-06	STRADB	0.413805	9.4e-06	N6AMT1	0.353467
RPUSD3	-0.332301	7.18e-30	CD5L	0.509854	0.00077769	GNPNAT1	0.276641	1.83e-13	C6orf62	0.591442	4.5e-58	MEX3D	0.252205	1.7e-10	SH3GL1	-0.23274	1.55e-08	AGGF1	0.372222	9.94e-11	DNAJC1	0.22936	2.82e-05	PGRMC1	0.293497	1.05e-08	ARSH	0.31639	0.00134161	LOC644189	0.37438	4.02e-14	ESYT3	-0.300912	0.000142055	DKFZP434O1427	0.335768	4.34e-07	GMPR2	0.342727	0.000177257	GRIP1	0.290457	9.06e-06	RNF125	0.413784	9.42e-06	ACSM1	0.353267
DDX6	0.332239	7.36e-30	DTYMK	-0.509854	0.0007777	C1orf192	0.276635	1.83e-13	TMF1	0.59135	4.73e-58	ACAD8	0.252182	1.71e-10	TMEM143	-0.232649	1.57e-08	GPCPD1	0.372165	1e-10	SRD5A3	0.229211	2.85e-05	USP11	-0.293436	1.06e-08	CCDC132	0.31639	0.00134164	EPB42	-0.374353	4.04e-14	LINC01087	0.30081	0.000142834	DCP2	0.335458	4.45e-07	C12orf23	0.342706	0.000177426	RALGAPA2	0.290388	9.11e-06	PABPC3	-0.4137	9.46e-06	STARD10	0.35306
NSUN3	0.332213	7.45e-30	CCND1	0.509801	0.000778846	NNT-AS1	-0.276608	1.84e-13	CNOT1	0.591114	5.38e-58	ELL2	0.25208	1.74e-10	TAF6L	-0.232571	1.58e-08	SRFBP1	0.371912	1.03e-10	CCDC64B	0.229065	2.89e-05	MREG	0.293394	1.06e-08	ZBTB1	0.316369	0.00134267	ZNF434	0.374161	4.17e-14	CAB39L	0.300752	0.000143278	SMBP	0.335436	4.46e-07	C1QTNF2	0.34261	0.000178219	SYT2	-0.290361	9.13e-06	TTC37	0.413668	9.48e-06	KCNS3	0.353058
ANO6	0.332001	8.13e-30	HOOK1	0.509569	0.000783878	2022-03-05	0.276602	1.84e-13	DHX29	0.591092	5.45e-58	JAZF1	-0.252052	1.75e-10	TRIM37	-0.232532	1.59e-08	PPP2R5E	0.371899	1.03e-10	FAM126A	-0.229034	2.9e-05	LOC285141	0.293309	1.08e-08	KDELR2	0.316279	0.00134716	CD209	-0.374105	4.21e-14	IARS	-0.300674	0.000143881	KIF5B	0.335276	4.52e-07	PCNA	-0.342467	0.000179407	THOP1	-0.290316	9.16e-06	PHLDB2	0.413388	9.62e-06	GRAMD1C	0.352974
ATF7	0.331958	8.27e-30	TBC1D15	0.509517	0.000785026	DDHD2	-0.276544	1.87e-13	HELZ	0.591036	5.61e-58	FAM27A	-0.251845	1.81e-10	SLC30A6	0.232513	1.6e-08	ADPRH	-0.371893	1.03e-10	C8orf46	-0.228808	2.95e-05	NSUN7	0.293236	1.08e-08	LOC285804	-0.316235	0.00134937	KCNJ11	0.373956	4.32e-14	ABCA12	0.30062	0.000144297	CTBP2	0.335259	4.52e-07	NEK11	0.342182	0.0001818	KIAA0247	0.290289	9.18e-06	XYLT1	-0.413364	9.63e-06	EGF	0.352863
PPP6C	0.331805	8.82e-30	LNX2	-0.509315	0.000789451	TMPRSS11E	0.276437	1.91e-13	ZNF33A	0.590927	5.96e-58	SPATA17	0.251678	1.86e-10	PAICS	-0.232454	1.61e-08	LY6G5B	-0.371887	1.04e-10	EDARADD	0.22877	2.96e-05	NYNRIN	-0.293086	1.1e-08	TLK1	0.316093	0.00135649	NSL1	0.373555	4.62e-14	SWSAP1	0.300587	0.000144549	OAT	0.335213	4.54e-07	RALGPS2	0.342169	0.000181907	CDK5RAP2	0.290181	9.25e-06	ZMIZ2	-0.413353	9.64e-06	THSD4	0.352855
ANK3	0.331786	8.88e-30	GTF2F2	-0.50921	0.000791754	TPRN	0.276036	2.07e-13	TDH	-0.590856	6.19e-58	RLTPR	-0.25161	1.89e-10	NP_001013674.1	0.232406	1.62e-08	CERS2	0.371829	1.04e-10	SCNN1B	-0.228744	2.97e-05	SUCLG2	0.293078	1.11e-08	KIF13B	0.315927	0.00136489	C6orf126	0.373528	4.64e-14	SLC22A16	-0.300452	0.000145596	COG3	0.335141	4.57e-07	COX7C	0.342067	0.00018277	SCRIB	-0.290139	9.28e-06	GBX1	-0.413249	9.69e-06	ZFX	0.352791
NDST1	0.331723	9.12e-30	TMEM30B	0.509012	0.000796109	FCGRT	-0.275938	2.12e-13	PALLD	0.590837	6.26e-58	EFNB3	-0.251608	1.89e-10	SDCCAG1	0.23236	1.63e-08	CTR9	0.371713	1.06e-10	ARHGEF3	0.228637	2.99e-05	NEK10	0.293011	1.11e-08	CAPN12	-0.315926	0.00136494	ARMCX6	0.373434	4.71e-14	CREB3L1	0.300406	0.000145952	RAP1B	0.335061	4.6e-07	AKR1B10	0.34205	0.000182915	SDCBP	0.290017	9.36e-06	TRUB1	0.413235	9.7e-06	CNFN	0.352775
ACER2	0.331196	1.13e-29	SNRNP48	-0.508978	0.000796865	NRTN	-0.275931	2.12e-13	PNN	0.590707	6.72e-58	C9orf72	-0.251559	1.9e-10	NP_112190	-0.232332	1.64e-08	LDHB	-0.371629	1.07e-10	RAB15	0.228578	3.01e-05	EXOC6	0.292995	1.12e-08	VAV3	0.315904	0.00136604	ENTPD7	0.373377	4.76e-14	SERINC1	0.300354	0.000146359	MO25	0.334993	4.63e-07	RNF11	0.34197	0.000183596	APLP1	-0.289875	9.46e-06	TRMT61A	-0.413167	9.74e-06	UCN	0.352663
ZNF12	0.331146	1.16e-29	DIP2C	0.508742	0.000802115	FDFT1	0.275873	2.14e-13	RAPH1	0.590669	6.86e-58	TMEM57	0.251416	1.95e-10	NP_054892.2	-0.232324	1.64e-08	ANKRD43	0.371577	1.08e-10	ZDBF2	-0.228373	3.06e-05	LOC100507594	0.2926	1.17e-08	ANKRD33B	-0.31588	0.00136724	ZNF513	0.373153	4.94e-14	ANKRD30A	0.300335	0.000146509	CHL1	0.334976	4.63e-07	TSTA3	0.34194	0.000183848	THRB	0.289682	9.6e-06	COL9A3	-0.41314	9.75e-06	CASC1	0.352651
B3GAT3	-0.33105	1.2e-29	MCAT	-0.508738	0.00080221	MCOLN1	-0.27578	2.19e-13	ATP2A2	0.590636	6.99e-58	ATP7B	0.251141	2.04e-10	OPRS1	-0.232251	1.66e-08	C3orf23	0.371517	1.08e-10	PAPD5	-0.228334	3.07e-05	LINC00346	-0.292425	1.2e-08	LOC100129213	-0.315729	0.00137494	LTBP4	-0.373118	4.97e-14	MSN	-0.300236	0.000147284	KIAA0863	0.334917	4.66e-07	GGCT	0.341922	0.000184004	FAM117A	-0.289678	9.6e-06	TMTC2	0.41307	9.79e-06	RP11-517B11.7	0.352624
TSPYL1	0.330912	1.27e-29	ELL	-0.508415	0.000809415	GID4	-0.275536	2.3e-13	RUFY3	0.590321	8.29e-58	PPAT	-0.251133	2.05e-10	COPS7B	-0.232063	1.71e-08	LOC145837	0.371482	1.09e-10	WDR81	-0.228326	3.07e-05	SNHG11	0.292349	1.21e-08	SPACA7	-0.315543	0.00138448	PPP2CA	0.373066	5.01e-14	TPGS2	-0.300175	0.000147768	PPIL4	0.334906	4.66e-07	EDEM3	0.341787	0.000185159	RANGRF	-0.289562	9.69e-06	XXYLT1	-0.413059	9.8e-06	FBXO36	0.352562
PRLR	0.330711	1.39e-29	UHRF1BP1L	0.508366	0.000810512	STX2	-0.275477	2.33e-13	FEM1B	0.590307	8.36e-58	CISD2	-0.250882	2.14e-10	NP_201575	0.23194	1.74e-08	GADD45G	0.371004	1.16e-10	TMEM200B	-0.228214	3.1e-05	SC5DL	0.292257	1.22e-08	RWDD2A	0.315525	0.00138538	RUSC2	-0.372967	5.09e-14	TCOF1	-0.300165	0.000147845	TCN2	-0.334657	4.76e-07	PLK1	-0.341773	0.00018528	C1orf27	0.289518	9.72e-06	RHBDF2	-0.413042	9.8e-06	KCNN1	-0.3525
ZNF701	0.330702	1.39e-29	CMTM4	0.50773	0.000824933	GMDS	0.275371	2.38e-13	LARP1	0.590208	8.82e-58	TRPT1	0.250608	2.24e-10	LPXN	0.231624	1.82e-08	LRRC48	0.370997	1.16e-10	GPNMB	-0.22819	3.1e-05	SPG11	0.292213	1.23e-08	ZNF12	0.315458	0.00138883	RPAP3	0.372854	5.19e-14	UBALD2	-0.300163	0.000147863	PRIC285	-0.334561	4.8e-07	NAP1L1	-0.341737	0.000185582	AP5M1	0.289503	9.73e-06	KLF5	-0.412828	9.92e-06	PEX13	0.352444
C17orf70	-0.330698	1.39e-29	TFF3	0.507718	0.000825195	HDAC5	-0.275365	2.38e-13	ADNP	0.590147	9.12e-58	CPEB3	0.250539	2.26e-10	HOXA11	0.231594	1.83e-08	MGC3771	0.370901	1.17e-10	DUSP3	-0.228091	3.13e-05	LOC100507577	0.292091	1.24e-08	SPICE1	0.31543	0.00139027	ZNF678	0.372762	5.27e-14	AUH	0.299989	0.000149245	LOC90353	-0.334395	4.86e-07	LZTFL1	0.341588	0.000186875	FKBP8	-0.289305	9.87e-06	LINC01118	-0.412677	1e-05	KIAA1211L	0.352279
TP53INP1	0.330546	1.48e-29	CDH3	-0.507569	0.0008286	GABRP	-0.275305	2.41e-13	SUPT16H	0.590069	9.52e-58	BRF2	-0.25047	2.29e-10	NP_060437	0.231438	1.87e-08	ZNF484	0.370746	1.19e-10	ARHGAP21	-0.228083	3.13e-05	LPCAT4	-0.292069	1.25e-08	PPCS	0.315413	0.00139112	STRBP	0.372752	5.28e-14	ALDH1B1	-0.29989	0.000150035	CEB1	-0.33434	4.88e-07	PDCD6	0.341528	0.000187393	LRIG3	0.289222	9.93e-06	PHKB	0.412572	1.01e-05	TMBIM4	0.351785
MAN2A1	0.330446	1.54e-29	CLSTN2	0.507515	0.000829858	C9orf72	-0.275261	2.43e-13	GATAD2B	0.589994	9.91e-58	LRP12	-0.250401	2.32e-10	RFNG	-0.231399	1.88e-08	HSD17B7	0.370603	1.21e-10	KIAA1549L	-0.228066	3.14e-05	GPR173	-0.291785	1.29e-08	C14orf167	0.315406	0.0013915	NMB	-0.372652	5.37e-14	LIMCH1	0.299833	0.000150491	UBE3A	0.334178	4.95e-07	GALNT5	0.34151	0.000187544	MLX	-0.289204	9.95e-06	FOXN3-AS1	-0.412567	1.01e-05	FAM188A	0.351643
CHP1	0.33039	1.58e-29	PHF14	-0.507267	0.000835551	AKR1A1	0.275217	2.46e-13	TSNAXIP1	-0.589987	9.95e-58	SH3GL3	-0.250323	2.35e-10	HTR1E	-0.231364	1.89e-08	NRL	0.370563	1.22e-10	SLC38A1	0.228037	3.14e-05	CBWD5	0.291749	1.3e-08	AMACR	0.315404	0.00139162	AKAP5	0.372442	5.56e-14	FGFR4	0.299728	0.000151337	C21orf5	0.334172	4.95e-07	MLLT11	-0.341494	0.000187681	NDUFB2-AS1	-0.289184	9.96e-06	MRPL11	-0.41246	1.01e-05	TCEAL1	0.351605
DLST	0.330364	1.6e-29	EDEM3	0.507195	0.000837213	NUDT11	-0.275153	2.49e-13	EIF3J	0.589868	1.06e-57	ELAVL1	-0.250244	2.38e-10	C10orf46	0.231096	1.96e-08	TSPAN1	0.370491	1.23e-10	LRRFIP1	0.228031	3.15e-05	CCNG2	0.291567	1.32e-08	ABHD3	0.315334	0.00139521	EFNB1	-0.372414	5.58e-14	GSTO1	-0.299636	0.000152082	ZNF45	0.334134	4.97e-07	FAM184A	-0.340853	0.000193333	HEATR5A	0.289129	1e-05	FAM78B	-0.41242	1.01e-05	C4orf29	0.351453
SLC2A13	0.330208	1.7e-29	TPBG	0.506809	0.000846192	TMCO6	-0.275103	2.51e-13	GNB1	0.58962	1.22e-57	RAB9B	-0.250133	2.42e-10	GPSM2	-0.231038	1.98e-08	NPM2	-0.370344	1.25e-10	BTBD6	0.227999	3.15e-05	ST8SIA6	0.291533	1.33e-08	SREBF2	0.31525	0.00139956	SLC39A11	0.372295	5.7e-14	S1PR2	-0.299604	0.000152341	TNRC9	0.333926	5.06e-07	TSPAN15	0.340767	0.000194098	AZGP1	0.288987	1.01e-05	ATF6B	-0.412313	1.02e-05	KIAA1522	0.351445
LRG1	0.330198	1.71e-29	TYMS	-0.506667	0.000849512	PLD3	-0.275097	2.52e-13	COPG	0.589595	1.23e-57	RAB25	0.249977	2.49e-10	CD58	0.231	1.99e-08	SLC25A12	0.370197	1.28e-10	OPRK1	-0.227904	3.18e-05	VWA2	0.291452	1.34e-08	TIAM2	-0.315227	0.00140075	SNW1	0.372127	5.86e-14	CMTM7	-0.29959	0.000152456	HCK	-0.333838	5.09e-07	PRLR	0.340722	0.000194501	C20orf27	-0.288959	1.01e-05	SPG11	0.41229	1.02e-05	LCOR	0.351445
PDS5B	0.330167	1.73e-29	MFF	-0.506089	0.000863162	MIPEP	0.275016	2.56e-13	MUC1	0.589585	1.24e-57	TRIP13	-0.24983	2.55e-10	VARS2	-0.230868	2.03e-08	NME5	0.370083	1.29e-10	FW340027	0.227799	3.21e-05	AKT1	0.291412	1.35e-08	ZNF596	0.315116	0.00140651	FAM162A	0.372118	5.87e-14	ERVK13-1	0.299383	0.00015415	LOC285958	-0.333786	5.12e-07	TGIF2	-0.340192	0.000199311	RBM38	-0.28895	1.01e-05	ZNF821	-0.412247	1.02e-05	ANKRD32	0.35142
FAM114A2	0.330142	1.75e-29	NFATC3	-0.506046	0.000864174	GAL	-0.274983	2.58e-13	TGM3	-0.589546	1.26e-57	NCAPG	-0.249778	2.58e-10	U2AF1L4	0.23086	2.03e-08	FCN2	0.369929	1.32e-10	CSGALNACT2	-0.227763	3.21e-05	DGKD	0.291405	1.35e-08	DTNBP1	-0.315058	0.00140956	TWF1	0.372065	5.92e-14	KLHL2	0.299025	0.000157111	HSU79274	-0.333721	5.14e-07	BLM	-0.340087	0.000200276	JKAMP	0.288865	1.02e-05	CPEB4	0.412178	1.03e-05	ZFP62	0.351377
HERC3	0.329875	1.95e-29	BANP	-0.506001	0.00086524	LOC100506497	0.274934	2.6e-13	HRB	0.589386	1.38e-57	OSBPL5	0.249703	2.61e-10	KLHL11	-0.23037	2.18e-08	FBXO17	-0.36983	1.33e-10	WDR47	-0.227747	3.22e-05	LDHB	-0.291309	1.37e-08	LOC100507654	-0.314996	0.00141278	SH3BGRL	0.372023	5.96e-14	LARP6	-0.298975	0.000157532	RANBP6	0.333708	5.15e-07	ZFP64	-0.339966	0.000201403	CENPBD1P1	-0.288844	1.02e-05	UHMK1	0.412177	1.03e-05	ATF7	0.351127
LSM4	-0.329765	2.04e-29	ADGRG6	-0.505985	0.000865624	CLDN7	0.274562	2.81e-13	TOMM70A	0.589347	1.41e-57	C4orf48	-0.249691	2.61e-10	GRHL2	0.230316	2.2e-08	LOC644686	-0.369668	1.36e-10	ACAA1	0.227745	3.22e-05	PHF8	0.291171	1.39e-08	PPP1R13B	0.314801	0.00142299	MYO5C	0.371934	6.05e-14	TACC3	-0.298921	0.000157987	SLC38A1	0.333697	5.15e-07	REEP5	0.339812	0.000202831	MYT1	-0.288776	1.03e-05	LPP	0.412092	1.03e-05	ALS2	0.351051
RPP21	-0.329613	2.18e-29	CNBP	-0.505751	0.00087123	MEX3D	0.274287	2.97e-13	EMR1	-0.589337	1.42e-57	CLIP2	-0.249589	2.66e-10	C6orf72	0.230312	2.2e-08	FBXO31	-0.369647	1.37e-10	PIK3R1	0.227745	3.22e-05	TPD52	0.291088	1.4e-08	C14orf1	0.314731	0.00142667	C16orf71	0.371842	6.14e-14	ALKBH1	0.2989	0.000158159	MGC10854	0.333639	5.18e-07	SRSF5	0.339779	0.000203142	TJAP1	-0.288728	1.03e-05	ATF5	-0.412088	1.03e-05	BTBD7	0.35104
RNASEH2C	-0.329593	2.19e-29	LYST	0.505712	0.00087216	POF1B	0.274216	3.02e-13	RPL35A	0.589122	1.59e-57	KLHL21	-0.249528	2.69e-10	OR2T6	0.230259	2.21e-08	AMOT	0.369584	1.38e-10	LOC100507516	0.227363	3.32e-05	FLJ33630	0.290962	1.42e-08	LOC643072	0.314688	0.00142897	ERI2	0.371796	6.19e-14	AUNIP	-0.298804	0.000158969	UQCRC2	0.333624	5.18e-07	SYPL1	0.339719	0.000203698	HPS1	-0.288718	1.03e-05	STARD7-AS1	-0.411992	1.04e-05	THAP5	0.351029
RP11-395G23.3	-0.329583	2.2e-29	RBM18	-0.505553	0.000875976	SNX10	-0.274095	3.09e-13	XRN1	0.589081	1.63e-57	NIN	0.249446	2.72e-10	NP_775761.3	0.230256	2.22e-08	RERE	0.36951	1.39e-10	FRMD5	-0.227294	3.34e-05	FYCO1	0.290812	1.45e-08	AKR1B10	0.314677	0.00142953	MLH1	0.371757	6.23e-14	ZFYVE16	0.29869	0.000159935	LOC257106	-0.333595	5.2e-07	SELENBP1	0.339708	0.000203804	EXOC6	0.288439	1.05e-05	NUP43	0.4118	1.05e-05	FBXL17	0.350759
TMEM208	-0.32951	2.27e-29	VAV3	0.505352	0.000880826	FAM49A	-0.273972	3.17e-13	USO1	0.589013	1.69e-57	IFFO2	-0.249423	2.73e-10	PAX9	0.23021	2.23e-08	TTC12	0.369504	1.39e-10	ACRV1	-0.227284	3.34e-05	FBXO28	0.290766	1.46e-08	NUMBL	-0.314654	0.00143077	SUCLG2	0.371709	6.28e-14	PTP4A3	-0.29864	0.000160367	KIAA0701	0.333529	5.23e-07	TSPYL5	-0.339676	0.000204106	SYPL1	0.288312	1.06e-05	SPOPL	0.411667	1.06e-05	RP11-250B2.6	0.350698
ARCN1	0.329422	2.35e-29	BPIFB1	0.505313	0.00088178	NUDT22	0.273674	3.37e-13	BRWD1	0.589003	1.7e-57	AMPD2	-0.24932	2.78e-10	BSPRY	0.230065	2.28e-08	PCYT1A	-0.369464	1.4e-10	SUOX	0.227239	3.36e-05	GDE1	0.290756	1.46e-08	NME9	-0.314626	0.00143222	GSTO2	0.371693	6.3e-14	BMP4	0.298602	0.000160692	IREB2	0.333417	5.27e-07	DDX28	-0.33962	0.000204633	INO80B	-0.288258	1.07e-05	CHRNA10	-0.411632	1.06e-05	RBKS	0.350668
WDR74	-0.329413	2.36e-29	DST	0.505243	0.000883465	COL27A1	-0.2736	3.42e-13	TPPP2	-0.588894	1.8e-57	STX19	0.24932	2.78e-10	BRCA1	-0.229666	2.41e-08	COPZ1	0.369388	1.41e-10	RASSF6	0.227209	3.36e-05	C19orf28	-0.290728	1.46e-08	GALNT7	0.31462	0.00143257	MGC3771	0.371529	6.47e-14	HOXC9	0.298588	0.000160806	TIMM17B	-0.333315	5.32e-07	CRIP2	0.33961	0.000204721	NDUFA7	-0.288126	1.08e-05	WDR78	0.41158	1.06e-05	UGT2B15	0.350653
SRFBP1	0.329365	2.41e-29	PRSS23	0.505156	0.000885588	PPARA	-0.273543	3.47e-13	MGAT5B	-0.588841	1.86e-57	AK5	0.249272	2.8e-10	IBRD2_HUMAN	0.229614	2.43e-08	CCNO	0.369233	1.44e-10	UBE2M	-0.227181	3.37e-05	CERS6	0.29071	1.47e-08	DEFB115	-0.31452	0.00143786	SRCRB4D	-0.371403	6.61e-14	FCER1G	-0.298557	0.000161077	NUDT1	-0.333286	5.33e-07	C6orf70	0.339604	0.000204783	TP53INP1	0.288066	1.08e-05	OR5AK4P	-0.411522	1.06e-05	LRRC57	0.350593
F7	0.329308	2.47e-29	SPEN	-0.505034	0.000888546	TERF2IP	-0.273485	3.51e-13	DENR	0.588799	1.9e-57	FMO4	0.249235	2.82e-10	THOP1	-0.229539	2.46e-08	TINF2	0.369168	1.45e-10	MB	0.226964	3.43e-05	MAGI3	0.290564	1.49e-08	MED23	0.314245	0.0014525	SMA4	0.371335	6.68e-14	SMURF1	-0.29854	0.000161218	BIRC5	-0.333195	5.37e-07	CCDC48	0.339453	0.000206204	RWDD2A	0.288006	1.09e-05	NCK2	-0.411448	1.07e-05	RAB3D	0.350424
ANKRD42	0.329298	2.48e-29	PDRG1	-0.504968	0.00089016	ARHGAP21	-0.273328	3.62e-13	MUC12	-0.588699	2e-57	GALK1	-0.248978	2.95e-10	C8orf32	-0.229479	2.48e-08	SLC1A1	0.36899	1.48e-10	RP11-369C8.1	0.226858	3.46e-05	GPR98	0.29028	1.54e-08	GKAP1	0.314165	0.0014568	ESR2	-0.37132	6.7e-14	JMJD6	-0.298532	0.00016129	KIAA0073	0.333048	5.44e-07	LAMTOR2	0.33931	0.000207564	SLMO1	-0.287906	1.09e-05	USP34	0.411422	1.07e-05	TEP1	0.350376
TMEM210	0.329266	2.51e-29	DOCK5	0.504765	0.000895139	RP5-1092A3.4	0.273295	3.65e-13	SPOPL	0.588691	2.01e-57	ATP6V1B1	-0.248805	3.04e-10	U2AF2	-0.229255	2.56e-08	CLIP2	-0.368826	1.51e-10	PHLDA1	-0.226842	3.47e-05	PATZ1	0.290016	1.59e-08	C14orf126	0.314009	0.00146519	AKIRIN2	-0.371305	6.72e-14	SNX25	0.298478	0.000161745	METTL3	0.33302	5.45e-07	KCND3	0.339305	0.000207612	ARL15	0.287767	1.11e-05	CHRNB1	0.411383	1.07e-05	LIMD1	0.350229
THAP11	-0.329217	2.56e-29	PRKCZ	0.504742	0.000895704	GPR173	-0.273111	3.79e-13	UMODL1	-0.588621	2.09e-57	C6orf108	-0.248708	3.08e-10	NT5E	-0.229167	2.59e-08	SYNC	0.36876	1.52e-10	CINP	0.226788	3.48e-05	LMBRD2	0.289832	1.63e-08	COL4A5	0.313954	0.00146816	NGLY1	0.371247	6.78e-14	NME6	0.298451	0.000161985	RBP1L1	0.333012	5.45e-07	PEX1	0.338923	0.000211288	APBB1	-0.287549	1.12e-05	MRM1	-0.410977	1.1e-05	BIK	0.350112
SLK	0.329191	2.59e-29	IWS1	-0.50456	0.00090017	ARRB2	-0.272938	3.92e-13	SEC14L5	-0.588591	2.12e-57	USP53	0.248518	3.19e-10	C1orf58	0.229131	2.6e-08	GORASP1	0.368564	1.56e-10	PSME3	-0.226662	3.52e-05	NOB1	-0.289646	1.66e-08	ABAT	0.313949	0.00146844	CD46	0.371202	6.83e-14	CDC73	0.298431	0.000162151	SH3BGRL3	-0.332977	5.47e-07	ABCC12	0.338901	0.000211497	NUP210	-0.287479	1.13e-05	NDUFB9	-0.410851	1.1e-05	UPRT	0.350052
ZBTB38	0.329096	2.69e-29	COQ9	-0.504385	0.000904513	DQ586822	-0.272928	3.93e-13	C1orf63	0.588444	2.3e-57	REEP1	0.248461	3.22e-10	NP_149990	0.229127	2.61e-08	FNTB	0.368543	1.56e-10	ACP6	0.226625	3.53e-05	FLJ38379	0.289406	1.71e-08	DKFZp434E1119	-0.313942	0.00146885	LOC100130938	-0.371024	7.03e-14	C1orf21	0.298388	0.000162523	KIAA0227	0.332907	5.5e-07	MED6	0.338863	0.00021187	BRD4	-0.28744	1.13e-05	TRAF2	-0.410707	1.11e-05	XPNPEP2	-0.350016
RP11-184J23.2	0.329067	2.72e-29	IVNS1ABP	0.50395	0.00091535	SMIM22	0.272855	3.99e-13	SPEG	-0.588426	2.32e-57	TRPM4	0.248458	3.22e-10	PDE8A	-0.22909	2.62e-08	LOC100128979	0.368366	1.6e-10	KIFAP3	-0.226619	3.53e-05	C5orf22	0.289355	1.72e-08	NAT2	0.313875	0.00147246	SLCO4A1	-0.370975	7.09e-14	MGAT1	-0.298385	0.000162546	SFRS5	0.332676	5.61e-07	ZNF138	0.338846	0.000212033	UBXN8	0.287332	1.14e-05	SOS2	0.410669	1.12e-05	ZNF764	0.349983
GNPNAT1	0.329055	2.73e-29	FAM76B	-0.503901	0.000916567	LEMD1	-0.272751	4.07e-13	SEC23IP	0.588379	2.38e-57	PRNP	-0.248452	3.22e-10	DRD1_HUMAN	-0.228739	2.75e-08	KCNJ11	0.368185	1.63e-10	RP11-470M17.2	-0.226513	3.56e-05	LILRB3	-0.289294	1.73e-08	SDR16C5	0.313828	0.00147503	FP588	0.370873	7.21e-14	ERI3	-0.298015	0.000165776	FLJ11171	0.332666	5.61e-07	LYPD3	0.338815	0.00021234	MYO9B	-0.286992	1.17e-05	CYP4Z2P	0.410661	1.12e-05	TSPAN1	0.34993
ZNF280D	0.329012	2.78e-29	PIGX	0.50371	0.00092138	ACOT4	0.27275	4.08e-13	RPL23A	0.588241	2.57e-57	PECI	0.248405	3.25e-10	CNOT8	0.228714	2.76e-08	WBP1	0.368034	1.66e-10	KIF16B	0.226489	3.57e-05	PPP2R5C	0.289046	1.79e-08	PCDHGA10	-0.313735	0.00148008	SRFBP1	0.370765	7.34e-14	PJA2	0.297889	0.000166887	CPNE3	0.332551	5.67e-07	PPP2R5A	0.338736	0.000213109	KCNH3	-0.286972	1.17e-05	SCYL2	0.410495	1.13e-05	ATP6V0A4	0.349678
SLC25A19	-0.328807	3.03e-29	TDRD3	-0.503402	0.000929151	METTL4	-0.272744	4.08e-13	TKTL1	-0.588207	2.62e-57	METTL4	-0.248386	3.26e-10	Q8NAS2_HUMAN	0.228478	2.86e-08	PVR	-0.36801	1.67e-10	LRP10	0.226453	3.58e-05	TP53INP1	0.289019	1.79e-08	SHANK2	0.313663	0.00148402	PTPRT	0.370741	7.37e-14	LOC729680	-0.297781	0.000167839	CYLN2	-0.33255	5.67e-07	C4B	0.33873	0.000213162	PLP2	-0.2869	1.18e-05	LAG3	-0.410406	1.13e-05	TMEM135	0.349621
MRPS12	-0.328807	3.03e-29	GDI1	0.503108	0.000936653	PLCG2	-0.272698	4.12e-13	ATXN2	0.58819	2.64e-57	PARVB	-0.248361	3.27e-10	UBL3	0.228441	2.87e-08	FAAH2	0.367912	1.69e-10	MAP1LC3B	-0.22639	3.6e-05	CSNK2A2	-0.288987	1.8e-08	C8orf85	-0.313658	0.0014843	BMI1	0.370675	7.45e-14	DICER1	0.297776	0.000167883	U2AF1	-0.332274	5.8e-07	PAPD4	0.338682	0.000213634	GNA15	-0.286717	1.19e-05	DUS2	-0.410392	1.13e-05	ANXA10	0.349462
PPAN	-0.328692	3.17e-29	ZC3H8	-0.502928	0.000941245	AGPAT4-IT1	-0.272672	4.14e-13	GOLGA2	0.588131	2.73e-57	DMRTC2	0.248319	3.29e-10	BF	0.228329	2.92e-08	LOC100133299	0.367908	1.69e-10	SOX8	-0.226298	3.62e-05	GPD2	0.288793	1.84e-08	CAPZB	-0.313513	0.00149225	SEMA3E	0.370588	7.56e-14	APLP1	-0.297749	0.000168123	IL4I1	-0.332234	5.82e-07	SQLE	-0.338604	0.000214399	RPS6KC1	0.286715	1.19e-05	ZNF92	0.410042	1.15e-05	LRRC46	0.349103
BROX	0.328595	3.3e-29	ZSWIM8	0.502464	0.000953229	TRPV6	0.272642	4.17e-13	SLC25A36	0.588101	2.77e-57	SEMA4B	0.248252	3.33e-10	RAB3D	0.228285	2.94e-08	HDGF	-0.367414	1.79e-10	CEBPG	-0.226297	3.62e-05	RHBDF2	-0.288783	1.84e-08	PSEN1	0.313426	0.00149698	DHCR24	0.370578	7.57e-14	USB1	-0.297717	0.000168409	HIAT1	0.332036	5.91e-07	C10orf57	0.338445	0.000215966	MRO	-0.286684	1.2e-05	LARP4	0.409956	1.16e-05	SREK1	0.349046
RNF2	0.328576	3.33e-29	ENTPD5	0.502462	0.000953271	LINC00888	-0.272508	4.28e-13	GPR160	0.588089	2.79e-57	ASPHD1	-0.24818	3.37e-10	ACAT2	-0.228179	2.98e-08	FBXO4	0.367382	1.8e-10	RBPMS	0.225795	3.78e-05	PLXND1	-0.288669	1.87e-08	DBF4B	-0.313383	0.00149935	SPCS1	0.370497	7.68e-14	TSC22D1	0.297712	0.000168452	CRSP9	0.331899	5.98e-07	FKBP10	-0.338357	0.000216839	PGM2L1	0.286658	1.2e-05	ESRRG	0.409942	1.16e-05	PIH1D2	0.348859
MAP3K9	0.328254	3.79e-29	C1orf174	-0.502447	0.000953663	GOLM1	0.272461	4.32e-13	SH3GLB1	0.588043	2.86e-57	UTP23	-0.248105	3.41e-10	AOC2_HUMAN	0.228017	3.05e-08	TMEM86A	0.367376	1.8e-10	IRS2	-0.225794	3.78e-05	PLS1	0.288506	1.9e-08	PSMC1	0.313366	0.00150031	TMEM9B	0.370434	7.76e-14	ERH	0.29769	0.000168655	LOC389282	0.331798	6.03e-07	AFG3L1P	-0.338232	0.000218081	CDC37L1	0.286592	1.2e-05	ZNF182	0.409864	1.16e-05	ARMC2	0.348813
KIAA1958	0.328113	4.02e-29	CNKSR1	0.502424	0.000954259	VPS37B	0.272427	4.35e-13	MIB1	0.587968	2.98e-57	TTC6	0.248099	3.42e-10	RNU3IP2	-0.22797	3.07e-08	UAP1	0.367358	1.81e-10	UPP1	-0.225694	3.81e-05	IRF6	0.288339	1.94e-08	MCCC2	0.313342	0.00150165	KLHL12	0.370273	7.97e-14	TFF1	0.297688	0.000168671	MRPS18A	-0.331701	6.08e-07	SGOL1	-0.338207	0.000218336	AVPR2	-0.286585	1.21e-05	TNRC6B	0.40977	1.17e-05	KIAA0319L	0.348668
SPPL2A	0.328101	4.04e-29	SRRM1	-0.502364	0.000955837	PLS1	0.27229	4.48e-13	RHOA	0.587957	2.99e-57	NXPH1	0.248084	3.43e-10	UCKL1	-0.227955	3.08e-08	NDUFB8	0.367077	1.87e-10	RNF220	-0.2256	3.84e-05	NEBL	0.288246	1.96e-08	C20orf61	-0.313286	0.00150472	ACSL4	-0.369901	8.47e-14	SLCO2B1	-0.297593	0.000169523	PICALM	0.331646	6.11e-07	ZNF238	0.338118	0.000219229	HSD17B7	0.286403	1.22e-05	CEP350	0.409753	1.17e-05	TRAPPC11	0.348664
MORC3	0.328027	4.16e-29	SEC22B	0.502258	0.00095859	ALDH18A1	0.27212	4.63e-13	GALNT7	0.587948	3.01e-57	MFSD2A	0.248081	3.43e-10	PUS1	-0.227631	3.22e-08	PEX19	0.367007	1.89e-10	RP4-794H19.1	-0.225418	3.89e-05	DYSF	-0.288023	2.02e-08	HDAC5	-0.313209	0.00150898	MNAT1	0.369515	9.03e-14	AKAP9	0.297537	0.000170026	CHP	0.331267	6.3e-07	RASL11A	0.338016	0.000220253	SWT1	0.286381	1.22e-05	LOC339807	-0.409751	1.17e-05	PRRG2	0.348655
ADAM10	0.327973	4.26e-29	IGF1R	0.502237	0.000959127	CPSF2	0.272112	4.64e-13	RHCG	-0.58784	3.19e-57	ERGIC1	0.248069	3.43e-10	PSMA7	-0.227586	3.25e-08	DIAPH2	-0.366996	1.89e-10	IDH2	0.225259	3.94e-05	PITPNM2	-0.287974	2.03e-08	KIAA2013	-0.31278	0.00153294	SYT17	0.369464	9.1e-14	PLEKHG2	-0.297467	0.00017066	HCA112	-0.33125	6.31e-07	GPRC5C	0.337946	0.000220954	SH2D4A	0.286369	1.22e-05	SIDT1	0.409618	1.18e-05	MMEL1	0.348557
SNX29	0.327937	4.32e-29	IQGAP1	0.502071	0.000963467	CIRH1A	-0.272069	4.68e-13	TOB1	0.587763	3.33e-57	STAM2	0.247985	3.48e-10	CRKL	-0.227524	3.27e-08	FRMD4B	0.366944	1.9e-10	LOC102606465	0.225248	3.95e-05	RALGAPA1	0.287902	2.04e-08	HERC3	0.312695	0.00153774	C14orf43	0.36934	9.29e-14	GINS2	-0.297386	0.000171387	FLJ20445	0.331227	6.32e-07	MTDH	-0.337915	0.000221267	TLR6	-0.286319	1.23e-05	LOC101060264	-0.409507	1.19e-05	IYD	0.34805
COG5	0.327899	4.39e-29	RAB3D	0.501896	0.000968088	GRIP1	0.271959	4.79e-13	BUB3	0.587721	3.4e-57	VIPR1	0.247978	3.49e-10	CHRNA5	-0.227479	3.3e-08	FP588	0.366889	1.91e-10	C1orf216	-0.225112	3.99e-05	HIC2	-0.287755	2.08e-08	RIN1	-0.31263	0.0015414	VPS4A	-0.369284	9.38e-14	UGDH	0.29737	0.000171537	STAG2	0.331119	6.38e-07	SYNC	0.337621	0.000224261	ATP1B1	0.286224	1.24e-05	PHAX	0.409472	1.19e-05	CXADR	0.347854
UBE3A	0.327861	4.46e-29	NUFIP2	-0.501659	0.000974338	TMTC2	0.271873	4.87e-13	GRIN2B	-0.587715	3.41e-57	SLC41A1	-0.247888	3.54e-10	C6orf66	-0.227465	3.3e-08	LCA5L	0.366817	1.93e-10	RIIAD1	0.224972	4.04e-05	ARHGEF37	0.287737	2.08e-08	RANBP2	0.312417	0.00155351	LOC100128348	-0.369254	9.42e-14	C21orf91	-0.297356	0.000171663	BANF1	-0.331066	6.41e-07	ACOT7	-0.337599	0.000224485	ELMOD2	0.286188	1.24e-05	PUF60	-0.409346	1.2e-05	ENOSF1	0.347678
ATP13A4	0.327833	4.51e-29	WDR11	0.501512	0.00097824	NOTCH1	-0.271855	4.89e-13	IL6ST	0.587705	3.43e-57	PRR3	-0.247788	3.6e-10	ADA	-0.227454	3.31e-08	FOXN2	-0.366776	1.94e-10	ENOPH1	-0.224968	4.04e-05	MCM9	0.28771	2.09e-08	PRKAA1	0.312304	0.00155999	NANS	0.369092	9.68e-14	SF3B3	-0.297256	0.000172574	8D6A	-0.330802	6.55e-07	PEX11G	0.33758	0.000224687	LPP	0.28615	1.24e-05	SRCAP	-0.409329	1.2e-05	ZNF544	0.347664
ARPIN	0.327818	4.53e-29	APPL2	0.50141	0.000980955	DMRTC2	0.271842	4.9e-13	EPC2	0.587638	3.56e-57	E2F7	-0.247694	3.66e-10	KIAA0310	0.227228	3.41e-08	B4GALT2	-0.366331	2.05e-10	STK36	0.224941	4.05e-05	C4orf32	0.287602	2.12e-08	PVRL4	0.312268	0.00156204	SYPL1	0.368879	1e-13	EVL	0.297247	0.000172649	BTF	0.330802	6.55e-07	DOPEY2	0.337545	0.00022504	RPS7	0.286149	1.24e-05	LOC101928614	-0.409317	1.2e-05	KBTBD3	0.347543
DEF8	-0.327622	4.91e-29	NLRP2	-0.501344	0.000982706	PPCS	0.271795	4.95e-13	JAK1	0.587559	3.71e-57	ASAP2	-0.247693	3.66e-10	FAM73A	0.227141	3.46e-08	CCDC149	0.36614	2.1e-10	LRFN4	-0.22486	4.07e-05	PPL	0.287521	2.14e-08	GPD1L	0.312233	0.00156402	NOSTRIN	0.368865	1e-13	MYBL1	-0.297221	0.000172893	EFA6R	0.330676	6.62e-07	NINL	-0.337521	0.000225291	AIFM2	-0.285891	1.27e-05	TMEM25	0.40928	1.2e-05	HCN4	-0.34753
LCOR	0.327593	4.97e-29	NCAPH2	-0.501344	0.00098271	ICA1L	-0.27142	5.34e-13	SFRS11	0.587502	3.83e-57	ZNF432	0.247693	3.66e-10	ZNF649	0.227057	3.5e-08	TRERF1	0.3661	2.11e-10	CHMP1B	-0.224783	4.1e-05	GALK1	-0.287349	2.18e-08	PPIL6	0.311931	0.00158139	C1orf64	0.368833	1.01e-13	MICAL1	-0.296789	0.000176876	PIGPC1	0.330669	6.62e-07	BOP1	-0.337427	0.000226258	DENND1B	0.285835	1.27e-05	GSS	0.409213	1.21e-05	LINC01105	0.347521
NEK4	0.327557	5.04e-29	SAE1	-0.500943	0.000993438	MORN2	0.271322	5.45e-13	PNPLA1	-0.587325	4.21e-57	PPFIA4	-0.247381	3.86e-10	CENPJ	-0.227055	3.5e-08	GOLM1	0.366072	2.11e-10	SARM1	-0.224647	4.14e-05	SPATA17	0.287306	2.19e-08	COQ6	0.311854	0.00158587	IRX2	0.36883	1.01e-13	STK10	-0.296783	0.000176938	HNRPU	0.330535	6.69e-07	C1orf109	-0.337276	0.000227825	ADAP1	-0.285721	1.28e-05	MAPK8IP3	-0.409132	1.21e-05	TRAF3IP1	0.347382
LCA5	0.327468	5.23e-29	CLTC	0.500856	0.000995792	FAM221B	0.271253	5.53e-13	ATP5C1	0.587289	4.3e-57	PIM1	-0.247258	3.94e-10	MER1_HUMAN	-0.226943	3.56e-08	RSPH1	0.366052	2.12e-10	GNG4	-0.224535	4.18e-05	SELENBP1	0.287277	2.2e-08	INSIG2	0.311759	0.00159143	EHMT1	0.368819	1.01e-13	PCSK1N	-0.296669	0.000178004	FLT3LG	-0.330461	6.73e-07	LOC100506748	0.337165	0.000228981	MOB3A	-0.285614	1.29e-05	CAPS	-0.408744	1.24e-05	LOC147791	-0.347303
DENND4C	0.327414	5.35e-29	BZW1	0.500827	0.000996588	STX11	-0.271092	5.71e-13	CD244	-0.587031	4.94e-57	FAM151B	0.247165	4e-10	PRKCZ	0.226896	3.58e-08	UBE2S	-0.365955	2.14e-10	FMOD	0.224488	4.2e-05	CTBP2	0.287233	2.21e-08	LIPH	0.31171	0.00159422	PRRC1	0.368761	1.02e-13	USP46-AS1	0.296524	0.000179367	UBR1	0.330401	6.77e-07	ZNF701	0.337036	0.000230333	AGPAT1	-0.285438	1.31e-05	DHX29	0.408577	1.25e-05	RP11-95O2.1	0.34722
CLGN	0.327371	5.44e-29	MIS18A	-0.500448	0.00100687	IGF2BP2	-0.270828	6.02e-13	CTGLF3	0.586905	5.28e-57	ARID5B	0.247104	4.04e-10	TNR	-0.226752	3.65e-08	SYT17	0.365883	2.16e-10	MMEL1	0.22441	4.22e-05	CLIP4	-0.287074	2.25e-08	ANKRD43	0.311659	0.00159722	MRAS	-0.368653	1.04e-13	RHOB	0.296479	0.000179798	SRR	0.33028	6.83e-07	CNTLN	-0.33692	0.000231556	MAP3K1	0.285417	1.31e-05	TJAP1	-0.408575	1.25e-05	BC069776	0.347197
TSTD2	0.327311	5.58e-29	PSMD5	0.500367	0.00100906	ARHGEF9	-0.270555	6.37e-13	TTLL8	-0.586878	5.36e-57	PPM1D	-0.247084	4.05e-10	MAPRE3	-0.226695	3.68e-08	ARFIP1	0.365818	2.18e-10	HSPB8	-0.224371	4.24e-05	IL20RA	0.286843	2.31e-08	CORO2A	0.311631	0.00159888	PML	-0.368596	1.05e-13	PRDM10	0.296342	0.000181098	LBP-9	-0.330135	6.92e-07	TSEN54	-0.336847	0.000232326	PARVB	-0.285391	1.32e-05	IVD	0.408558	1.25e-05	TAF1A-AS1	0.347191
ZNF552	0.32726	5.69e-29	YEATS4	-0.500082	0.00101689	LMX1B	0.270541	6.39e-13	SHROOM3	0.58684	5.47e-57	TSPAN1	0.247076	4.06e-10	ZNF446	0.226643	3.71e-08	CTDSPL	0.365579	2.24e-10	CUTA	-0.224316	4.26e-05	TMEM41A	0.286693	2.36e-08	ANO9	-0.31159	0.00160126	CMYA5	0.368522	1.06e-13	TBC1D30	0.296329	0.000181225	DKFZP434F2021	0.32988	7.06e-07	SH3RF2	0.336827	0.000232538	C21orf2	-0.28539	1.32e-05	POLD1	-0.408427	1.26e-05	AKR1B1	-0.347187
PSMC6	0.327128	6.01e-29	KIF22	-0.499887	0.00102226	QPCT	-0.27051	6.43e-13	KRIT1	0.586757	5.72e-57	ICA1L	-0.246985	4.12e-10	TRIM5	0.226584	3.74e-08	KRT18P55	0.365341	2.31e-10	RP11-381P6.1	0.224221	4.29e-05	ZMYND8	0.286662	2.36e-08	SLC7A13	0.31144	0.00161005	ADAMTSL4	-0.36851	1.06e-13	ANKLE2	-0.296306	0.000181444	KIAA0265	0.329786	7.12e-07	CRYM	0.336796	0.000232865	HMGXB4	0.285299	1.32e-05	ANKS6	-0.408353	1.26e-05	SEPSECS	0.347118
NUP50-AS1	-0.327055	6.19e-29	EPB41L5	0.499776	0.00102533	TPST1	-0.27051	6.43e-13	CPSF2	0.586656	6.04e-57	YWHAZ	-0.24692	4.16e-10	CHGB	-0.226583	3.74e-08	IFFO2	-0.365132	2.37e-10	HDHD3	0.224211	4.29e-05	ATP7B	0.286477	2.42e-08	LOC283761	-0.311382	0.00161347	YY1AP1	0.368115	1.14e-13	NLRC4	-0.296215	0.000182319	LOC199800	-0.329784	7.12e-07	GLYATL1	0.336719	0.000233683	PLD3	-0.285283	1.33e-05	RP9P	-0.408223	1.27e-05	LIN7C	0.346987
ZFYVE26	0.326982	6.37e-29	BAG2	-0.499768	0.00102555	KPNB1	-0.27051	6.43e-13	KIAA1217	0.586638	6.1e-57	AGTPBP1	-0.246794	4.25e-10	MDC1	-0.226525	3.77e-08	BCOR	0.36503	2.4e-10	BCOR	0.22419	4.3e-05	KIAA1257	0.286432	2.43e-08	LOC647070	-0.311317	0.00161734	FUS	0.368088	1.14e-13	CCDC88A	-0.296189	0.000182567	PRDM10	0.329758	7.13e-07	COL4A5	0.336687	0.000234025	CCDC28B	-0.285177	1.34e-05	MAP1S	-0.408135	1.28e-05	RAB3IP	0.34698
TMEM39B	-0.32688	6.64e-29	SAFB	-0.499727	0.00102669	ZFYVE1	0.270395	6.58e-13	NHLRC2	0.586598	6.23e-57	TUSC3	-0.246784	4.26e-10	C18orf19	-0.226519	3.78e-08	LZTFL1	0.364643	2.51e-10	SAMD15	0.223682	4.48e-05	TTC8	0.28641	2.43e-08	CCDC126	0.311204	0.00162398	CD97	-0.368085	1.14e-13	ZC3H18	-0.296128	0.000183153	LOC149420	0.329431	7.33e-07	SEPX1	0.336494	0.000236086	TAF12	0.28517	1.34e-05	AZGP1	0.407962	1.29e-05	PKD2L1	-0.346942
HECTD1	0.32683	6.78e-29	RBMS1	-0.499648	0.00102888	KIAA1598	0.270261	6.76e-13	MPZL1	0.586545	6.42e-57	SLC36A4	-0.246542	4.44e-10	OTUD6B	-0.226362	3.86e-08	SPATA17	0.364596	2.53e-10	GRAMD2	0.223676	4.48e-05	THOC2	0.286192	2.5e-08	C9orf25	-0.311195	0.00162451	FAM200A	0.367992	1.16e-13	CDCA5	-0.296079	0.000183623	IL6ST	0.329217	7.46e-07	RWDD1	0.336357	0.000237565	CLIP2	-0.285165	1.34e-05	CEP120	0.407923	1.29e-05	C14orf142	0.346897
SLC44A1	0.32662	7.38e-29	TRAPPC6B	0.499599	0.00103023	HCK	-0.270204	6.84e-13	TGOLN2	0.586501	6.57e-57	PLK2	0.246486	4.48e-10	UBE1C	0.226325	3.88e-08	ACTR10	0.364591	2.53e-10	C5AR1	-0.223649	4.49e-05	NAT2	0.286124	2.52e-08	NEDD4	0.311185	0.00162513	PPFIBP2	0.367809	1.19e-13	DNPH1	-0.295998	0.00018441	SUCLA2	0.329165	7.49e-07	FCF1	0.336264	0.000238563	KIAA1598	0.285137	1.34e-05	RENBP	-0.407861	1.3e-05	AGA	0.346826
TRIL	0.326592	7.47e-29	NECAP2	-0.499214	0.00104098	CCNK	0.270183	6.86e-13	TMC2	-0.586388	6.98e-57	PRODH	0.246278	4.64e-10	POLI	0.226273	3.91e-08	GALNT10	0.36435	2.6e-10	KIF1B	-0.223523	4.54e-05	EFHD1	0.28608	2.53e-08	HAS2-AS1	-0.31113	0.00162839	CRB3	0.367808	1.19e-13	COMMD10	0.295878	0.000185584	SS18	0.329154	7.5e-07	UFC1	0.336188	0.000239393	BAG5	0.284992	1.35e-05	LDOC1	-0.407831	1.3e-05	FBXO16	0.346823
PBLD	0.326511	7.72e-29	SPAG7	-0.498838	0.00105158	PPM1H	0.270148	6.91e-13	ITIH3	-0.586353	7.11e-57	INPP4B	0.246107	4.77e-10	NP_851853.1	-0.226175	3.96e-08	AQR	0.364299	2.62e-10	ARRDC1	0.223426	4.57e-05	H3F3AP5	0.286036	2.54e-08	DHX32	0.311059	0.00163264	ABCA12	0.367769	1.2e-13	ELL2	0.29584	0.00018595	PDZRN1	0.328853	7.68e-07	KCNMB3	-0.336169	0.000239604	TMCC2	-0.284949	1.36e-05	C18orf61	-0.407826	1.3e-05	CINP	0.346813
GNB1L	-0.326442	7.93e-29	TERF2IP	-0.498832	0.00105175	LNX1	0.270113	6.96e-13	DYNC1I1	-0.586331	7.2e-57	B3GALNT1	-0.246025	4.84e-10	CT103_HUMAN	0.226064	4.03e-08	KIAA0564	0.364252	2.63e-10	IRF5	-0.22338	4.59e-05	ATP11A	-0.285922	2.58e-08	C6orf130	0.310967	0.00163809	XIRP1	-0.367766	1.2e-13	GGT6	0.295709	0.00018724	RENBP	-0.328849	7.68e-07	SLC25A18	0.336151	0.000239797	ZBTB33	0.28491	1.36e-05	MAK16	-0.407819	1.3e-05	LEO1	0.346806
KIF18B	-0.32634	8.27e-29	AIF1L	-0.498749	0.00105411	MDFIC	-0.269996	7.13e-13	FER1L3	0.586316	7.26e-57	OLFM1	-0.245952	4.89e-10	ZNF7	-0.226059	4.03e-08	RASEF	0.36395	2.73e-10	EIF1	-0.223295	4.62e-05	LGALS8	0.28592	2.58e-08	CHCHD1	0.310937	0.00163993	TFAP2A	0.367701	1.22e-13	THYN1	0.295697	0.000187355	FLJ25952	0.328753	7.75e-07	CENPE	-0.336007	0.000241366	WWC3	0.284904	1.36e-05	EPHB1	-0.407786	1.3e-05	MDM1	0.346798
ATXN7L2	-0.326328	8.31e-29	PYGL	0.498595	0.00105849	TMEM134	0.26977	7.46e-13	PPP6C	0.586069	8.29e-57	CCDC99	-0.245925	4.92e-10	Q8WXC7_HUMAN	0.226029	4.05e-08	MYBL1	-0.363835	2.77e-10	SNX14	0.223272	4.63e-05	RPS6KL1	0.285882	2.59e-08	HLA-F-AS1	-0.310909	0.00164159	H1F0	0.3677	1.22e-13	FOXJ2	-0.295538	0.000188924	VMP1	0.328557	7.87e-07	PTGER2	-0.335748	0.000244223	ALYREF	-0.284796	1.37e-05	SCFD1	0.407758	1.3e-05	GNPNAT1	0.346796
MRPL4	-0.32632	8.34e-29	DYNC1I2	0.498589	0.00105866	LYAR	-0.269747	7.5e-13	SPECC1L	0.585926	8.95e-57	MPHOSPH6	0.245653	5.14e-10	PAG1	0.225861	4.14e-08	ADA	-0.363792	2.78e-10	C6orf141	-0.223239	4.64e-05	TCEB3B	0.285562	2.69e-08	C14orf162	0.3109	0.00164211	MBD3	-0.367697	1.22e-13	MAP3K14	-0.295504	0.000189268	PCNT2	-0.328493	7.91e-07	FAM27E3	-0.335712	0.000244621	MED4	0.284674	1.39e-05	LHFPL3	-0.407714	1.31e-05	F2RL1	0.346324
ATF2	0.326319	8.34e-29	BCL11B	-0.498589	0.00105867	APMAP	0.269704	7.56e-13	KIAA0528	0.585896	9.09e-57	PRKAR1B	-0.245418	5.35e-10	CRYBB1	0.225717	4.23e-08	LOC643783	0.363786	2.79e-10	MFGE8	-0.223086	4.7e-05	TRPV2	-0.285495	2.71e-08	MAP3K1	0.310877	0.00164349	PAFAH2	0.36746	1.27e-13	OSBPL10	0.295498	0.000189328	SRM	-0.328373	7.99e-07	MED11	0.335603	0.00024584	DMAP1	-0.284464	1.41e-05	UCN2	-0.407688	1.31e-05	IBTK	0.346322
TIMM44	-0.326281	8.47e-29	IFI35	-0.498579	0.00105895	TMEM87A	0.269664	7.62e-13	Q6UTX4_HUMAN	-0.585856	9.29e-57	ERBB2	0.245392	5.37e-10	ZNF227	-0.225714	4.23e-08	LOC283728	-0.363729	2.8e-10	GUSBP2	0.223086	4.7e-05	MTMR12	0.28544	2.73e-08	SCFD1	0.31079	0.00164874	DAAM2	-0.367414	1.27e-13	CXCL10	-0.295481	0.000189489	PAIP1	0.328268	8.06e-07	PRSS12	-0.335272	0.000249559	HS6ST1	-0.284428	1.41e-05	SAMD12	0.407606	1.32e-05	LOC145837	0.346133
PBRM1	0.326232	8.64e-29	FUS	-0.498343	0.00106571	TTC6	0.269661	7.63e-13	SFRS10	0.585847	9.33e-57	CASC1	0.245331	5.43e-10	TAX1BP2	-0.225592	4.3e-08	UBXN10	0.363711	2.81e-10	KLF10	-0.223027	4.72e-05	EDEM3	0.285407	2.74e-08	CCDC125	0.310745	0.00165143	SPINT1	0.367406	1.28e-13	CLCA2	0.295366	0.000190642	ZNF436	0.328259	8.06e-07	RBM45	0.33519	0.000250489	ATXN7L3	-0.284414	1.41e-05	OR1J4	-0.407602	1.32e-05	C5orf42	0.346089
KIF27	0.326092	9.15e-29	SPC25	-0.498319	0.00106639	CCDC159	0.269554	7.79e-13	RFX4	-0.585683	1.02e-56	DNASE2B	0.245238	5.51e-10	USP32	-0.2255	4.36e-08	MX2	-0.363664	2.83e-10	PNISR	0.223025	4.72e-05	LOC729968	-0.285316	2.77e-08	ARL6IP4	-0.31058	0.00166136	ZNF296	0.367327	1.29e-13	ARID4A	0.295237	0.000191932	CDKN2C	-0.328156	8.13e-07	TMEM59	0.335102	0.000251486	ANKRD49	0.284378	1.42e-05	CST3	-0.40749	1.32e-05	SMC5-AS1	-0.345754
COL4A5	0.325981	9.56e-29	ITPKB	-0.498242	0.00106859	IL20RA	0.269513	7.86e-13	KIAA0319	-0.585677	1.02e-56	FAM57A	-0.245211	5.54e-10	PORCN	-0.225405	4.42e-08	VIPR1	0.363569	2.86e-10	RC3H2	-0.223019	4.73e-05	WDR81	-0.285252	2.79e-08	HES1	0.310376	0.00167376	EN1	-0.36728	1.3e-13	RHOG	-0.295073	0.000193594	MAIL	0.328102	8.17e-07	STMN1	-0.335053	0.000252047	KLHL21	-0.28429	1.42e-05	NKAPL	-0.407416	1.33e-05	GRAMD2	0.345684
FAM120A	0.325962	9.64e-29	TRIO	0.498179	0.0010704	HMGB3	0.269494	7.89e-13	SLC25A16	0.58567	1.03e-56	DRAM2	0.245096	5.64e-10	ST6GAL1	-0.225382	4.43e-08	QDPR	0.363489	2.89e-10	ULK2	-0.22275	4.83e-05	SH3TC1	-0.28525	2.79e-08	SCARB1	-0.310371	0.0016741	CLIP2	-0.366976	1.37e-13	ZNF780A	0.295057	0.000193754	SEC10L1	0.328047	8.2e-07	CGNL1	0.335051	0.000252065	DDX24	0.28422	1.43e-05	MRPL30	0.407329	1.33e-05	KRBOX1-AS1	-0.345673
RAB3GAP2	0.325873	9.99e-29	ELF4	-0.498085	0.00107312	PGBD5	-0.269471	7.93e-13	PKD2L1	-0.585539	1.1e-56	HRASLS2	0.245032	5.7e-10	CAMK1	0.225344	4.46e-08	RNF25	0.363357	2.93e-10	SHISA9	0.222606	4.88e-05	FBXO34	0.285237	2.79e-08	AVL9	0.310363	0.00167456	IFT81	0.366938	1.38e-13	PBLD	0.295027	0.000194063	PTTG2	-0.328046	8.21e-07	ATP8B1	0.334979	0.000252889	SNX30	0.284196	1.43e-05	CERS6	0.407319	1.34e-05	CAPN9	0.345549
WDR4	-0.32579	1.03e-28	SC5D	0.498079	0.00107328	IMPA1	-0.269401	8.04e-13	TAF15	0.585504	1.12e-56	PRKCA	-0.244908	5.82e-10	MCEE	0.225318	4.47e-08	CPEB3	0.363331	2.94e-10	LINC01105	0.22238	4.97e-05	ATIC	0.285227	2.79e-08	EFNA4	0.310133	0.00168865	PEAK1	-0.366911	1.38e-13	ZFP82	-0.295026	0.000194071	MGC34713	0.328014	8.23e-07	TMEM168	0.33497	0.000252987	TNIK	0.284077	1.45e-05	TUBA3FP	-0.407306	1.34e-05	HEXIM2	0.345538
FBXO44	-0.325775	1.04e-28	C17orf49	-0.498026	0.00107483	TPGS2	-0.269309	8.19e-13	KIAA0152	0.585485	1.13e-56	EFCAB6	0.244792	5.93e-10	NP_055366	-0.225218	4.54e-08	RANBP3L	0.363052	3.04e-10	LMLN	0.222281	5.01e-05	LRFN4	-0.285159	2.82e-08	GSTCD	0.310024	0.00169535	C16orf95	-0.366904	1.39e-13	MLH1	0.294876	0.000195602	EFHC1	0.327943	8.27e-07	BOK	0.334959	0.000253119	PRAF2	-0.284073	1.45e-05	C5orf24	0.407287	1.34e-05	DNAJC1	0.345377
BTD	0.325714	1.07e-28	CD46	0.497952	0.00107695	SIX5	0.269297	8.21e-13	ITGAV	0.58537	1.21e-56	SLC9A1	0.244766	5.96e-10	HERC3	0.225154	4.58e-08	PYCARD	0.363034	3.05e-10	PTX3	-0.222261	5.02e-05	C20orf3	0.285105	2.83e-08	ISPD	0.309903	0.00170279	PPP1R14A	-0.366861	1.4e-13	KBTBD7	0.294795	0.00019644	MPP1	-0.327891	8.31e-07	NFKBIZ	0.334776	0.000255222	SCRN2	-0.283854	1.47e-05	INPP5E	-0.407153	1.35e-05	STT3B	0.34516
NOXRED1	0.325577	1.13e-28	CADPS2	0.497931	0.00107757	ERBB2	0.269151	8.45e-13	OTOA	-0.585207	1.32e-56	NDUFB5	-0.244709	6.02e-10	KCTD17	-0.225009	4.67e-08	SLC22A5	0.362998	3.06e-10	SGMS1	0.222256	5.02e-05	PKN1	-0.285054	2.85e-08	TMEM62	0.309814	0.00170833	PATZ1	0.366786	1.41e-13	CORO2A	0.294726	0.000197154	GTF2E1	0.327868	8.33e-07	CTNNBIP1	0.334751	0.000255515	TM9SF3	0.283854	1.47e-05	PAFAH2	0.406901	1.37e-05	RP11-488L18.10	0.34505
ALG11	0.325385	1.22e-28	CBR4	0.497882	0.00107898	MPP1	-0.269116	8.51e-13	UBE2E1	0.585196	1.32e-56	PDXP	-0.244659	6.07e-10	GTF2H4	-0.224999	4.68e-08	MRPS36	0.362902	3.1e-10	RIOK1	-0.222154	5.06e-05	SNX14	0.285041	2.86e-08	GMCL1	0.309804	0.00170894	SCGB1D2	0.366735	1.42e-13	DOPEY2	0.294492	0.000199575	CDC20	-0.32779	8.38e-07	RABL3	0.334688	0.000256244	PSMD9	-0.283826	1.47e-05	RAVER1	-0.406872	1.37e-05	RP11-701I24.3	-0.345014
POLD1	-0.325377	1.22e-28	DOCK1	0.497727	0.00108348	PGAP1	-0.269019	8.68e-13	CNPY2	0.585178	1.34e-56	PTK2	-0.244564	6.16e-10	BTG2	0.22475	4.84e-08	LYPD1	-0.362823	3.13e-10	AADAT	-0.22215	5.07e-05	ERMP1	0.285003	2.87e-08	PRKAG3	-0.309725	0.00171387	METTL18	0.366698	1.43e-13	FUT2	0.294322	0.000201367	RBMX	0.327727	8.42e-07	C20orf27	-0.334654	0.000256629	ATP6AP1	-0.283807	1.48e-05	H1FX	-0.40684	1.37e-05	ACTL6A	0.344995
DUSP16	0.325327	1.25e-28	STC1	0.497719	0.00108372	KIAA1217	0.268921	8.85e-13	ZNF823	0.585031	1.45e-56	GPSM2	-0.244524	6.2e-10	THBS1	0.224709	4.87e-08	LOC283624	0.362724	3.16e-10	USP36	-0.22209	5.09e-05	GJB1	0.284999	2.87e-08	ESCO1	0.309675	0.00171697	CTNNA1	0.366363	1.51e-13	MREG	0.294234	0.000202296	KIAA0247	0.327674	8.46e-07	NUMBL	-0.334587	0.000257417	POLR2J	-0.28351	1.51e-05	CXorf56	0.40665	1.38e-05	DEGS2	0.344945
FAM120B	0.325326	1.25e-28	DNAJC12	0.497669	0.00108518	SBSPON	0.268848	8.98e-13	HAPLN2	-0.584863	1.58e-56	DMRT1	-0.244355	6.38e-10	GGH	-0.224593	4.95e-08	CCNK	0.362701	3.17e-10	EFCAB6	0.22205	5.11e-05	ECI2	0.284728	2.96e-08	ARID4A	0.30961	0.00172102	GTF2H2D	0.366276	1.53e-13	PINX1	-0.294189	0.000202765	LOC90693	0.32763	8.49e-07	LMAN2	0.334552	0.000257817	YAE1D1	0.283474	1.51e-05	BRI3	-0.406645	1.38e-05	TRIM24	0.344892
THOP1	-0.325325	1.25e-28	PTGR2	0.497663	0.00108534	KIF3C	-0.268716	9.23e-13	LOC729355	-0.58473	1.7e-56	SPOPL	0.244338	6.4e-10	UBE2I	-0.224473	5.04e-08	DYX1C1	0.362676	3.18e-10	CCDC140	-0.221979	5.14e-05	FAAH	0.284684	2.98e-08	ZNF410	0.3096	0.00172167	IGSF21	0.366214	1.55e-13	KIF2C	-0.294189	0.000202768	TCTE1L	0.327414	8.64e-07	LOC730102	0.334438	0.000259152	ABHD17A	-0.283464	1.51e-05	SNX22	-0.406614	1.39e-05	MYSM1	0.34486
GNL1	-0.325225	1.3e-28	GIGYF2	-0.496762	0.00111187	SH2B3	-0.268222	1.02e-12	COL21A1	-0.584684	1.74e-56	ARVCF	0.244324	6.41e-10	DFFA	-0.22432	5.14e-08	PARP3	0.362546	3.23e-10	FOXP1-IT1	0.221959	5.14e-05	TMCC2	-0.284598	3.01e-08	C2orf72	0.309565	0.00172383	ZNF238	0.366121	1.57e-13	VIM	-0.294111	0.000203596	LOC155036	-0.327319	8.71e-07	TRAF3IP2	0.334396	0.000259643	SGPP1	0.283286	1.53e-05	AGER	-0.406594	1.39e-05	ENPP3	0.344782
ITPRIPL2	0.325204	1.31e-28	TNIP2	-0.496664	0.00111478	FRMPD3	0.267986	1.07e-12	CNNM1	-0.584672	1.75e-56	ITGA2B	-0.244305	6.43e-10	ERMAP	0.22431	5.15e-08	SNAP47	0.362536	3.24e-10	FNBP1L	0.221816	5.2e-05	ZBTB41	0.284597	3.01e-08	PRIC285	-0.30921	0.00174619	LOC100129034	0.366011	1.6e-13	FAM179B	0.293919	0.000205646	DENR	0.32725	8.75e-07	PPFIBP2	0.33438	0.000259832	BPNT1	0.283217	1.54e-05	ATN1	-0.406398	1.4e-05	MMP19	-0.344739
PUS1	-0.325189	1.32e-28	ESYT1	0.496501	0.00111966	BLACAT1	-0.267939	1.08e-12	SF1	0.58463	1.79e-56	ATP8B1	0.24429	6.45e-10	AIP	-0.224302	5.16e-08	KIF16B	0.362198	3.37e-10	UBA2	-0.22174	5.24e-05	ARID4B	0.284082	3.19e-08	SLC50A1	0.309209	0.00174629	CHST13	-0.365939	1.62e-13	DHX38	-0.293871	0.00020617	AMID	-0.327132	8.84e-07	GLRX	0.334367	0.000259984	CD46	0.283121	1.55e-05	DHX32	0.406265	1.41e-05	KSR1	-0.344711
WDR46	-0.325162	1.33e-28	E2F3	-0.496187	0.00112912	LOC101928535	0.267935	1.08e-12	YTHDC2	0.584618	1.8e-56	JDP2	0.244211	6.53e-10	RBM10	-0.224293	5.16e-08	ZNF500	0.362029	3.44e-10	SFT2D2	-0.221686	5.26e-05	PPCS	0.284055	3.2e-08	KPNA7	0.30918	0.00174807	ANKRD43	0.365899	1.63e-13	TOMM40	-0.293762	0.000207343	LTA	-0.327037	8.91e-07	MED23	0.334237	0.000261513	PDSS2	0.283097	1.55e-05	PBRM1	0.406176	1.42e-05	IPMK	0.344618
CNPY3	-0.325128	1.35e-28	ARPC5L	-0.49617	0.00112961	MED23	0.26786	1.1e-12	AKAP13	0.584603	1.82e-56	PIF1	-0.244104	6.65e-10	MYNN	0.224285	5.17e-08	BDP1	0.361996	3.45e-10	SMIM22	0.221682	5.26e-05	SWAP70	0.283858	3.28e-08	PNLIP	0.308914	0.00176505	ECHDC1	-0.36584	1.65e-13	MBOAT2	0.293526	0.000209914	PAWR	0.327023	8.92e-07	MACC1	0.334149	0.000262552	DOHH	-0.28303	1.56e-05	TAX1BP1	0.406125	1.42e-05	AACS	0.344422
GPR39	0.325076	1.38e-28	DENND4C	0.496024	0.00113404	LRRC34	-0.267826	1.1e-12	MED21	0.584417	2.01e-56	TMPRSS2	0.244073	6.68e-10	NUP93	-0.224177	5.25e-08	VAV3	0.361861	3.51e-10	MARVELD3	0.221647	5.27e-05	NOTCH2NL	0.283767	3.31e-08	EMP2	0.308694	0.00177914	TMEM43	-0.365838	1.65e-13	PSMB2	-0.293372	0.000211608	ABCG8	-0.326971	8.96e-07	ST6GALNAC1	0.333921	0.000265274	AKAP5	0.28289	1.58e-05	E2F7	-0.406088	1.43e-05	FAM222A	0.344407
SCYL2	0.324936	1.46e-28	PPP2R5B	0.495978	0.00113543	UCN	0.267611	1.15e-12	ZBTB44	0.584405	2.02e-56	ZNF648	0.244052	6.71e-10	MLX	-0.224062	5.33e-08	ANKRD30A	0.361816	3.53e-10	CHTF8	-0.221563	5.31e-05	MRPL42	0.283721	3.33e-08	CEP164	-0.308661	0.00178129	ENTPD5	0.365834	1.65e-13	RP11-567C2.1	0.293359	0.000211748	CHD6	0.326901	9.01e-07	C17orf67	-0.333844	0.000266191	ZNF836	-0.282866	1.58e-05	LINC00514	-0.405874	1.44e-05	PLEKHO2	-0.344261
RABEP1	0.324908	1.48e-28	CCNDBP1	0.495837	0.0011397	SLC2A10	0.267566	1.16e-12	IPO7	0.584293	2.15e-56	TOMM34	-0.243935	6.84e-10	NP_612437.2	-0.224058	5.34e-08	DMXL1	0.361787	3.54e-10	RP11-549J18.1	0.221534	5.32e-05	ERBB4	0.283656	3.35e-08	NKX6-1	-0.30865	0.00178197	MUCL1	0.365829	1.65e-13	CHST11	-0.293303	0.000212367	WDR20	0.326879	9.02e-07	UGT2B28	0.33379	0.000266841	CDC25B	-0.282753	1.59e-05	UBAC1	-0.405866	1.44e-05	REEP5	0.343966
KIAA2018	0.324883	1.49e-28	KANK4	-0.49557	0.00114786	AP1S3	0.267534	1.17e-12	POLR2A	0.584098	2.38e-56	VWA5A	0.243876	6.9e-10	STIL	-0.223967	5.41e-08	GDE1	0.361753	3.56e-10	AKIP1	-0.221478	5.35e-05	CPSF2	0.283452	3.43e-08	LOC100505920	0.308552	0.00178832	ACOT9	-0.365805	1.66e-13	RAN	-0.293287	0.000212544	CD72	-0.326815	9.07e-07	HRK	-0.333704	0.00026788	CRAT	0.282726	1.6e-05	LNX2	0.405784	1.45e-05	TBK1	0.343742
C19orf60	-0.324807	1.54e-28	ASH2L	-0.495354	0.00115448	KIAA1755	-0.267503	1.18e-12	SFRS7	0.584062	2.43e-56	CDKL2	-0.243863	6.92e-10	PIGK	0.223866	5.48e-08	TSPAN33	-0.3616	3.62e-10	ZNF461	-0.221408	5.38e-05	PPM1H	0.283297	3.5e-08	SPANXN2	-0.308513	0.00179085	TFF3	0.36569	1.69e-13	ANKMY2	0.293272	0.000212711	RPS6KA4	-0.326806	9.08e-07	UBE3A	0.333613	0.000268979	BBIP1	0.282649	1.6e-05	RNFT2	-0.405776	1.45e-05	CLMN	0.34372
SLC12A2	0.324738	1.58e-28	CBFB	-0.495277	0.00115686	LINC00993	0.267332	1.22e-12	C16orf72	0.583876	2.68e-56	DDX19B	-0.243848	6.94e-10	STAM	-0.223647	5.65e-08	SREBF1	0.36152	3.66e-10	AZGP1P1	0.221366	5.39e-05	ATP7A	0.283237	3.52e-08	MCOLN1	-0.308449	0.00179502	RTF1	0.365669	1.69e-13	GNAI2	-0.293267	0.000212763	LPP	0.326744	9.12e-07	TIGD5	-0.333551	0.000269735	RNASEH2C	-0.282639	1.61e-05	TMED8	0.405601	1.46e-05	RSPH1	0.343678
CCDC15	0.324708	1.6e-28	SRFBP1	-0.495274	0.00115695	ZNF710	0.267323	1.22e-12	INTS3	0.583723	2.91e-56	ITGB5	0.24371	7.1e-10	NO55_HUMAN	-0.223594	5.69e-08	DRAM2	0.361482	3.67e-10	CYSLTR1	0.221347	5.4e-05	C5AR1	-0.283208	3.53e-08	UEVLD	0.308083	0.00181886	HIST1H3A	0.365654	1.7e-13	AQR	0.293039	0.000215307	CGI-07	0.326725	9.14e-07	ATP1B3	-0.333512	0.000270208	VWA5A	0.282627	1.61e-05	TIMM17B	-0.40556	1.47e-05	FRMD6-AS1	0.343514
MUTYH	-0.324651	1.64e-28	LSM14A	-0.495147	0.00116088	PTGR1	0.267266	1.23e-12	GDI2	0.583419	3.42e-56	ABHD3	0.243548	7.29e-10	CDRT4	0.223509	5.76e-08	RIMS2	-0.361482	3.67e-10	CEACAM6	0.221312	5.42e-05	PIP5K1B	0.283075	3.59e-08	LYPLAL1	0.308049	0.00182114	LOC400464	-0.365469	1.75e-13	WIPF2	0.292977	0.000216007	NEDD9	0.326638	9.2e-07	CMAHP	0.333482	0.000270574	STMN3	-0.282581	1.61e-05	ZDHHC16	0.405275	1.49e-05	DCTN4	0.343183
LIN52	0.324597	1.67e-28	TRAPPC4	0.494836	0.00117054	ATP1B1	0.267228	1.24e-12	PDS5B	0.583354	3.54e-56	SPEF1	0.243418	7.44e-10	TMEM87A	0.223396	5.85e-08	DUSP16	0.361478	3.67e-10	ZNF766	0.221264	5.44e-05	C2CD4A	0.283059	3.59e-08	KYNU	0.307997	0.00182457	TRAF5	0.365212	1.82e-13	COTL1	-0.292715	0.000218967	LOC348094	-0.326604	9.23e-07	MTPAP	-0.333036	0.000276061	TRIM52-AS1	-0.282516	1.62e-05	ASMTL	0.405258	1.49e-05	ANGEL2	0.343015
ARL15	0.324424	1.79e-28	TADA3	-0.494324	0.00118658	SV2B	-0.267187	1.25e-12	PHF10	0.58329	3.66e-56	UBE2Q1	-0.243189	7.73e-10	ADH6	0.223152	6.06e-08	MYO6	0.361404	3.71e-10	ZNF14	0.221126	5.5e-05	GTF2A1	0.282954	3.64e-08	ECD	0.30776	0.0018402	SRGAP2P2	-0.365208	1.83e-13	RP11-369C8.1	0.292673	0.000219443	PSMD5	0.326276	9.47e-07	HELLS	-0.332857	0.000278289	MOGS	-0.282467	1.63e-05	DUSP16	0.405228	1.49e-05	MYPN	0.342974
ALG10	0.3244	1.81e-28	RPRD1A	-0.494322	0.00118664	TGIF2	-0.266988	1.3e-12	EIF3F	0.58326	3.72e-56	C8orf76	-0.243107	7.84e-10	PROCR	-0.223128	6.08e-08	SERINC1	0.361283	3.76e-10	HID1	0.221116	5.5e-05	CTPS2	0.282933	3.65e-08	STRN3	0.307688	0.00184499	GPRC5C	0.365189	1.83e-13	C1orf158	0.292658	0.000219614	SREBF1	0.326173	9.55e-07	NR2C2AP	-0.33276	0.000279509	VPS4A	-0.282441	1.63e-05	S100A6	-0.405116	1.5e-05	GRTP1	0.34291
SNHG20	-0.324202	1.96e-28	DCAF1	0.494305	0.00118717	CCDC149	0.266953	1.31e-12	ZFAND3	0.583251	3.74e-56	LCTL	-0.243048	7.91e-10	PRNPIP	-0.223068	6.13e-08	TRIM69	-0.361215	3.79e-10	ADPRH	-0.221089	5.51e-05	MPP7	0.282796	3.7e-08	HEATR5A	0.307624	0.00184928	PRRC2C	0.365078	1.87e-13	MOB3B	-0.292653	0.000219676	APEX1	0.32607	9.63e-07	KIF20A	-0.332598	0.000281547	UBTD2	0.282439	1.63e-05	ARHGAP29	0.404948	1.52e-05	FAM69B	-0.34246
RP11-506H20.1	0.324198	1.96e-28	TXLNA	-0.494248	0.00118895	ADPRH	-0.26694	1.32e-12	JMJD1A	0.583187	3.87e-56	ANKRD43	0.243033	7.93e-10	WDR53	-0.223007	6.18e-08	STK39	0.36119	3.8e-10	RP11-10K16.1	0.221019	5.55e-05	C6orf99	0.282744	3.73e-08	PPAPDC2	0.307529	0.00185564	ZMYM2	0.365074	1.87e-13	MCM5	-0.292387	0.000222735	ETF1	0.326063	9.64e-07	LOC440792	0.33259	0.00028165	GOLPH3L	0.282318	1.64e-05	CAPN13	0.404903	1.52e-05	KIF16B	0.342446
DRAP1	-0.32419	1.97e-28	MICU2	0.494125	0.00119286	EFNA3	0.266907	1.32e-12	PLG	-0.583129	3.99e-56	C3orf25	0.243002	7.97e-10	O2Z1_HUMAN	0.222967	6.21e-08	TOP2B	0.36117	3.81e-10	VTI1A	0.220889	5.6e-05	BCDIN3D	0.282471	3.84e-08	PRSS8	0.307465	0.00185991	ZCCHC10	0.364919	1.91e-13	MNAT1	0.292383	0.000222774	SIAT4B	-0.326026	9.67e-07	FAM125A	0.332473	0.000283126	FLT4	-0.282314	1.64e-05	BMS1P5	0.404762	1.53e-05	ROGDI	0.342424
PMM1	-0.324168	1.99e-28	NANS	0.493845	0.00120174	C20orf27	-0.266688	1.38e-12	PCDH21	-0.583107	4.04e-56	ASCL1	-0.242986	7.99e-10	RFC2	-0.222951	6.23e-08	MUCL1	0.361119	3.84e-10	ZNF253	0.22076	5.66e-05	ARL2	-0.282458	3.85e-08	TECPR2	0.307454	0.00186067	ERGIC1	0.364905	1.92e-13	DNAJC6	-0.292374	0.000222888	GUCY1B3	0.32589	9.78e-07	REEP3	0.332448	0.000283445	GPSM1	-0.282233	1.65e-05	DYNC1H1	0.404717	1.53e-05	CCDC121	0.342299
ZNF254	0.324129	2.02e-28	KHDC4	-0.49354	0.00121152	ASGR1	-0.266678	1.39e-12	ARFGEF2	0.583042	4.18e-56	SLC9A6	-0.242983	8e-10	NP_057663	-0.222824	6.34e-08	ERI2	0.361098	3.84e-10	GDAP1	-0.220754	5.66e-05	ELF4	-0.282427	3.86e-08	DNAH5	0.307429	0.00186229	B4GALT2	-0.3649	1.92e-13	KLF8	0.292268	0.000224114	LOC220869	0.325867	9.79e-07	MST1R	0.332425	0.000283737	ABHD8	-0.282227	1.65e-05	ZNF763	0.404662	1.54e-05	HIBCH	0.342294
NDUFA11	-0.324075	2.06e-28	SHANK2	0.493374	0.00121685	ZNF521	-0.266581	1.41e-12	GGPS1	0.582981	4.32e-56	EXOSC5	-0.24297	8.01e-10	NP_068752.2	-0.222526	6.61e-08	CSTF2T	0.361024	3.88e-10	ALDH2	0.220744	5.67e-05	PTGR2	0.282365	3.89e-08	LOC100288997	-0.307421	0.00186287	LPIN1	-0.364854	1.93e-13	KIAA0922	-0.292086	0.000226236	RPS11	-0.325832	9.82e-07	TSPAN3	-0.332345	0.000284765	CLDN15	-0.282206	1.66e-05	FAM65A	-0.404655	1.54e-05	HSP90AA1	0.342168
ZC3H11A	0.324056	2.08e-28	ITPR1	0.493231	0.00122148	PBLD	0.266531	1.43e-12	C5orf43	0.58298	4.32e-56	DIRAS1	-0.242938	8.06e-10	XP_117294.3	-0.22225	6.87e-08	ZNF513	0.360993	3.89e-10	XPOT	-0.220552	5.75e-05	IGSF9	0.282328	3.91e-08	LOC284688	-0.307335	0.00186862	SCGB1D1	0.364698	1.98e-13	PRRC1	0.291946	0.000227885	MDS029	-0.325752	9.88e-07	LIMA1	0.332273	0.000285685	CYSLTR1	0.282205	1.66e-05	DLX6	-0.404607	1.54e-05	AF001548.5	0.342116
KCTD3	0.324034	2.1e-28	ATAT1	-0.493184	0.00122298	CCDC82	-0.266265	1.51e-12	CUGBP1	0.582956	4.37e-56	ACAA1	0.242782	8.26e-10	Q9Y645	-0.222234	6.88e-08	ARL6IP5	0.360959	3.91e-10	NPLOC4	-0.220518	5.77e-05	MICALCL	0.282318	3.91e-08	CCDC42	-0.307246	0.00187467	HBZ	-0.364511	2.04e-13	DOCK3	-0.29193	0.000228078	MGC955	-0.325733	9.9e-07	NOP2	-0.332104	0.000287857	DOK4	-0.282185	1.66e-05	MARS2	-0.404557	1.55e-05	OSGEPL1	0.341999
GGPS1	0.324014	2.12e-28	AMZ2	0.493088	0.0012261	STS	0.265842	1.64e-12	CHD5	-0.582911	4.48e-56	TTL	-0.242759	8.3e-10	EDG1	0.222197	6.92e-08	LPA	-0.360931	3.92e-10	PPP1R1A	0.22032	5.86e-05	MLL3	0.282229	3.95e-08	C19orf39	0.307203	0.00187752	TLK2	-0.364477	2.06e-13	CTBS	0.291822	0.000229357	UGDH	0.325659	9.96e-07	MKNK2	0.332099	0.000287924	ANXA4	0.282128	1.67e-05	ENTPD4	0.404445	1.56e-05	MROH2A	-0.341983
TEP1	0.323707	2.39e-28	CHAMP1	-0.493063	0.00122692	STAC	-0.265807	1.65e-12	SYN1	-0.582776	4.81e-56	DNAH17	-0.242747	8.31e-10	SLC35A3	0.221972	7.13e-08	PPA2	0.360693	4.03e-10	TSPAN1	0.220311	5.87e-05	DICER1	0.2822	3.97e-08	GNA14	0.30718	0.00187907	NUCB1	-0.364375	2.09e-13	SEMA4D	-0.291806	0.00022955	KIAA1193	-0.325636	9.98e-07	STYX	0.332075	0.000288233	C16orf72	0.282125	1.67e-05	SLC22A31	-0.404367	1.56e-05	AC091633.3	0.34195
UTP15	0.323537	2.56e-28	NUP37	-0.493014	0.00122853	ARHGAP35	0.265728	1.67e-12	ZFAND5	0.582776	4.81e-56	GAS2L3	-0.242693	8.39e-10	ZN473_HUMAN	0.221859	7.25e-08	SCAF8	0.360624	4.07e-10	ROPN1	-0.220252	5.89e-05	ZNF615	0.282199	3.97e-08	PIK3R1	0.307163	0.00188027	MKNK2	0.364371	2.09e-13	RNASEL	0.291646	0.00023146	RTN4R	-0.325594	1e-06	SMEK1	0.331385	0.000297268	PPT1	0.281976	1.68e-05	MAF1	-0.404317	1.57e-05	LRRD1	0.341936
VPS28	-0.323447	2.66e-28	CRBN	0.492674	0.00123961	MGAT3	-0.265723	1.68e-12	C14orf48	-0.58277	4.83e-56	SEC23IP	0.242683	8.4e-10	NP_001005920.2	0.221703	7.41e-08	ELP3	0.360539	4.11e-10	DSC3	-0.220238	5.9e-05	SGMS1	0.282187	3.97e-08	SLC44A4	0.307148	0.00188126	ZNF200	0.364264	2.13e-13	ZCCHC11	-0.291314	0.00023547	USP9X	0.325404	1.02e-06	ABHD5	0.331258	0.000298962	TRIP4	0.281872	1.7e-05	ADAMTS7	-0.404163	1.58e-05	CADPS2	0.341923
PDPK1	0.323296	2.82e-28	RBBP6	-0.492505	0.00124516	SH3BGRL	0.265646	1.7e-12	SFRS8	0.582645	5.16e-56	WWC3	0.24266	8.43e-10	DDB2	-0.221658	7.45e-08	PNRC2	0.360526	4.12e-10	WBP11	-0.220238	5.9e-05	PDE4B	0.282155	3.99e-08	ATP5S	0.30711	0.00188385	FAM199X	0.364167	2.16e-13	FCHO2	0.291232	0.000236469	NDRG4	-0.325231	1.03e-06	EXOSC6	-0.331236	0.000299256	DPY19L2P2	-0.281794	1.71e-05	NOB1	-0.404162	1.58e-05	TRAPPC2	0.341855
NAA35	0.323276	2.84e-28	KIFC1	-0.49234	0.00125061	CCNY	-0.265619	1.71e-12	SLC26A9	-0.582608	5.26e-56	CIB1	0.24257	8.56e-10	AOC3	0.221452	7.67e-08	MSN	-0.360468	4.14e-10	ROPN1B	-0.220174	5.93e-05	BDH1	0.282143	3.99e-08	C14orf33	0.307036	0.00188889	LOC283140	-0.364068	2.2e-13	USP5	-0.291211	0.000236734	ALDH3A1	-0.325228	1.03e-06	ZNF211	0.331121	0.000300802	ARHGAP4	-0.281779	1.71e-05	RP11-365H22.2	-0.404094	1.59e-05	ZNF736	0.341756
TAF1C	-0.32321	2.92e-28	AURKB	-0.492264	0.00125312	EFS	0.265603	1.72e-12	VEZF1	0.582595	5.3e-56	MAPRE3	-0.242525	8.62e-10	GMEB1	-0.221344	7.78e-08	SLC2A13	0.36035	4.2e-10	WDSUB1	-0.219997	6.01e-05	PIK3R1	0.28213	4e-08	IRX5	0.306907	0.00189763	NAT8L	-0.363924	2.25e-13	CALU	-0.291096	0.000238149	MGC45474	0.325103	1.04e-06	GATM	0.330929	0.000303395	DVL2	-0.281491	1.74e-05	FAM193B	-0.404087	1.59e-05	LINC01213	0.341561
ZNF189	0.323112	3.04e-28	MAML1	-0.492244	0.00125377	GJB1	0.265528	1.74e-12	DIP2B	0.582573	5.36e-56	RASEF	0.242461	8.71e-10	PTX3	-0.221305	7.82e-08	PER2	0.360309	4.22e-10	TSTA3	0.219722	6.15e-05	KIAA1598	0.28198	4.07e-08	LOC728715	-0.306889	0.0018989	FHL1	-0.363919	2.25e-13	RELT	-0.290993	0.000239411	NTN4	0.32492	1.06e-06	KIFC1	-0.330339	0.00031149	C4orf32	0.281467	1.75e-05	RELL2	-0.404049	1.59e-05	ZNF43	0.341326
ANAPC11	-0.322951	3.24e-28	CKS2	-0.492064	0.00125974	TMPRSS2	0.265405	1.79e-12	MAPKAPK2	0.582522	5.51e-56	L1CAM	-0.242356	8.86e-10	SLC35F5	0.221276	7.86e-08	TBXA2R	-0.360221	4.27e-10	ATP6V0A2	-0.219535	6.24e-05	PIGM	0.28197	4.07e-08	C9orf80	0.306814	0.00190401	ZNF33B	0.363841	2.28e-13	VCPKMT	0.290987	0.000239484	MGC29814	-0.324903	1.06e-06	LPCAT3	0.330103	0.00031478	BTBD2	-0.281437	1.75e-05	DTD1	-0.403934	1.6e-05	SLC37A1	0.341192
ETFDH	0.322949	3.24e-28	MPHOSPH6	-0.491946	0.00126369	ANGPT1	-0.265401	1.79e-12	C10orf104	0.582502	5.57e-56	UEVLD	0.242278	8.98e-10	SPAG5	-0.221123	8.02e-08	MCCC2	0.360167	4.3e-10	SERTAD4-AS1	-0.219495	6.26e-05	ZFYVE21	0.28193	4.09e-08	ACSM1	0.306695	0.0019122	HRASLS2	0.363751	2.31e-13	GCHFR	0.290902	0.000240546	HTCD37	0.324854	1.06e-06	PLXNA1	-0.330078	0.000315128	ABHD5	0.281409	1.75e-05	ZNF350	0.403913	1.6e-05	CDC73	0.34097
KDM5B	0.322864	3.36e-28	CELF1	-0.491906	0.001265	SCOC	0.265284	1.83e-12	DYM	0.582434	5.77e-56	CRISP3	0.242232	9.04e-10	ZNF414	0.221104	8.04e-08	DNAJC6	-0.360139	4.31e-10	VPS37B	0.219461	6.27e-05	KIAA1958	0.281877	4.12e-08	FANK1	0.306655	0.00191493	FKBP3	0.363626	2.36e-13	ZNF618	-0.290885	0.000240755	VAMP4	0.324809	1.07e-06	RAB43	0.329987	0.000316401	FGFR1	-0.281364	1.76e-05	VMP1	0.403908	1.6e-05	ZNF205-AS1	0.340948
MECR	-0.322839	3.39e-28	ADAMDEC1	0.491895	0.00126536	XYLT1	-0.265129	1.89e-12	NRIP1	0.582398	5.88e-56	PDLIM1	0.242072	9.28e-10	NRF1	-0.221011	8.15e-08	GPRC5C	0.36011	4.32e-10	ZNF432	0.219304	6.35e-05	NDNF	0.281827	4.14e-08	UBA5	0.306646	0.00191555	CYB5R1	0.363422	2.44e-13	SGPP1	0.290868	0.000240963	APPL	0.324727	1.07e-06	MT1G	-0.329968	0.000316671	SHQ1	0.281331	1.76e-05	TP53BP1	0.403901	1.6e-05	MSH3	0.340825
SLC31A1	0.322787	3.46e-28	SEMA4B	0.491889	0.00126559	MYO5B	0.265122	1.89e-12	SEC24C	0.58234	6.07e-56	TCFL5	-0.242033	9.34e-10	TMEM118	-0.220778	8.41e-08	TMEM106B	0.359969	4.4e-10	ERGIC1	0.219236	6.39e-05	PTGR1	0.281819	4.14e-08	RNPEP	0.306588	0.00191952	SECISBP2	0.363316	2.48e-13	DDX19A	-0.290798	0.000241833	GNPDA2	0.324715	1.07e-06	ANKS6	-0.329918	0.000317381	PTPRN2	-0.281325	1.76e-05	PCSK1N	-0.403707	1.62e-05	LOC101928259	0.340571
PTEN	0.322381	4.07e-28	PTRH2	0.4918	0.00126855	FAM186A	0.265017	1.93e-12	USP25	0.58229	6.23e-56	CHRM3	-0.241865	9.6e-10	CT121_HUMAN	-0.220705	8.5e-08	FAM22G	-0.359969	4.4e-10	RANBP3L	0.219048	6.48e-05	CCDC88C	0.281746	4.18e-08	FAM172A	0.306523	0.00192399	ITPRIP	-0.363172	2.54e-13	SIRPA	-0.290796	0.000241865	NR4A2	0.324697	1.08e-06	WDR20	0.329742	0.000319872	MARK3	0.281207	1.78e-05	BLVRA	0.403611	1.63e-05	ZNF486	0.340563
CFAP20	-0.322226	4.33e-28	MYO5A	0.491754	0.00127007	LTF	0.264897	1.97e-12	NCKAP1	0.582147	6.72e-56	FRMD4B	0.241834	9.65e-10	NP_056466.1	-0.220699	8.51e-08	TMEM87A	0.359877	4.45e-10	HTATIP2	-0.219021	6.5e-05	TMC4	0.281665	4.22e-08	BRSK1	-0.3062	0.00194644	SLC39A9	0.363147	2.55e-13	SH3YL1	0.290791	0.00024193	LOC90321	0.324658	1.08e-06	PPM1K	-0.329688	0.000320647	GPANK1	-0.281154	1.79e-05	CYP2C18	-0.403579	1.63e-05	DNAJC28	0.340309
PFDN4	-0.322187	4.4e-28	THRA	0.49175	0.00127023	ZDHHC8	-0.264886	1.98e-12	ANK1	-0.582075	6.98e-56	FLRT3	0.241821	9.67e-10	MAPKAPK5	-0.22068	8.53e-08	IFT81	0.359663	4.56e-10	TMEM141	0.219015	6.5e-05	LOC729852	0.281568	4.26e-08	ARL14	0.306185	0.00194754	MAML2	-0.363033	2.6e-13	CAPG	-0.290777	0.000242097	ARHGAP12	0.324634	1.08e-06	UHRF1	-0.329565	0.000322392	POLL	-0.281104	1.79e-05	IL13RA1	0.403561	1.63e-05	TMEM50B	0.339989
DDX3X	0.322107	4.54e-28	BCAR3	0.491615	0.00127475	PNMT	0.264613	2.09e-12	LAMA1	-0.582026	7.16e-56	SEC16B	0.241808	9.69e-10	NP_060198	-0.220569	8.66e-08	C6orf204	-0.359653	4.57e-10	RBP7	-0.219001	6.51e-05	RETSAT	0.281439	4.33e-08	NEK11	0.306159	0.00194934	GNA15	-0.362867	2.67e-13	PPARA	-0.290695	0.000243132	C14orf111	0.324504	1.09e-06	NDUFV2	0.329509	0.000323196	HSD11B1L	-0.28109	1.79e-05	SNRNP40	-0.403341	1.65e-05	LINC00174	-0.339865
TRIP12	0.322078	4.59e-28	FOXA1	0.491591	0.00127555	2022-03-03	-0.264612	2.09e-12	GPR123	-0.581973	7.37e-56	TMEM53	0.241806	9.7e-10	SENP3	-0.220478	8.77e-08	SEMA3E	0.359616	4.59e-10	OBSCN	-0.218942	6.54e-05	TMEM86A	0.281381	4.36e-08	CT62	0.306087	0.00195437	FAM71E1	-0.362628	2.77e-13	RBM42	-0.290656	0.000243621	C40	0.324502	1.09e-06	C19orf48	-0.329379	0.000325072	HSP90AA1	0.281073	1.8e-05	COG6	0.403314	1.65e-05	PRSS8	0.339863
TRUB1	0.322057	4.63e-28	KAT2A	-0.491491	0.00127891	FIBCD1	0.264434	2.16e-12	HNF4A	-0.581919	7.58e-56	SYNCRIP	-0.241707	9.86e-10	PCNA	-0.22045	8.8e-08	EIF4E3	0.359583	4.6e-10	PTPRZ1	-0.218938	6.54e-05	ATP6V0A1	-0.281363	4.37e-08	SPINT2	0.305971	0.00196255	CCDC48	0.362513	2.82e-13	DENND4C	0.290621	0.000244054	BTEB1	0.324458	1.1e-06	C9orf100	-0.329351	0.000325483	MLLT1	-0.280976	1.81e-05	KCNQ3	-0.403308	1.65e-05	SLC26A3	0.339836
PTP4A3	-0.322051	4.64e-28	BCAS1	0.491197	0.00128884	GMPR2	0.264364	2.19e-12	MSL2L1	0.58191	7.62e-56	ERMP1	0.241582	1.01e-09	CDCA2	-0.220407	8.85e-08	DNAL1	0.359576	4.61e-10	ARL2	-0.218811	6.6e-05	GREB1L	0.281343	4.38e-08	SH3BP2	-0.305821	0.00197309	TCF25	-0.362418	2.87e-13	BVES-AS1	-0.290593	0.000244415	MGC26717	0.324437	1.1e-06	SWT1	0.329343	0.000325601	PPP1R15B	0.280928	1.82e-05	LOC101927085	-0.403171	1.66e-05	NUDT4	0.339821
KLHDC4	-0.322011	4.72e-28	RAB3GAP2	0.491173	0.00128967	BCKDHB	0.264346	2.2e-12	FNBP1	0.581834	7.93e-56	RGMB	0.241581	1.01e-09	RPP30	0.220402	8.86e-08	SCGB1D2	0.359576	4.61e-10	INHBB	0.218761	6.63e-05	ARHGDIB	0.281259	4.42e-08	CHST9-AS1	0.305802	0.00197446	PIGV	0.362389	2.88e-13	LRRC41	-0.290537	0.000245115	USP8	0.324356	1.11e-06	WBP11	-0.329072	0.000329531	UAP1L1	-0.28088	1.82e-05	BC113958	0.403147	1.67e-05	ADNP	0.3398
GRK6	-0.321837	5.06e-28	TECPR2	0.491091	0.00129245	TSTA3	0.264289	2.23e-12	RPH3A	-0.581705	8.49e-56	INHBB	0.241427	1.03e-09	KCTD12	0.220363	8.91e-08	ENTPD5	0.359452	4.68e-10	SLC39A14	-0.21871	6.66e-05	C17orf39	-0.280731	4.69e-08	PLEKHF2	0.305763	0.00197718	CARD6	-0.36232	2.91e-13	EMC3	0.290436	0.000246392	LOC163233	0.324121	1.13e-06	GCC2	0.328904	0.000332004	SCN1B	-0.280788	1.83e-05	CAND1	0.402962	1.68e-05	USP8	0.339616
PAX9	0.321753	5.23e-28	DHCR24	0.49109	0.00129248	CXCL3	-0.264169	2.28e-12	COL25A1	-0.581602	8.97e-56	MCM3	-0.241413	1.03e-09	INPP4A	-0.220275	9.02e-08	ZNF175	0.359326	4.75e-10	PPP2R5D	-0.218706	6.66e-05	ACSL3	0.280657	4.73e-08	STOX2	-0.305759	0.00197747	ADSSL1	0.362204	2.97e-13	BCDIN3D	0.290422	0.000246581	C20orf27	-0.324081	1.13e-06	MCM3AP-AS1	-0.328824	0.000333179	PRICKLE2	0.280693	1.85e-05	NPAS4	-0.402894	1.69e-05	LOC727916	0.339529
LINC00839	-0.321708	5.32e-28	RFXANK	-0.490757	0.00130387	IYD	0.264135	2.29e-12	ODZ1	-0.581587	9.04e-56	BCOR	0.241175	1.07e-09	POLR3D	-0.220245	9.05e-08	LRFN4	-0.359243	4.79e-10	LIPH	0.218655	6.69e-05	KCTD1	0.280634	4.75e-08	TSTD1	0.305678	0.0019832	TMEM125	0.362202	2.97e-13	SLC38A7	-0.290277	0.00024843	GLUL	0.324003	1.14e-06	GIN1	0.328792	0.000333648	NOSTRIN	0.28068	1.85e-05	FAF2	0.402822	1.7e-05	CCPG1	0.339312
CCNG1	0.321703	5.33e-28	L3MBTL3	-0.490736	0.00130458	DOCK3	-0.264054	2.33e-12	RPL12	0.581545	9.24e-56	CRISPLD1	-0.241138	1.08e-09	CABL2_HUMAN	0.220209	9.1e-08	LOC100130876	-0.359157	4.84e-10	IDH1	0.218565	6.73e-05	HMGN1	0.280577	4.78e-08	PLCL1	0.305521	0.0019944	KIAA0319L	0.362162	2.99e-13	ZBTB11	0.290245	0.000248836	RASSF2	-0.323966	1.14e-06	TOP2A	-0.328789	0.000333696	ETFDH	0.280565	1.86e-05	METTL14	0.402722	1.7e-05	REEP1	0.339235
RSPH3	0.321699	5.34e-28	SMAD5	0.490647	0.00130763	PRPF19	0.263835	2.43e-12	PRPF39	0.581539	9.27e-56	C17orf28	0.241093	1.09e-09	ATP6V1C1	-0.219996	9.37e-08	PPP2R5A	0.359124	4.86e-10	HAUS1	-0.218465	6.79e-05	FOLR3	-0.280517	4.81e-08	LOC100505639	-0.305497	0.00199616	GUSB	0.362081	3.03e-13	ARHGAP11A	-0.290061	0.000251209	CAPZA2	0.323729	1.16e-06	ZNF639	-0.328588	0.000336684	SNX14	0.280387	1.89e-05	NKX2-5	-0.402707	1.71e-05	RC3H1	0.339121
GPSM1	-0.321653	5.44e-28	NBEAL1	0.490427	0.00131521	CHODL	-0.263824	2.44e-12	SLC12A3	-0.581514	9.39e-56	FAIM2	0.240944	1.12e-09	RHOB	0.219842	9.57e-08	HNMT	0.359052	4.9e-10	RUNDC3A	-0.218342	6.85e-05	ELOVL5	0.280497	4.82e-08	PLXND1	-0.305328	0.00200821	HEMK1	0.362056	3.04e-13	CDC20	-0.290038	0.000251507	GATM	0.323643	1.17e-06	MT1JP	-0.328487	0.000338187	PARP2	0.280264	1.9e-05	SNORA78	-0.402172	1.75e-05	NMRAL1	0.339043
EIF5A	-0.32162	5.51e-28	ACP6	0.490409	0.00131584	CMTM7	-0.263766	2.47e-12	PAIP2	0.581458	9.68e-56	MIPOL1	0.240872	1.13e-09	AP3M2	-0.219792	9.63e-08	LYST	0.358964	4.95e-10	RAB7B	-0.218334	6.86e-05	TMEM117	-0.280371	4.89e-08	GUCY1A2	0.305326	0.00200839	TUBB6	-0.362052	3.04e-13	FXN	-0.289967	0.000252429	TTC3	0.323579	1.18e-06	ALAD	0.32842	0.0003392	PRRC2A	-0.280152	1.92e-05	P2RX4	0.402156	1.76e-05	AQP4-AS1	0.338736
KATNB1	-0.321588	5.58e-28	CACTIN	-0.489957	0.00133152	ACSL4	-0.263634	2.53e-12	MYH7	-0.581417	9.89e-56	DUT	-0.240679	1.17e-09	FOXP1	0.219789	9.64e-08	MYLK2	-0.358956	4.96e-10	IDH3A	-0.218293	6.88e-05	KLF13	-0.280349	4.9e-08	FUT1	-0.305253	0.00201367	ITGA5	-0.361903	3.11e-13	RND1	0.289966	0.000252435	FMNL	-0.32321	1.21e-06	PABPC1L	-0.328364	0.000340045	HCFC1	-0.280081	1.93e-05	BRF2	-0.402095	1.76e-05	ZNF823	0.338681
COG3	0.321504	5.78e-28	KSR1	-0.489741	0.0013391	TMC4	0.263601	2.55e-12	ACTR3	0.581391	1e-55	GPR63	-0.240669	1.17e-09	CALCOCO1	0.219419	1.01e-07	GNMT	0.358919	4.98e-10	PIAS3	0.218279	6.89e-05	PNPLA6	-0.280137	5.02e-08	RTN4RL2	-0.305167	0.00201986	SRBD1	0.361815	3.16e-13	TNFAIP8L2	-0.28993	0.000252908	LOC116071	-0.323101	1.22e-06	TFF3	0.32812	0.000343726	UFM1	0.280073	1.93e-05	KIAA1804	-0.401996	1.77e-05	GATM	0.338671
C20orf27	-0.321485	5.82e-28	BBS2	0.489195	0.00135836	RNASEH2B	-0.263467	2.62e-12	GPLD1	-0.581329	1.04e-55	KLK4	0.240571	1.19e-09	DHX38	-0.219327	1.03e-07	EAPP	0.358833	5.03e-10	ACTR3B	-0.218269	6.89e-05	PARVB	-0.279941	5.14e-08	LOC284240	-0.305164	0.00202003	ANKS6	-0.361746	3.19e-13	HLA-A	-0.289891	0.000253419	DKFZP434J154	-0.322839	1.25e-06	DNAL1	0.328072	0.000344465	BCAT2	-0.280037	1.93e-05	NRM	-0.401977	1.77e-05	SRCIN1	0.338645
RIOK2	0.321459	5.88e-28	VPS51	0.489014	0.00136483	REN	0.26346	2.62e-12	MAP3K2	0.581229	1.09e-55	OR4K15	0.240531	1.19e-09	LZTR1	-0.219129	1.05e-07	POC5	0.358822	5.04e-10	MALAT1	0.218203	6.93e-05	NUCB1	-0.279834	5.2e-08	NR1I2	-0.305075	0.00202646	FAIM2	0.361599	3.27e-13	PLS1	0.289875	0.000253622	BTBD1	0.322773	1.26e-06	C14orf2	0.327951	0.000346312	HPCAL1	-0.280004	1.94e-05	RBM42	-0.401953	1.78e-05	C1D	0.338592
RP11-20F24.2	0.321346	6.15e-28	TRIR	-0.489009	0.00136499	PGBD1	-0.263385	2.66e-12	IK	0.581074	1.19e-55	NSMAF	-0.240471	1.21e-09	PBK	-0.219076	1.06e-07	ATG4A	0.358612	5.17e-10	DIRAS1	-0.218173	6.94e-05	FAM161B	0.279832	5.2e-08	KIAA1522	0.305021	0.0020304	ACBD3	0.361517	3.31e-13	MAP4K3	0.289828	0.000254237	NCF1	-0.322647	1.27e-06	CORO1B	0.327925	0.000346705	TMEM62	0.279877	1.96e-05	R3HCC1L	0.401943	1.78e-05	SEC22B	0.33859
ZNF708	0.321106	6.77e-28	USP4	0.488875	0.0013698	ALOX15B	0.263365	2.67e-12	ALDH1L1	-0.581017	1.22e-55	NUMB	0.240418	1.22e-09	C3orf9	-0.219041	1.07e-07	INTS9	0.358597	5.18e-10	DAAM1	0.218097	6.99e-05	CD300LB	-0.279813	5.21e-08	MAGT1	0.304892	0.00203979	KLHDC2	0.36145	3.35e-13	RPA3OS	0.289767	0.000255033	FLJ13657	0.322601	1.27e-06	VWA1	0.327779	0.000348956	FXR2	-0.279869	1.96e-05	REEP1	0.40188	1.78e-05	HNRNPK	0.338541
RILPL1	-0.321024	6.99e-28	RBBP7	-0.48879	0.00137283	TMEM159	0.263091	2.82e-12	PPP2R2B	-0.581007	1.23e-55	PFKM	-0.240418	1.22e-09	NP_079543	-0.218837	1.1e-07	SEMA4B	0.358469	5.25e-10	ZDHHC2	-0.218066	7e-05	LARP6	-0.2798	5.22e-08	KCNJ1	-0.304715	0.00205272	CUL3	0.361418	3.37e-13	PLOD3	-0.28973	0.000255522	FBXO30	0.322576	1.28e-06	PEG3	-0.327625	0.000351337	DDX49	-0.279866	1.96e-05	ITPK1-AS1	0.401699	1.8e-05	S100A7A	0.338405
TMEM245	0.320964	7.16e-28	HNRNPR	-0.488725	0.00137519	LOC285181	-0.263067	2.83e-12	NDUFA12	0.580988	1.24e-55	LRRC61	-0.240372	1.22e-09	NP_113678.2	0.218753	1.11e-07	ZNF780A	0.358309	5.35e-10	DNASE1	0.217925	7.08e-05	EPDR1	-0.279774	5.23e-08	PCSK1N	-0.30432	0.00208183	HABP4	-0.361409	3.37e-13	FAM221A	0.289717	0.000255688	PIK3C2A	0.322488	1.28e-06	REEP2	-0.327613	0.000351518	CAP1	0.279847	1.96e-05	PCNXL3	-0.401643	1.8e-05	PTPLAD1	0.33829
PSMA7	-0.320938	7.23e-28	NRBP2	0.488384	0.00138746	CIB1	0.26306	2.83e-12	SGSM1	-0.580969	1.25e-55	GAL	-0.240334	1.23e-09	HRSP12	-0.218676	1.12e-07	PPP2CA	0.358217	5.41e-10	FBXO17	-0.217829	7.13e-05	UBR1	0.27976	5.24e-08	TOX3	0.30411	0.00209747	XLOC_012335	-0.361352	3.4e-13	PARVG	-0.289683	0.000256145	CD4	-0.322389	1.3e-06	KHK	-0.327563	0.0003523	LTF	0.279777	1.97e-05	GLUL	0.401602	1.81e-05	PDIA3	0.338242
ELMSAN1	0.320937	7.24e-28	KIF4A	-0.488351	0.00138865	DALRD3	0.263024	2.85e-12	PPP2CA	0.580865	1.32e-55	DKC1	-0.240318	1.24e-09	BTRC	0.21861	1.13e-07	RRP8	0.358159	5.45e-10	DNAH5	0.217514	7.31e-05	ADAM15	0.279651	5.31e-08	ZNF521	-0.304052	0.00210181	BAZ2A	0.361349	3.4e-13	TGFBRAP1	-0.289645	0.000256637	LILRB2	-0.322383	1.3e-06	RUNX1	0.327528	0.000352842	ZNF837	-0.279752	1.97e-05	FTL	-0.401466	1.82e-05	FBXO3	0.338217
PRR5	-0.320897	7.35e-28	NEO1	0.488241	0.00139266	FBXO31	-0.262859	2.95e-12	SMARCA5	0.580828	1.35e-55	SLC31A1	0.2403	1.24e-09	SND1_HUMAN	-0.218377	1.17e-07	CGNL1	0.358041	5.53e-10	ZNF700	0.217485	7.33e-05	THUMPD1	0.279541	5.37e-08	ZIM2	-0.304016	0.00210456	EFHA1	0.361148	3.51e-13	DYNLL1-AS1	0.289592	0.000257342	PIAS3	0.322231	1.31e-06	KCNC1	-0.327516	0.000353018	MRPL10	-0.279679	1.98e-05	LLGL1	-0.40136	1.83e-05	LOC101927131	0.337959
ZBTB42	0.320829	7.55e-28	TRAPPC10	0.488095	0.00139798	TMEM57	0.262852	2.95e-12	UTRN	0.580719	1.43e-55	MCOLN3	-0.240297	1.24e-09	NP_057562	-0.218366	1.17e-07	STX11	-0.357953	5.58e-10	MRPL33	-0.217482	7.33e-05	TSPYL1	0.279516	5.39e-08	PABPC5	0.303999	0.00210577	XLOC_004803	-0.361086	3.55e-13	ARHGEF10L	-0.289546	0.000257953	C6orf15	-0.322226	1.31e-06	GTF2IRD2	0.327516	0.00035302	UCHL5	0.279583	2e-05	BNIPL	0.401351	1.83e-05	HOXB-AS1	0.337765
NEK6	0.320826	7.56e-28	SPRYD4	0.487986	0.00140197	GGCX	0.262822	2.97e-12	CASD1	0.580709	1.44e-55	POLR1B	-0.240286	1.24e-09	DNASE1	0.218277	1.18e-07	SPCS1	0.35795	5.59e-10	ABLIM1	0.21747	7.34e-05	TOX3	0.279429	5.44e-08	MANSC1	0.303907	0.0021127	POLR3E	0.360965	3.62e-13	SEC14L2	0.289529	0.000258175	SLC40A1	0.3222	1.31e-06	RSPH3	0.327513	0.00035307	C16orf95	-0.279497	2.01e-05	AICDA	-0.401155	1.85e-05	LOC101929586	0.337742
TMCC2	-0.320786	7.68e-28	ATG101	0.487454	0.00142153	TRIM47	-0.262796	2.98e-12	GNG12	0.580674	1.46e-55	PLCL1	0.240267	1.25e-09	ALCAM	0.218208	1.2e-07	LPIN1	-0.357889	5.63e-10	SCGB2A1	0.217464	7.34e-05	C4orf29	0.279333	5.5e-08	GIPC3	-0.303776	0.00212262	TTLL1	0.360964	3.62e-13	PP14571	0.289439	0.000259371	PIP5K1A	0.322168	1.32e-06	LOC157562	-0.327453	0.000354012	TAF1B	0.279466	2.01e-05	ENTPD7	0.401081	1.86e-05	BNIPL	0.337579
RB1	0.320759	7.77e-28	PCBP1	-0.487375	0.00142445	FAM111A	0.262663	3.06e-12	CUL5	0.580586	1.53e-55	FAM27C	-0.240237	1.25e-09	PLEKHB1	-0.21819	1.2e-07	C2orf55	0.357889	5.63e-10	PLEKHF1	-0.217424	7.36e-05	IL1RN	-0.27931	5.52e-08	SPATA17	0.303639	0.00213298	ARHGDIB	0.360734	3.75e-13	BATF3	-0.28932	0.000260965	LRP11	0.322092	1.33e-06	SLC25A16	0.327283	0.00035667	ARRDC2	-0.279444	2.02e-05	RP11-506O24.2	0.401063	1.86e-05	SCGB2A2	0.337553
CREB3L1	0.320713	7.91e-28	EXOSC7	-0.487084	0.00143525	RP11-539I5.1	0.262253	3.32e-12	UNC45B	-0.580461	1.64e-55	NAB2	-0.240189	1.26e-09	FBXO31	-0.218141	1.21e-07	FAM123B	-0.357863	5.64e-10	RAD51D	-0.217421	7.37e-05	CDC73	0.27929	5.53e-08	BZW1	0.303594	0.00213635	GUSBP11	0.360725	3.76e-13	CDKN2AIP	0.289297	0.00026127	GPR55	-0.322045	1.33e-06	PDIA2	-0.327283	0.000356679	TUBG2	-0.279373	2.03e-05	GOLGB1	0.400976	1.87e-05	OR7A17	0.337547
AGGF1	0.320666	8.06e-28	TMCC1	0.486695	0.00144983	GLRX5	0.262227	3.34e-12	NOMO3	0.580403	1.69e-55	APBA2	-0.239905	1.32e-09	BCORL1	-0.218112	1.21e-07	C2orf70	-0.35781	5.68e-10	CHCHD6	-0.217403	7.38e-05	CD209	-0.279239	5.56e-08	CEACAM7	0.303369	0.00215355	TADA1	0.360712	3.77e-13	MICALL1	-0.289289	0.000261373	LOC115294	0.322044	1.33e-06	E2F2	-0.327274	0.000356816	SASH1	0.279373	2.03e-05	ATPIF1	0.400975	1.87e-05	ESRP1	0.337542
ZNF14	0.320599	8.28e-28	GNLY	-0.486495	0.00145737	PTK6	0.262142	3.39e-12	KLF3	0.580344	1.74e-55	PLEKHA6	0.23962	1.38e-09	OFCC1	0.217999	1.23e-07	SMPD1	0.357769	5.71e-10	SLMO1	-0.21728	7.45e-05	LOC100049716	-0.279171	5.61e-08	MRPL30	0.303356	0.00215451	PIGO	0.360418	3.95e-13	LMNB2	-0.289285	0.000261438	PRKCDBP	-0.321934	1.34e-06	BAG5	0.326997	0.000361191	INSIG2	0.279371	2.03e-05	KBTBD4	0.400972	1.87e-05	TM2D1	0.337509
TOX3	0.320544	8.46e-28	VPS41	0.486303	0.00146468	EPPK1	0.262101	3.42e-12	TMED2	0.580332	1.75e-55	C1orf64	0.239574	1.39e-09	NP_689472	-0.217943	1.24e-07	TMEM218	0.357634	5.8e-10	FAH	0.217266	7.46e-05	PIH1D2	0.279115	5.64e-08	STX19	0.303286	0.00215988	BCL9	0.36041	3.95e-13	NFKB2	-0.289244	0.000261986	ARD1	-0.321836	1.35e-06	SH3GL3	-0.326949	0.000361968	AGBL5	-0.279295	2.04e-05	RNF150	-0.400917	1.87e-05	TOX4	0.337304
GINM1	0.320533	8.49e-28	DTNB	0.486285	0.00146535	ODF2	0.262032	3.47e-12	MTA3	0.580324	1.76e-55	RAE1	-0.239558	1.4e-09	MFHAS1	-0.217921	1.24e-07	KRT18	0.357622	5.81e-10	BEX5	0.217199	7.5e-05	CEP70	0.279093	5.66e-08	LOC283140	-0.303282	0.0021602	BTRC	0.36034	4e-13	KLC3	-0.289148	0.000263277	EFNA1	0.3218	1.36e-06	ARRDC1	0.326895	0.00036282	STK38L	0.279265	2.04e-05	KLHL20	0.4009	1.88e-05	CNOT11	0.337247
TMEM201	-0.320372	9.05e-28	PAPSS1	-0.486266	0.00146605	ST6GAL1	0.26195	3.52e-12	HKDC1	-0.58032	1.76e-55	ZNF608	0.239538	1.4e-09	BYSL	-0.217836	1.26e-07	ANO6	0.357576	5.84e-10	PRPF19	0.217153	7.52e-05	FSCN1	-0.278876	5.8e-08	ZNF552	0.303211	0.00216562	LOC100133050	0.360322	4.01e-13	GYPC	-0.28903	0.000264878	RAM2	-0.32175	1.36e-06	CTAGE9	0.326869	0.000363231	HS1BP3	-0.279263	2.04e-05	FRS2	0.400814	1.88e-05	RNU2-22P	0.337231
MCOLN1	-0.320372	9.06e-28	HEATR5A	0.486121	0.00147158	WDR20	0.261853	3.59e-12	PRPF4B	0.580294	1.79e-55	CPSF2	0.23949	1.41e-09	TM9SF1	0.217824	1.26e-07	TMEM45B	0.357479	5.91e-10	YIF1B	-0.217128	7.54e-05	PI4K2A	-0.278845	5.82e-08	SULT2B1	0.302907	0.00218918	ANGEL2	0.360158	4.12e-13	FAHD1	0.288965	0.000265762	PPP2R5C	0.321606	1.38e-06	CSGALNACT1	0.326702	0.000365913	UGT2B28	0.279162	2.06e-05	HIGD1A	0.400716	1.89e-05	KCNA7	-0.337141
SNHG17	-0.320308	9.29e-28	METTL1	-0.485942	0.00147844	TMX3	-0.261798	3.63e-12	UBC	0.580061	2.02e-55	BMP2	-0.239486	1.41e-09	DKC1	-0.217821	1.26e-07	CLSPN	-0.357258	6.06e-10	C8orf88	-0.216925	7.66e-05	MEGF9	0.278834	5.82e-08	HMGCS1	0.302778	0.00219917	RBMS2	-0.35999	4.23e-13	PKN1	-0.288857	0.000267234	LOC129401	0.321581	1.38e-06	LOC100505783	-0.326539	0.000368551	MLF2	-0.279108	2.07e-05	MIR146A	-0.400568	1.91e-05	CNTNAP2	0.337122
WNT5A-AS1	0.320282	9.38e-28	FIBP	0.485586	0.00149214	GGA2	-0.261615	3.76e-12	C5orf42	0.580032	2.05e-55	RAVER2	-0.239482	1.42e-09	F10C1_HUMAN	0.217672	1.29e-07	IDH1	0.357244	6.07e-10	SMIM13	-0.216713	7.79e-05	CLN3	0.278793	5.85e-08	HOXA13	0.302755	0.00220102	FCN3	-0.359927	4.27e-13	EP400	-0.288803	0.000267981	HSGT1	0.321533	1.39e-06	IRAK4	0.326508	0.000369057	UBE3A	0.279105	2.07e-05	KIAA1755	-0.400523	1.91e-05	FAM161B	0.33712
ARHGAP35	0.320135	9.95e-28	ARHGAP17	-0.485437	0.00149788	AKR1B10	0.261609	3.76e-12	BRUNOL4	-0.579961	2.13e-55	C6orf147	-0.239402	1.43e-09	NP_001018126.1	0.217644	1.29e-07	ADCK1	0.357208	6.1e-10	KCNK3	-0.216701	7.79e-05	FUT3	0.278644	5.95e-08	HNRNPD	-0.302722	0.00220353	SLC38A1	0.359908	4.28e-13	PRKAA2	0.288799	0.000268032	FLJ21062	0.32147	1.39e-06	DYNC1I2	0.326293	0.000372553	MAP1LC3A	-0.279089	2.07e-05	SNX8	-0.400501	1.92e-05	ARHGEF26	0.336764
RORC	0.32002	1.04e-27	NFKB2	-0.4852	0.00150709	ING3	-0.261524	3.83e-12	BMS1	0.579841	2.27e-55	ASPH	0.239372	1.44e-09	TARBP2	-0.217438	1.33e-07	XLOC_012335	-0.3572	6.1e-10	GPRC5C	0.216644	7.83e-05	SH3BGRL3	-0.278408	6.11e-08	SH3BP4	0.302721	0.00220361	LZTFL1	0.359865	4.31e-13	ZNF678	0.288769	0.000268446	HSPC121	0.321371	1.4e-06	TBC1D24	0.326012	0.000377181	KLC3	-0.279054	2.07e-05	STX16	0.400472	1.92e-05	SKP1	0.336677
CDC73	0.319983	1.06e-27	RICTOR	0.485148	0.00150913	ACD	-0.261273	4.02e-12	SLC6A13	-0.57973	2.41e-55	USP31	-0.239358	1.44e-09	C14orf100	0.217391	1.34e-07	SCARNA16	-0.357163	6.13e-10	PLEKHH1	0.216574	7.87e-05	C11orf54	0.278396	6.12e-08	MTO1	0.302663	0.00220819	GPC4	0.359804	4.36e-13	COL4A1	-0.288754	0.000268655	DC8	0.321173	1.43e-06	NDUFS7	0.325951	0.000378192	NOTCH1	-0.279019	2.08e-05	ZNF286A	-0.400452	1.92e-05	RP11-443B7.1	0.33666
YAP1	0.319824	1.12e-27	SCAMP2	0.485117	0.00151034	RNF11	0.261042	4.2e-12	KIAA1244	0.579722	2.42e-55	HABP2	0.239283	1.46e-09	LRRN1	0.217303	1.35e-07	XLOC_002049	-0.357156	6.13e-10	MED25	-0.216559	7.88e-05	SEMA6B	-0.278261	6.21e-08	EIF4EBP2	0.302662	0.00220829	CENPT	-0.359763	4.38e-13	KIAA0586	0.288737	0.000268892	EN1	-0.321085	1.44e-06	SETMAR	0.325907	0.000378927	SPPL2B	-0.279007	2.08e-05	PSPN	-0.400423	1.92e-05	SPRED2	0.336612
PIGH	0.319818	1.13e-27	ZRANB2	-0.485013	0.0015144	ACACA	0.261005	4.23e-12	TMEM57	0.579719	2.42e-55	CD320	-0.239176	1.49e-09	LRG1	0.217269	1.36e-07	NME7	0.35704	6.22e-10	GK5	0.216396	7.98e-05	PTPLAD1	0.278229	6.24e-08	SLC19A2	0.30255	0.00221706	C16orf88	0.359596	4.5e-13	DAPK1	-0.288709	0.000269269	LEREPO4	0.321067	1.44e-06	MTM1	0.325871	0.000379537	LOC102724689	-0.278961	2.09e-05	EPB41L2	-0.400316	1.93e-05	ZNF780B	0.336487
KIF16B	0.319813	1.13e-27	CCNB1	-0.484789	0.00152319	MLH3	0.260948	4.28e-12	GLCCI1	0.579663	2.49e-55	ZNF680	0.239125	1.5e-09	ETV6	0.21725	1.36e-07	PTPN3	0.356966	6.27e-10	NDST1	0.216382	7.99e-05	FA2H	0.278165	6.28e-08	GFPT1	0.302542	0.0022177	FAM171A1	-0.359519	4.56e-13	ZNF839	0.288704	0.000269343	LGALS2	-0.320962	1.45e-06	ACVR1	0.325869	0.000379562	MAP2K2	-0.278943	2.09e-05	ADAM10	0.400219	1.94e-05	CETP	-0.336365
PCSK1N	-0.319756	1.16e-27	SEL1L	0.484405	0.00153834	SETD3	0.260856	4.36e-12	UHRF1BP1L	0.579651	2.51e-55	ZNRF2	0.239016	1.53e-09	Q9UFC8	0.217124	1.39e-07	GNA15	-0.356917	6.31e-10	PRDX4	-0.216252	8.07e-05	FGFR1OP	0.278045	6.37e-08	HOMEZ	0.302388	0.00222981	ARHGEF3	0.359492	4.58e-13	ADCY3	-0.288421	0.000273275	LOC283431	-0.320918	1.46e-06	TSPAN33	-0.32568	0.000382726	KCTD13	-0.278901	2.1e-05	PTPRO	-0.400195	1.95e-05	MIA3	0.336289
MITF	0.319748	1.16e-27	PTPN11	0.484305	0.00154231	TEX10	-0.260828	4.38e-12	STT3A	0.579604	2.57e-55	MFSD4	-0.238881	1.56e-09	MAPK8IP3	-0.216963	1.42e-07	CASP9	0.356855	6.36e-10	UBASH3B	-0.21621	8.1e-05	SPEF1	0.277986	6.41e-08	PRM1	-0.302354	0.00223245	FLNA	-0.359457	4.6e-13	MLH3	0.288398	0.000273597	NEBL	0.320856	1.46e-06	RLBP1	-0.325442	0.000386738	TUFT1	0.278899	2.1e-05	MYL2	-0.40019	1.95e-05	RBM12B	0.336212
AREL1	0.319697	1.18e-27	PTPN3	0.483806	0.00156227	SCNN1G	-0.260806	4.4e-12	ITCH	0.579519	2.69e-55	RASSF7	0.238865	1.56e-09	NP_062457	0.216901	1.43e-07	LDLRAD2	0.35682	6.38e-10	ATP6V1C1	-0.216168	8.12e-05	CXorf40A	0.2779	6.47e-08	ARL10	-0.302234	0.002242	STK36	0.359184	4.81e-13	SH3BGRL3	-0.2883	0.000274967	BACH	-0.320467	1.51e-06	DNAJC22	0.325405	0.00038736	LZIC	0.27878	2.12e-05	SCARB2	0.40016	1.95e-05	SRSF1	0.336205
ERI2	0.319407	1.33e-27	SNUPN	-0.483695	0.00156674	PSMC6	0.260646	4.54e-12	SNX13	0.579404	2.86e-55	RNFT2	-0.238635	1.62e-09	PRPSAP1	-0.216871	1.43e-07	XLOC_001589	-0.356674	6.49e-10	DCAF5	0.215995	8.23e-05	KCNAB2	-0.277715	6.61e-08	SPTSSA	0.302171	0.00224699	PDAP1	-0.359137	4.84e-13	FAM173A	0.288208	0.000276276	DKFZP564D116	0.320464	1.51e-06	RGMB	0.325325	0.000388718	ZFP62	0.278772	2.12e-05	DYRK4	-0.400128	1.95e-05	CD2AP	0.336163
ENPP1	0.319364	1.35e-27	KIN	-0.483559	0.00157226	AKAP5	0.260609	4.57e-12	AOF2	0.579395	2.87e-55	PRR11	-0.238588	1.63e-09	TP53INP1	0.21685	1.44e-07	XLOC_006925	-0.356559	6.58e-10	SIVA1	0.215938	8.27e-05	C9orf80	0.277653	6.66e-08	ROM1	-0.302092	0.0022533	LOC647086	-0.359056	4.91e-13	UAP1	0.287999	0.000279232	ZNF198	0.320369	1.52e-06	INPP5E	-0.32527	0.000389666	BRAT1	-0.278667	2.13e-05	HNRNPL	-0.399933	1.97e-05	ALG13	0.335998
MVD	-0.319248	1.41e-27	OSBPL8	0.483423	0.00157774	NUDT9	0.260563	4.61e-12	VIL1	-0.579327	2.97e-55	DDX39	-0.238409	1.68e-09	SKI	-0.216786	1.45e-07	HDHD3	0.356484	6.64e-10	TSPAN13	0.215893	8.3e-05	BICD2	-0.277587	6.71e-08	PAQR7	-0.302092	0.00225332	BCL3	0.358975	4.97e-13	SLC1A1	0.287987	0.000279403	TP53INP1	0.320315	1.53e-06	SERPINC1	0.325198	0.000390896	ZNF358	-0.278529	2.15e-05	TTYH1	-0.399893	1.98e-05	SRSF5	0.335966
ZNF148	0.319226	1.43e-27	GRWD1	-0.483294	0.00158299	CORO1B	0.260389	4.77e-12	RSPH10B	-0.579273	3.06e-55	PRSS2	-0.238331	1.7e-09	MELK	-0.216764	1.45e-07	TRAF3IP1	0.356262	6.81e-10	RND2	-0.215807	8.36e-05	C2orf47	0.277587	6.71e-08	PLD6	-0.301872	0.00227087	KLHL30	-0.358872	5.05e-13	STXBP5	0.287982	0.000279474	STOM	0.32028	1.53e-06	PEX11B	0.325147	0.000391774	MUC1	0.278519	2.15e-05	NUP93	-0.39986	1.98e-05	ZNF264	0.335947
KIAA1033	0.319198	1.44e-27	CARMIL1	0.482697	0.00160743	C2orf72	0.260383	4.78e-12	RPN2	0.579211	3.16e-55	ATP1B1	0.238232	1.73e-09	ABCF1	-0.216652	1.48e-07	FLJ39632	-0.356248	6.82e-10	PIM1	-0.215795	8.36e-05	DSTN	0.277494	6.78e-08	DDX55	-0.30184	0.00227344	TMCO1	0.358851	5.07e-13	ALG13	0.287844	0.000281457	LCMT2	0.32015	1.55e-06	THOC4	-0.325097	0.00039262	SPRED1	0.27846	2.16e-05	TAPT1	0.399814	1.99e-05	RP11-469M7.1	0.335927
SF3B1	0.319126	1.48e-27	ZCRB1	-0.482591	0.00161183	SLC38A7	-0.260339	4.82e-12	TMEM59	0.579185	3.2e-55	LYAR	-0.238222	1.73e-09	MED10	-0.216645	1.48e-07	SHQ1	0.356239	6.83e-10	CRISP3	0.215681	8.44e-05	COBLL1	0.277315	6.92e-08	CNPY3	-0.301804	0.00227635	TMEM205	0.358698	5.19e-13	SAMD4B	-0.287818	0.000281832	C9orf24	-0.320075	1.56e-06	SNED1	0.324898	0.000396056	TOMM40	-0.27844	2.17e-05	C6orf120	0.399559	2.01e-05	LCT	0.335889
TMEM45B	0.319045	1.53e-27	METTL13	0.482418	0.00161897	KCTD1	0.260338	4.82e-12	DDX50	0.579155	3.25e-55	DALRD3	0.238042	1.78e-09	BAG5	0.216634	1.48e-07	FKBP3	0.356128	6.92e-10	CASZ1	0.215621	8.48e-05	FAM5C	0.277241	6.97e-08	PRB2	-0.301726	0.00228262	ZFP161	0.358697	5.19e-13	MAL2	0.287742	0.000282936	SNAP29	0.320072	1.56e-06	ASNS	-0.324646	0.000400454	NRDE2	0.278309	2.19e-05	NT5C	-0.399508	2.02e-05	ZNF814	0.33588
LINC01311	-0.318997	1.56e-27	FAM120A	0.482279	0.00162477	TMEM64	-0.260308	4.85e-12	MRPL35	0.579008	3.52e-55	TTC21B	-0.237906	1.82e-09	CDCA8	-0.216585	1.49e-07	TMOD2	-0.355967	7.05e-10	SPRED2	0.215571	8.51e-05	SLCO3A1	-0.277194	7.01e-08	AMN	-0.30163	0.00229036	KCNS3	0.358648	5.23e-13	ANG	0.287716	0.000283309	LOC376601	0.320004	1.57e-06	PLBD1	-0.324632	0.000400692	TMCO1	0.278222	2.2e-05	VARS	-0.399507	2.02e-05	C2orf15	0.335842
TMX1	0.318949	1.59e-27	VRK1	-0.481942	0.00163885	SLC35G1	-0.260089	5.06e-12	MYOM1	-0.578961	3.6e-55	LYSMD2	-0.237891	1.83e-09	HPS3	-0.216578	1.49e-07	RABEP1	0.355765	7.22e-10	PRR29	0.215394	8.63e-05	SLK	0.277145	7.05e-08	ZNF618	-0.301581	0.00229436	MX2	-0.35862	5.26e-13	ALOX15B	0.287666	0.000284024	CMKLR1	-0.319967	1.57e-06	TSPAN9	0.324531	0.000402456	AKT2	-0.278108	2.22e-05	C9orf16	-0.399462	2.02e-05	ZMPSTE24	0.335781
RNF111	0.318813	1.68e-27	PDZD8	0.481936	0.00163911	QSOX2	-0.260086	5.06e-12	MLLT10	0.578956	3.61e-55	NES	-0.237741	1.87e-09	NP_073604	-0.216566	1.49e-07	XK	-0.355548	7.41e-10	ZFP82	-0.215247	8.73e-05	C1orf9	0.277113	7.07e-08	RAB30	0.301185	0.00232665	RAD17	0.358578	5.29e-13	TSR1	-0.287652	0.000284228	DDX17	0.3199	1.58e-06	YBX1	-0.324262	0.000407217	SLC2A13	0.27808	2.22e-05	PSD4	0.399392	2.03e-05	LOC100130987	0.335734
RP11-806H10.4	-0.318781	1.7e-27	AURKA	-0.48189	0.00164103	SMPD2	0.259954	5.19e-12	INTS12	0.578919	3.68e-55	ANKLE1	-0.237635	1.91e-09	SAC3D1	-0.216484	1.51e-07	SLC6A2	-0.355547	7.41e-10	RP1-86D1.3	0.215246	8.73e-05	MCHR1	-0.277049	7.13e-08	LRRC36	0.301166	0.00232818	DNMBP	0.358242	5.58e-13	SLCO4A1	-0.287623	0.000284656	BZW2	0.319867	1.58e-06	GMPPA	0.324158	0.000409079	BRI3	-0.278076	2.22e-05	KIAA0020	-0.399386	2.03e-05	TUBGCP5	0.335699
SLAIN2	0.318502	1.9e-27	C2CD5	0.481808	0.00164447	PSMC1	0.259734	5.42e-12	DYNLT1	0.578841	3.84e-55	MAN2A1	0.237386	1.98e-09	NEK1	0.216483	1.51e-07	BRD7	-0.355371	7.56e-10	ERMARD	0.215193	8.76e-05	TRIM25	-0.277034	7.14e-08	TWF1	0.301111	0.00233274	NRN1	-0.358239	5.58e-13	GLB1L3	0.287557	0.000285619	PTK9	0.31979	1.59e-06	ZBTB41	0.324113	0.000409868	ATG14	0.277956	2.24e-05	WBP2	-0.399356	2.03e-05	PAWR	0.33561
PPM1G	-0.31842	1.96e-27	ACIN1	-0.481712	0.00164851	CEP85L	-0.259675	5.48e-12	PPP1R7	0.578779	3.96e-55	GATA3	0.237334	2e-09	NP_932348	-0.216478	1.51e-07	BMP4	0.355244	7.68e-10	TSEN34	-0.215121	8.81e-05	MARCKSL1	0.276975	7.19e-08	TMEM150B	-0.301077	0.00233551	CCDC30	0.358214	5.61e-13	SIGLEC7	-0.287556	0.000285635	DCNP1	-0.319785	1.59e-06	OPTN	-0.323802	0.000415466	TMUB1	-0.277943	2.24e-05	CHST3	-0.399259	2.04e-05	C1orf56	0.335598
CAPN8	0.318346	2.02e-27	DYNC1LI1	0.481587	0.0016538	MED10	-0.259344	5.84e-12	CNGB1	-0.578702	4.13e-55	ALAD	0.23731	2.01e-09	MPHOSPH9	-0.216454	1.52e-07	C5orf35	0.355242	7.68e-10	CHP1	0.215104	8.82e-05	S100P	0.276813	7.32e-08	CD160	-0.301001	0.00234179	C2orf15	0.358058	5.75e-13	NDUFA5	0.287479	0.000286758	PGGT1B	0.319678	1.61e-06	UBR3	0.323726	0.000416843	PGK1	0.27793	2.25e-05	TFCP2L1	-0.39913	2.06e-05	BRPF3	0.335563
IL6ST	0.318259	2.09e-27	ENPP5	0.481524	0.00165645	MARVELD3	0.259232	5.97e-12	PAN3	0.578494	4.6e-55	ZNF853	-0.2373	2.01e-09	MTMR3	0.216313	1.55e-07	EHMT1	0.355158	7.75e-10	RP11-506O24.2	0.215074	8.84e-05	MRPL19	0.276809	7.32e-08	LINC00260	-0.30096	0.00234514	FAM66D	-0.358028	5.77e-13	POLR2D	-0.28745	0.00028718	BBX	0.319667	1.61e-06	TTC1	0.323624	0.000418703	GIPR	-0.277914	2.25e-05	HMGCS2	0.399092	2.06e-05	NEK10	0.335562
DDX11-AS1	-0.318208	2.13e-27	LRPAP1	-0.481507	0.00165721	MX2	-0.259084	6.14e-12	SP1	0.578467	4.67e-55	PRPSAP1	-0.237157	2.06e-09	DPM1	-0.216195	1.57e-07	ALDH9A1	0.355124	7.78e-10	C14orf79	0.214969	8.92e-05	PSMC3IP	-0.276707	7.41e-08	SOX13	0.300957	0.00234542	DCTN4	0.358023	5.78e-13	UQCRQ	0.287406	0.000287819	FLJ20288	0.319614	1.61e-06	CASP6	0.323531	0.000420412	PRRT3-AS1	-0.277846	2.26e-05	IL6ST	0.399075	2.06e-05	AC005606.14	0.335339
LMBRD2	0.318122	2.2e-27	FGFR1OP	-0.481426	0.00166062	TMEM205	0.25903	6.21e-12	PA2G4	0.578338	4.99e-55	RASSF6	0.23702	2.1e-09	SLC25A29	0.216055	1.6e-07	ASTE1	0.35508	7.82e-10	ACSM1	0.214936	8.94e-05	GSR	0.276557	7.53e-08	TPBG	0.300916	0.00234884	CERS2	0.357921	5.87e-13	MKL2	0.287398	0.000287939	FLJ11183	0.319566	1.62e-06	C5orf44	0.323316	0.00042436	EPCAM	0.277844	2.26e-05	MT1X	-0.399068	2.06e-05	C4orf33	0.335284
SREK1	0.318091	2.23e-27	ASS1	-0.481056	0.0016764	PFDN4	-0.258962	6.29e-12	ALG13	0.578335	5e-55	SV2A	-0.237004	2.11e-09	IER2	0.215962	1.62e-07	PIGV	0.355078	7.83e-10	KCNQ3	-0.214847	9e-05	PTPRF	0.276535	7.55e-08	C20orf3	0.300849	0.00235433	LDLRAD2	0.357905	5.89e-13	TAP2	-0.287366	0.000288412	PNRC2	0.319526	1.63e-06	SUCLG2	0.323294	0.000424771	ALG6	0.277828	2.26e-05	ZNF441	0.399036	2.07e-05	CHD6	0.335269
FRK	0.318005	2.3e-27	BCAP29	0.481022	0.00167786	C14orf2	0.258915	6.34e-12	RPL7	0.57833	5.02e-55	STOX2	-0.236893	2.15e-09	EP400	-0.215943	1.63e-07	GTPBP3	-0.354929	7.96e-10	HOXC11	0.214689	9.11e-05	SEC16A	0.276381	7.68e-08	GMCL1P1	0.300796	0.00235877	BBC3	0.357895	5.9e-13	MIEN1	0.287358	0.000288529	PLK	-0.319197	1.67e-06	NDUFAF1	0.323273	0.000425142	CASP7	0.27781	2.27e-05	CMBL	0.399017	2.07e-05	GNA14-AS1	-0.335224
PRMT1	-0.317937	2.37e-27	SCAF1	-0.480993	0.00167911	C14orf169	0.258878	6.39e-12	TIAL1	0.578294	5.11e-55	NDC80	-0.236885	2.15e-09	Q9HCG4	0.215907	1.63e-07	IGIP	0.354824	8.06e-10	CLIP4	-0.2146	9.17e-05	METTL7B	-0.276316	7.74e-08	SPATA21	-0.300788	0.00235947	HBQ1	-0.357888	5.9e-13	APBB1IP	-0.287348	0.000288673	FEM1C	0.319127	1.68e-06	TSPAN1	0.323265	0.000425296	PSMB6	-0.277738	2.28e-05	MYL3	-0.398932	2.08e-05	CEACAM7	0.335216
RP11-159G9.5	0.317923	2.38e-27	CRABP2	0.480856	0.00168497	GRHL1	0.258621	6.72e-12	CPNE5	-0.578264	5.19e-55	HMGCLL1	-0.236877	2.15e-09	CCNB1	-0.215857	1.64e-07	SCGB1D1	0.354784	8.1e-10	HOXC10	0.21449	9.25e-05	CD300C	-0.276044	7.98e-08	TEX19	-0.300657	0.00237034	UCHL1	-0.357826	5.96e-13	ZDHHC3	0.287331	0.000288931	LYNX1	-0.319098	1.68e-06	NXT1	-0.32326	0.000425391	B3GNTL1	-0.277504	2.32e-05	ZC3H7A	0.398897	2.08e-05	ATAD2B	0.335013
UCKL1	-0.317922	2.38e-27	CSNK1G1	0.480778	0.00168832	TRIM3	0.258552	6.8e-12	LAPTM4A	0.578054	5.79e-55	PHYHD1	0.236825	2.17e-09	CSMD2	0.215832	1.65e-07	ZSCAN12	0.354751	8.13e-10	TRAF3IP2	0.214472	9.27e-05	B4GALT3	0.275987	8.03e-08	WNK3	-0.300592	0.00237579	RASSF4	-0.357515	6.26e-13	WDR25	0.286967	0.000294338	LOC90637	-0.318954	1.7e-06	NUP85	-0.32325	0.000425585	H2AFJ	-0.277354	2.34e-05	ZNF391	-0.3988	2.09e-05	FMN1	0.33496
CHURC1	0.317879	2.42e-27	C3orf38	0.480737	0.0016901	RARRES3	0.258449	6.94e-12	ERBB3	0.578043	5.83e-55	CCDC65	0.236809	2.17e-09	BCL10	0.215786	1.66e-07	GPATCH2	0.354747	8.13e-10	SLC17A9	-0.214162	9.49e-05	FAIM2	0.275959	8.05e-08	MCEE	0.300372	0.00239423	HEATR8	-0.357451	6.33e-13	CTSD	0.286933	0.000294848	PEX11A	0.318898	1.71e-06	CD99P1	0.323214	0.000426244	SAMD10	-0.277206	2.36e-05	CTC-444N24.11	0.398773	2.1e-05	HIST1H2AM	0.334957
ESRRG	0.317822	2.48e-27	TTC12	0.48058	0.00169687	TERF2	-0.258433	6.96e-12	GCKR	-0.578011	5.92e-55	MAP2	-0.236743	2.2e-09	ATP6V0B	-0.215702	1.68e-07	HNRNPF	0.354744	8.14e-10	TMCC2	-0.214134	9.51e-05	KPNA7	0.2757	8.29e-08	LOC100506694	-0.300219	0.00240712	C9orf68	0.357346	6.43e-13	ZNF385C	-0.286736	0.000297813	CPSF6	0.318894	1.71e-06	NIT1	0.323204	0.000426436	ZFYVE27	-0.277158	2.37e-05	RP3-329A5.8	-0.398668	2.11e-05	ICAM2	-0.334794
LDHB	-0.317755	2.54e-27	C9orf78	-0.480479	0.00170125	DCHS2	-0.25837	7.05e-12	CRTAC1	-0.577813	6.57e-55	DEPDC6	0.23668	2.22e-09	COQ2	-0.215567	1.71e-07	CCP110	0.354628	8.25e-10	GPATCH8	-0.214093	9.54e-05	PHLDA1	-0.275685	8.31e-08	GRAMD1A	-0.300204	0.00240838	ZNF432	0.357234	6.55e-13	CD2AP	0.286716	0.00029812	TAF9	0.318701	1.74e-06	PTPN1	-0.323161	0.000427221	TATDN2	-0.27706	2.39e-05	HDGF	-0.398639	2.11e-05	PRELP	-0.334619
ZNRD1	-0.317684	2.61e-27	SFXN2	0.480289	0.00170951	DNAJC16	0.258285	7.16e-12	MORF4L2	0.577787	6.66e-55	VIPR2	0.23661	2.25e-09	NP_653290	0.215444	1.74e-07	GSR	0.354337	8.53e-10	OR7E156P	-0.214073	9.56e-05	LOC113230	0.275673	8.32e-08	ZP2	0.300168	0.0024115	C3orf14	0.357027	6.76e-13	TUB	-0.286511	0.000301245	FLJ11806	0.318462	1.77e-06	TPRN	0.323129	0.000427821	MORF4L1	0.276977	2.4e-05	FANCA	-0.398632	2.11e-05	RBM48	0.334571
ARSH	0.317648	2.65e-27	VPS50	0.48022	0.00171252	ZNF253	0.258264	7.19e-12	GOLPH3L	0.57777	6.72e-55	GPR98	0.236444	2.3e-09	EDG2	0.215443	1.74e-07	MFAP3	0.35433	8.54e-10	EPB41L2	-0.21407	9.56e-05	TSPAN3	-0.275641	8.35e-08	CETN2	0.300155	0.00241255	SLC6A2	-0.356873	6.93e-13	CEP89	-0.286508	0.000301289	LAG3	-0.318361	1.78e-06	FUT8	0.322899	0.000432113	EXOSC6	-0.276435	2.5e-05	DDX39A	-0.39836	2.14e-05	KPNA1	0.334473
ZNF107	0.31763	2.67e-27	S100A2	0.480149	0.00171562	ANKEF1	0.258099	7.42e-12	POLI	0.577685	7.02e-55	CLVS1	0.236403	2.32e-09	SPG7	-0.215348	1.76e-07	TACSTD2	0.35422	8.65e-10	SLBP	-0.214055	9.57e-05	SIGLEC9	-0.275621	8.37e-08	XAF1	-0.300146	0.00241336	CLDN7	0.356853	6.95e-13	NHLRC3	0.286436	0.000302391	KIAA0769	-0.318305	1.79e-06	IKZF2	0.322632	0.00043716	ABCA2	-0.276394	2.5e-05	ARHGAP39	-0.398295	2.15e-05	EAPP	0.334239
PTER	0.317607	2.69e-27	GMEB1	-0.480097	0.0017179	KDF1	0.258048	7.5e-12	WASL	0.577664	7.1e-55	SLC45A3	-0.236338	2.34e-09	NDE1	0.215304	1.77e-07	RNF144B	0.353626	9.27e-10	KDM4B	0.214031	9.59e-05	LOC100272216	0.275614	8.37e-08	SNORD10	-0.300022	0.00242386	CHMP2B	0.356807	7e-13	PANX2	-0.286395	0.000303027	FLJ36674	0.318099	1.82e-06	IL1R2	-0.322537	0.000438969	LINC00957	-0.27639	2.5e-05	FAM63A	0.398203	2.16e-05	ZNF747	0.334231
AP3B1	0.317602	2.7e-27	TTC30A	0.480081	0.0017186	ADAM15	0.25786	7.77e-12	SDAD1	0.577634	7.21e-55	GIN1	0.236316	2.35e-09	SIDT1	0.215245	1.78e-07	DUSP28	0.353386	9.53e-10	FAM210A	-0.214025	9.59e-05	INTS12	0.27561	8.38e-08	KIAA0825	0.299939	0.00243094	CIB1	0.356766	7.05e-13	TLK1	0.286367	0.000303456	KIAA0905	0.318097	1.82e-06	WBP1	0.322489	0.000439886	IRF3	-0.276166	2.54e-05	FAM173B	0.398132	2.17e-05	ARFGEF2	0.334177
ANKRA2	0.317476	2.84e-27	FIZ1	-0.480036	0.00172054	ZNF91	0.257813	7.84e-12	DNAJC13	0.577564	7.48e-55	FAM174B	0.236271	2.37e-09	NP_006693.2	-0.215208	1.79e-07	FAM13A-AS1	0.353275	9.66e-10	ANKS1A	-0.214015	9.6e-05	LOC145837	0.275578	8.41e-08	FBXL16	0.299849	0.00243866	RALGPS1	0.356763	7.05e-13	AZI2	0.286355	0.00030364	MAN2B1	-0.318068	1.82e-06	CLGN	0.322478	0.000440088	C1orf115	0.276162	2.54e-05	STAG1	0.398036	2.18e-05	FDFT1	0.33404
MFSD12	-0.317423	2.9e-27	IL6ST	0.479962	0.0017238	RHOV	0.257789	7.88e-12	OAZ1	0.577522	7.65e-55	CHMP4C	-0.23615	2.42e-09	CORO1C	-0.215194	1.8e-07	NTNG1	0.353265	9.67e-10	SLC2A13	0.214001	9.61e-05	EXPH5	0.275561	8.42e-08	PKP2	0.299831	0.00244014	ZEB2	-0.3567	7.12e-13	SPA17	0.286346	0.00030378	FLJ20487	-0.318064	1.82e-06	INADL	0.322417	0.000441259	YIF1B	-0.276112	2.55e-05	AIF1L	-0.398003	2.18e-05	KIAA0430	0.334024
SERINC5	0.317386	2.94e-27	POLR2E	-0.4799	0.0017265	AP1M2	0.257784	7.89e-12	DYRK1A	0.577513	7.68e-55	EMILIN2	-0.236024	2.46e-09	NP_620134.2	-0.215159	1.81e-07	LINC00487	-0.353116	9.84e-10	C8orf33	-0.213943	9.65e-05	CISH	0.27555	8.43e-08	TBC1D24	0.29982	0.00244115	FBXL3	0.356663	7.16e-13	SLC2A5	-0.286213	0.000305832	ADA	-0.317968	1.84e-06	YAF2	0.322389	0.0004418	SIPA1L2	0.276075	2.56e-05	AR	0.397931	2.19e-05	RSPH3	0.334022
FAM50A	-0.317334	3e-27	VPS13C	0.479873	0.00172771	STX19	0.257773	7.9e-12	LZTFL1	0.577443	7.97e-55	EN1	-0.236018	2.47e-09	CYC1	-0.21496	1.85e-07	HORMAD1	-0.353092	9.86e-10	SERPINI1	-0.213789	9.77e-05	MIPEP	0.275308	8.66e-08	PNPLA8	0.299641	0.00245647	PKD1L2	-0.356638	7.19e-13	KCNG1	-0.28617	0.000306508	MGC54289	0.317745	1.87e-06	SSB	-0.322363	0.000442282	SPOPL	0.276069	2.56e-05	BCL11A	-0.39792	2.19e-05	IFT22	0.333971
PIAS1	0.3172	3.16e-27	MBTPS1	0.479743	0.0017334	NAT1	0.257764	7.92e-12	C1orf49	-0.57734	8.41e-55	GOLGA1	0.235999	2.47e-09	WNT9B	0.214871	1.88e-07	SEPSECS	0.353091	9.86e-10	RHBDF2	-0.213773	9.78e-05	HAT1	0.274988	8.98e-08	EPB41L4A	0.299619	0.00245841	STOX2	-0.356585	7.25e-13	BTD	0.286156	0.000306722	RARS	0.317736	1.87e-06	MARVELD1	-0.32236	0.00044235	ATG4D	-0.275888	2.59e-05	SCOC	0.397814	2.2e-05	RPS6KA6	0.333889
FNIP1	0.317111	3.27e-27	WTAP	-0.47972	0.00173446	RENBP	-0.257739	7.95e-12	EPS15	0.577282	8.67e-55	BOP1	-0.235943	2.5e-09	NP_055870	0.21483	1.89e-07	CCDC102B	-0.353079	9.88e-10	CBR4	0.21366	9.86e-05	C22orf36	0.274878	9.09e-08	C5AR1	-0.299584	0.00246142	NSUN7	0.35654	7.3e-13	ADSS	0.286055	0.000308297	HYAL1	-0.317708	1.88e-06	WNT6	-0.322336	0.000442812	LOC101929224	-0.275673	2.63e-05	UBL7-AS1	0.397742	2.21e-05	RASA3	-0.33388
NARF	-0.317077	3.32e-27	ATP9A	0.479675	0.0017364	CTA-292E10.6	0.257724	7.98e-12	AHCYL1	0.577207	9.01e-55	CIRH1A	-0.235906	2.51e-09	SLC4A7	0.214816	1.89e-07	RBBP9	0.352965	1e-09	PDZK1IP1	0.213619	9.9e-05	ACOT7	-0.274867	9.1e-08	IFNAR2	-0.299489	0.0024696	DNAJC17	0.356422	7.44e-13	GAREM	0.285974	0.000309571	EDG6	-0.317588	1.89e-06	SREBF1	0.32232	0.000443116	PHF1	-0.275656	2.64e-05	KIAA1217	0.397703	2.22e-05	KIAA1671	0.333693
CFB	0.317011	3.4e-27	TM9SF4	0.479616	0.00173904	HORMAD1	-0.257675	8.05e-12	FLJ20323	0.57715	9.28e-55	OPTN	-0.235898	2.51e-09	C4BPB	-0.214807	1.89e-07	XLOC_012568	-0.352937	1e-09	NCK1	-0.213494	9.99e-05	GALNT6	0.274784	9.19e-08	KIAA1324	0.299436	0.0024742	PGGT1B	0.356169	7.74e-13	ISY1	-0.285965	0.00030971	FLJ20406	-0.317588	1.89e-06	HIBCH	0.32231	0.000443311	SH3TC1	-0.275634	2.64e-05	NOS2	-0.397691	2.22e-05	ZBTB3	0.333567
SEC62	0.316981	3.44e-27	COQ5	-0.479594	0.00173999	SRPK3	0.257641	8.11e-12	IL12B	-0.577113	9.47e-55	SDC1	0.235885	2.52e-09	HPS4	-0.214793	1.9e-07	SCARB2	0.352854	1.01e-09	KIF13B	0.213458	0.000100188	FAM120AOS	0.274683	9.29e-08	RFPL3	0.299414	0.00247611	CCDC102B	-0.355962	8e-13	RAB32	-0.285919	0.000310425	FUT4	-0.317521	1.9e-06	CD3EAP	-0.32228	0.00044388	TUBG1	-0.275622	2.64e-05	NUP62	-0.397667	2.22e-05	LOC100506272	-0.333563
DIP2B	0.316903	3.55e-27	FBXO4	0.479511	0.00174369	NIP7	-0.257567	8.22e-12	AAK1	0.577085	9.6e-55	TP53TG1	0.2358	2.55e-09	NP_689830	-0.214793	1.9e-07	PLAGL1	-0.352649	1.04e-09	SLC35G2	-0.213405	0.000100596	PLK2	0.274662	9.31e-08	LOC100507904	-0.299387	0.00247849	METRNL	-0.355944	8.02e-13	SEMA4B	0.285874	0.000311142	SPIN	0.317428	1.92e-06	GTPBP4	-0.322277	0.000443938	ENHO	-0.275615	2.64e-05	CHURC1	0.397595	2.23e-05	UBXN10-AS1	0.33351
VPS9D1-AS1	-0.316857	3.62e-27	THBS1	0.479437	0.00174694	FKBP2	0.257551	8.25e-12	PRPF8	0.577028	9.89e-55	MICALCL	0.235746	2.58e-09	ZNF696	0.214785	1.9e-07	LEMD1	-0.352634	1.04e-09	NINL	-0.213377	0.000100809	F12	0.274495	9.49e-08	ZNF24	0.299328	0.00248363	MAP4	-0.355917	8.06e-13	MGAT3	-0.285862	0.000311324	TFPT	-0.317351	1.93e-06	SNRPA	-0.322245	0.000444568	PLEK2	0.275601	2.65e-05	MAPK7	-0.397552	2.23e-05	CLGN	0.333432
ZC3H7A	0.316854	3.62e-27	TECPR1	0.47933	0.00175171	FHOD1	0.257423	8.45e-12	MORC3	0.57701	9.99e-55	EFNB1	-0.235682	2.6e-09	NOL5A	-0.214686	1.92e-07	FAM172A	0.35252	1.05e-09	ING4	-0.213318	0.000101272	SLMO1	-0.274375	9.62e-08	PML	-0.299293	0.00248667	MAP1LC3B	-0.355913	8.06e-13	TPSG1	0.285841	0.000311668	SDFR1	0.317295	1.94e-06	DIAPH3	-0.322088	0.000447595	TJP1	0.275577	2.65e-05	LINC00184	-0.397542	2.23e-05	USP38	0.333199
SCNN1A	0.316656	3.91e-27	PFDN6	-0.478974	0.0017676	LRRC48	0.257333	8.6e-12	MYH6	-0.576765	1.13e-54	ESPL1	-0.235644	2.62e-09	SIAE	0.214599	1.95e-07	PDXDC1	0.352517	1.05e-09	USP11	-0.213285	0.000101529	PHF20	0.274286	9.71e-08	LOC100288846	0.299275	0.00248823	GJC1	-0.355785	8.22e-13	TM9SF3	0.285824	0.000311937	GNAZ	-0.317245	1.95e-06	HGD	0.322043	0.00044846	GDF11	-0.275576	2.65e-05	FAH	0.397437	2.25e-05	ITGA5	-0.333194
CCP110	0.316395	4.33e-27	EFL1	0.478877	0.00177197	GSTCD	0.257182	8.85e-12	ANKIB1	0.576409	1.37e-54	GIT1	-0.235558	2.65e-09	CEP55	-0.214533	1.96e-07	ANKRD36	-0.35245	1.06e-09	BLCAP	0.213267	0.000101668	BTBD7	0.274252	9.75e-08	TNK1	0.299234	0.00249178	CYP20A1	0.355715	8.32e-13	EHBP1L1	-0.285722	0.000313555	CHST12	-0.317234	1.95e-06	PPP1R7	0.322033	0.000448655	FAM172A	0.275556	2.66e-05	XBP1	0.397375	2.25e-05	ZFYVE19	0.333151
INTS6	0.316336	4.43e-27	UBE2T	-0.478823	0.00177439	SLC1A1	0.257117	8.96e-12	MAN1A2	0.576399	1.37e-54	NOB1	-0.23553	2.67e-09	BPI	0.214481	1.98e-07	TMEM205	0.352415	1.07e-09	TOP1	0.21326	0.000101725	TMEM184A	0.274199	9.8e-08	PKDCC	-0.299214	0.00249356	ESCO1	0.355711	8.32e-13	PFN1	-0.285694	0.000313988	GZMH	-0.31699	1.98e-06	TMEM141	0.321878	0.000451678	COPB1	0.275552	2.66e-05	CD3EAP	-0.397321	2.26e-05	CCK	-0.333008
GPS1	-0.316236	4.61e-27	NAGLU	-0.478805	0.00177521	SEL1L	0.256994	9.17e-12	RPL14	0.576391	1.38e-54	THNSL1	-0.235482	2.69e-09	NP_872392	0.214407	2e-07	ZNF200	0.352364	1.07e-09	BRINP3	0.213252	0.000101789	EFNB1	-0.274179	9.83e-08	NMUR1	-0.299135	0.00250048	SLC2A13	0.355708	8.32e-13	ANXA6	-0.285671	0.000314358	MORF4	0.316979	1.99e-06	SEPHS2	0.321877	0.000451697	RAB3GAP1	0.275391	2.69e-05	CNIH1	0.397265	2.27e-05	STX3	0.332781
FAM63B	0.316225	4.63e-27	RAB3GAP1	0.478405	0.0017933	ANKRD11	-0.256865	9.4e-12	PDIA3	0.576321	1.43e-54	ENTPD3	0.235453	2.7e-09	Q5JPM3_HUMAN	-0.214345	2.01e-07	BAZ2A	0.352352	1.07e-09	GOLGA7	-0.213245	0.000101844	WEE1	0.274146	9.86e-08	TAP2	-0.299023	0.00251029	C1orf27	0.35561	8.45e-13	CBR4	0.28547	0.000317571	KIAA0373	0.316776	2.02e-06	SMA5	0.321826	0.000452706	IQSEC2	-0.275374	2.69e-05	FDPSP2	0.397184	2.28e-05	SLC25A17	0.332752
BMPR2	0.316183	4.7e-27	NGDN	-0.478296	0.00179824	WIBG	0.256825	9.48e-12	HNRNPL	0.576305	1.44e-54	ROPN1	-0.235334	2.75e-09	FTSJ1	-0.214321	2.02e-07	TRIM47	-0.352213	1.09e-09	AQP3	0.212986	0.000103887	CNOT8	0.274125	9.89e-08	ELF3	0.299016	0.00251085	PIGB	0.355599	8.47e-13	TRIP13	-0.285276	0.000320713	ARHB	0.316478	2.07e-06	FMR1	-0.321679	0.00045558	RBM47	0.275348	2.69e-05	MT1F	-0.397151	2.28e-05	ADAM10	0.332667
NEK11	0.31617	4.73e-27	SGTB	-0.478219	0.00180177	FRMD4A	-0.256786	9.55e-12	HTR4	-0.576297	1.45e-54	MAGI3	0.235309	2.76e-09	FGF2	0.214317	2.02e-07	DTNA	-0.352034	1.11e-09	NRP2	-0.212961	0.000104086	LRTOMT	0.27401	1e-07	CBR4	0.298899	0.00252115	FAM149B1	0.355502	8.6e-13	PHTF1	-0.285257	0.000321017	FLJ20244	-0.316328	2.09e-06	WDR78	0.321657	0.000456024	EFCAB4A	0.275156	2.73e-05	TMEM192	0.397046	2.29e-05	FAM120AOS	0.332635
CHD8	0.316133	4.8e-27	CXCL14	0.478002	0.00181168	CXADR	0.256738	9.63e-12	LAMP2	0.576239	1.49e-54	C8orf33	-0.235278	2.78e-09	EIF3S3	-0.214277	2.03e-07	AFF4	0.352027	1.12e-09	MFSD12	-0.212928	0.00010435	SRSF6	0.273697	1.04e-07	HLX	-0.298573	0.00255012	RP9P	-0.355403	8.73e-13	ZNF764	0.285217	0.000321674	ZFH4	0.316288	2.1e-06	SLC50A1	0.321631	0.000456534	PCCA	0.275136	2.73e-05	GBGT1	-0.39697	2.3e-05	LINC01137	0.332523
MSX2	0.316098	4.86e-27	CWF19L2	-0.477995	0.00181199	ARGLU1	-0.25668	9.74e-12	KIF6	-0.576232	1.5e-54	NHEJ1	-0.235178	2.82e-09	TSPAN31	0.214275	2.03e-07	NT5C2	-0.351937	1.13e-09	ZC3H14	0.212889	0.000104664	SPA17	0.273626	1.05e-07	MIB1	0.298564	0.00255091	TTC3	0.355388	8.75e-13	WDR62	-0.285164	0.000322535	DC-UbP	0.31627	2.1e-06	RGPD5	0.321495	0.000459227	USP3	0.27507	2.75e-05	BMF	-0.396942	2.31e-05	C12orf66	0.332197
SNX14	0.316055	4.94e-27	KRT8	0.477899	0.00181639	FUNDC1	0.256599	9.89e-12	DPYSL5	-0.57619	1.53e-54	RBM38	-0.235174	2.82e-09	ANAPC13	0.214232	2.04e-07	C16orf71	0.35191	1.13e-09	GREB1L	0.212765	0.000105659	CD300E	-0.273601	1.05e-07	PEX3	0.298426	0.0025632	ETAA1	0.355256	8.94e-13	CYBB	-0.285057	0.000324279	MGC2647	-0.316177	2.12e-06	AP3B2	-0.321456	0.000460005	FMO5	0.275047	2.75e-05	RNF112	-0.396857	2.32e-05	POMC	-0.332066
ZNF845	0.316046	4.96e-27	RAPH1	-0.477862	0.00181809	CLIP4	-0.256574	9.94e-12	COG5	0.575852	1.82e-54	GPATCH8	-0.23503	2.89e-09	LSM10	-0.214187	2.06e-07	NFKBIZ	0.351804	1.14e-09	LOC254057	0.212739	0.000105871	PPM1A	0.273357	1.08e-07	PCDP1	0.298404	0.00256519	PEX7	0.355117	9.13e-13	APBA2	-0.285049	0.000324413	C1QA	-0.316173	2.12e-06	SPPL2A	0.321414	0.000460841	MTUS1	0.274874	2.79e-05	TMEM59	0.396828	2.32e-05	DTD2	0.332002
DDA1	-0.315895	5.26e-27	44807	-0.477534	0.00183323	CSRNP2	0.256573	9.94e-12	FBXW10	-0.575847	1.83e-54	FOXK2	-0.235023	2.89e-09	SLC12A2	0.213609	2.22e-07	C9orf30	-0.351635	1.17e-09	RHOV	0.212602	0.00010699	CSPG5	0.273324	1.08e-07	PTDSS1	-0.298353	0.00256981	GGCT	0.355114	9.14e-13	GFER	0.285025	0.000324813	MGC39633	0.316088	2.13e-06	ATG2B	0.321249	0.000464134	SPRY4	0.274778	2.8e-05	ALMS1-IT1	-0.396772	2.33e-05	PCGF3	0.331953
ASAH1	0.315831	5.4e-27	GTF2F1	-0.477487	0.00183544	SLC37A1	0.256456	1.02e-11	SET	0.57573	1.94e-54	NRCAM	-0.235021	2.89e-09	SSPN	0.213571	2.23e-07	RG9MTD2	0.351428	1.2e-09	ATL2	-0.212563	0.000107308	FBXL3	0.273304	1.08e-07	DGCR9	-0.298319	0.00257286	CTR9	0.355104	9.15e-13	THAP11	-0.284952	0.000326015	C20orf43	-0.316001	2.14e-06	MND1	-0.321147	0.000466176	ALKBH4	-0.274774	2.8e-05	LUC7L2	0.396758	2.33e-05	ARV1	0.331906
MS4A7	0.315821	5.42e-27	GPRIN1	-0.477453	0.00183701	PEAK1	-0.25631	1.05e-11	PPIG	0.575626	2.05e-54	NKD1	0.234926	2.93e-09	ARHGEF9	0.213425	2.28e-07	SLC39A9	0.351366	1.2e-09	COG3	0.212556	0.000107369	ALG13	0.273229	1.09e-07	DDAH1	0.298208	0.00258284	C9orf24	-0.355095	9.17e-13	TTC30B	0.284907	0.000326753	TOMM34	-0.315977	2.15e-06	MT1L	-0.321098	0.000467179	PTBP1	-0.274773	2.8e-05	CDS1	0.396583	2.35e-05	CHP1	0.331857
SMAD5	0.315802	5.46e-27	PDCD2L	-0.477439	0.00183763	CNTNAP2	0.256063	1.1e-11	CACNA2D4	-0.575563	2.12e-54	LRRC36	0.23485	2.97e-09	SLC9A1	0.213405	2.28e-07	RER1	0.351241	1.22e-09	SDC2	-0.212524	0.000107631	AQP9	-0.273159	1.1e-07	NIN	0.298188	0.00258465	SKI	-0.35509	9.17e-13	SPI1	-0.284844	0.000327798	MGC3794	0.31597	2.15e-06	FAM161A	-0.32097	0.000469767	SOCS4	0.274703	2.82e-05	ZMYM2	0.396552	2.35e-05	COPB1	0.33172
POLR2I	-0.315787	5.49e-27	RBMX2	-0.477374	0.00184069	LRRC75B	0.255988	1.11e-11	TBC1D27	-0.575558	2.12e-54	SLC2A10	0.234833	2.98e-09	TM2D2	-0.213317	2.31e-07	BCKDHB	0.351121	1.24e-09	TMEM117	-0.212485	0.000107951	ACADSB	0.27301	1.12e-07	UBAC1	-0.297992	0.00260237	FLJ33630	0.354927	9.41e-13	CNOT1	-0.284798	0.000328551	ATP2C1	0.315924	2.16e-06	KPNA2	-0.320932	0.000470538	TCOF1	-0.274677	2.82e-05	DNAJC1	0.396379	2.37e-05	AY927499	-0.331635
SAP30BP	-0.315738	5.59e-27	AKAP10	0.477125	0.00185225	LYSMD2	-0.255829	1.15e-11	QSER1	0.575535	2.15e-54	ZC3H18	-0.234807	2.99e-09	C1orf9	0.213119	2.37e-07	NBPF14	0.35101	1.25e-09	ABCF1	-0.212437	0.00010835	PCSK4	0.272995	1.12e-07	TCOF1	-0.297906	0.00261013	MPP1	-0.354885	9.47e-13	GGPS1	0.284756	0.000329259	MCM2	-0.315677	2.2e-06	ARHGEF16	0.320902	0.000471137	EXOSC5	-0.274664	2.83e-05	RP11-796E2.4	-0.396376	2.37e-05	LOC100652999	0.331602
SCRIB	-0.315691	5.7e-27	CNPY3	-0.477062	0.00185524	VPS4A	-0.255809	1.15e-11	CDC27	0.575516	2.17e-54	CCDC159	0.234784	3e-09	MPP5	0.213091	2.38e-07	BTF3P11	0.35099	1.26e-09	ZNF398	-0.212326	0.00010927	HSPB8	-0.272864	1.14e-07	NR2C1	-0.297786	0.00262114	CCDC149	0.354773	9.64e-13	PIH1D2	0.284655	0.000330929	PPAN	-0.315661	2.2e-06	JKAMP	0.320855	0.000472104	KIAA1958	0.274554	2.85e-05	SERPINF2	-0.396349	2.38e-05	ETAA1	0.331594
OTUB2	0.31567	5.75e-27	MUC5B	0.477	0.00185814	DMRT2	-0.255807	1.15e-11	USP47	0.575503	2.18e-54	CELF4	-0.234727	3.03e-09	Q8N0S6	-0.21295	2.42e-07	LOC100509553	-0.350983	1.26e-09	SLC30A7	0.212326	0.000109271	ARHGEF12	0.272765	1.15e-07	SNORD85	-0.297783	0.00262138	TIGD6	0.354767	9.65e-13	FBXO28	0.284647	0.000331067	SBF1	-0.315529	2.23e-06	PSMD5	0.320795	0.00047333	LPHN1	-0.274532	2.85e-05	PNMA6A	-0.39628	2.39e-05	PRKAA2	0.331582
SLC22A23	0.315591	5.92e-27	MAT2B	-0.476947	0.00186061	LOC100652999	0.255686	1.18e-11	UBR2	0.575494	2.2e-54	BNC1	-0.234697	3.04e-09	KIAA0831	-0.212946	2.43e-07	METTL21D	0.350982	1.26e-09	LINC00862	0.21232	0.000109324	PAWR	0.272668	1.16e-07	NPEPL1	-0.297754	0.00262401	FLJ38109	0.354594	9.91e-13	LOC202181	-0.284638	0.000331214	DDX47	0.315513	2.23e-06	PRICKLE2	0.320741	0.000474428	FAHD2A	-0.274308	2.9e-05	ASIP	-0.39627	2.39e-05	ZNF682	0.331565
FBXO38	0.315559	6e-27	RBM7	-0.476937	0.0018611	GLIPR2	-0.255666	1.18e-11	WNK1	0.575384	2.32e-54	SRC	-0.234625	3.08e-09	PTBP1	-0.212923	2.43e-07	ARRB2	-0.350975	1.26e-09	PYCARD	0.212312	0.000109393	SNX8	-0.272526	1.18e-07	IMMP1L	0.297709	0.00262812	PPP2R5E	0.354339	1.03e-12	SEMA3E	0.284636	0.000331246	PRKAA2	0.315502	2.23e-06	MTSS1L	-0.320615	0.000477009	CDK5	-0.27408	2.94e-05	DLG3	0.396226	2.39e-05	ACADSB	0.331246
KLC3	-0.315537	6.05e-27	VTI1B	0.476804	0.00186733	PIF1	-0.255646	1.19e-11	Q9P192_HUMAN	0.575179	2.58e-54	IRAK1	-0.234492	3.14e-09	LIMK2	0.212801	2.47e-07	C2orf56	-0.350972	1.26e-09	CMC2	-0.212305	0.000109451	CAB39L	0.272506	1.18e-07	UBXN4	0.297695	0.00262939	GORAB	0.354274	1.04e-12	IL4I1	-0.284634	0.000331293	OXA1L	0.315441	2.24e-06	ABHD14B	0.320564	0.000478051	FAM71E1	-0.273976	2.97e-05	PPP1R12C	-0.396197	2.4e-05	FLJ20712	-0.331226
DNMBP-AS1	0.315531	6.07e-27	SYVN1	0.476775	0.00186872	SEPHS2	0.255606	1.2e-11	HIPK1	0.57515	2.62e-54	GNG4	-0.23447	3.15e-09	SLC2A10	0.212759	2.49e-07	RAD17	0.350961	1.26e-09	PABPC4L	-0.212221	0.000110153	FAM110C	0.272496	1.18e-07	PLLP	0.297612	0.00263707	CCL16	-0.3542	1.05e-12	CHTF8	-0.284548	0.000332737	SIRPB2	-0.315312	2.26e-06	MTBP	-0.320531	0.000478748	SESN1	0.273899	2.98e-05	NDUFS1	0.396141	2.4e-05	CTC-471J1.2	0.331138
NEMF	0.315465	6.22e-27	COLGALT1	-0.476688	0.0018728	DCD	0.255541	1.21e-11	SEMA3C	0.57511	2.68e-54	PRTFDC1	-0.234308	3.24e-09	NP_065946.2	-0.212676	2.51e-07	NACA	0.350937	1.27e-09	CHST3	-0.212197	0.000110359	SCP2	0.272395	1.2e-07	C1orf127	-0.297574	0.00264055	MTHFD1L	-0.354138	1.06e-12	TBCD	-0.284545	0.000332784	IL3RA	-0.315269	2.27e-06	SNHG12	-0.320517	0.000479033	CLGN	0.273801	3e-05	KRAS	0.396131	2.4e-05	METTL20	0.331097
UBR3	0.315448	6.26e-27	NCS1	-0.476631	0.00187549	KLHDC7A	0.255492	1.22e-11	ENOSF1	0.575055	2.75e-54	SDK2	-0.233799	3.51e-09	C18orf51	0.212673	2.51e-07	C7orf36	0.35068	1.3e-09	TMEM158	-0.212157	0.000110693	VIPR1	0.272369	1.2e-07	GATS	-0.297508	0.00264662	FYN	-0.354079	1.07e-12	PCCA	0.284449	0.000334396	AKAP11	0.315144	2.29e-06	STK4	-0.320336	0.000482783	DPY19L2	-0.27373	3.02e-05	UBTD2	0.395969	2.42e-05	ZNF443	0.331019
ARID2	0.315392	6.4e-27	TMEM106B	0.476599	0.001877	SYT12	0.255475	1.23e-11	TNR	-0.575047	2.77e-54	COBLL1	0.233728	3.55e-09	ARL6IP2	-0.212617	2.53e-07	FLJ27352	0.350636	1.31e-09	KLF11	-0.212147	0.000110777	CSRNP2	0.272324	1.21e-07	C17orf56	-0.297469	0.0026502	ZNF223	0.354078	1.07e-12	REEP5	0.284426	0.000334775	MCFD2	0.315136	2.29e-06	RFWD2	0.320313	0.000483247	ACAN	-0.273647	3.03e-05	TPR	0.395933	2.43e-05	FAM206A	0.330962
TBRG4	-0.315297	6.64e-27	PSMD3	0.476483	0.0018825	KBTBD11	-0.255386	1.25e-11	TGM7	-0.574763	3.2e-54	JMJD5	0.233704	3.56e-09	ERBB3	0.212452	2.59e-07	ABCC12	0.350587	1.32e-09	ENOX2	-0.212065	0.000111478	KDM4B	0.272261	1.22e-07	NANS	0.297437	0.00265316	PLEKHG1	-0.353972	1.09e-12	ACPP	0.284337	0.000336288	EIF2C2	-0.315016	2.32e-06	CLN3	0.320283	0.000483888	SDHAF1	-0.2736	3.04e-05	EFCAB12	0.395779	2.45e-05	BRI3BP	0.33093
SNX8	-0.315224	6.84e-27	ARHGEF7	-0.476446	0.00188423	MUC19	0.255362	1.25e-11	SMC5	0.574649	3.4e-54	TACC3	-0.233676	3.58e-09	HDGF	-0.212363	2.62e-07	FLJ25694	-0.350553	1.32e-09	PTK6	0.212033	0.00011175	TM9SF3	0.272075	1.24e-07	LOC100631377	-0.297398	0.00265681	TMED3	0.352996	1.27e-12	POLI	0.284224	0.000338214	ALEX1	0.315006	2.32e-06	C16orf72	0.320266	0.000484237	COL11A2	-0.273576	3.05e-05	LCP1	-0.395752	2.45e-05	VPS37C	0.33071
TRIM47	-0.315211	6.87e-27	RFC4	-0.476423	0.00188536	EDEM3	0.255204	1.29e-11	NAP1L4	0.574374	3.92e-54	GRSF1	-0.233573	3.63e-09	PLDN	0.212357	2.62e-07	GNPAT	0.35051	1.33e-09	ATP11A	-0.211988	0.000112128	RAB42	-0.271984	1.25e-07	C1orf116	0.297392	0.00265728	DKFZP586I1420	0.352965	1.28e-12	SUMF1	0.284157	0.000339348	CRIP2	0.314938	2.33e-06	CHP	0.320125	0.000487174	TRAPPC6B	0.273446	3.08e-05	ATXN7L2	-0.395722	2.46e-05	NUBP2	0.330616
FAHD2A	-0.315189	6.93e-27	ERGIC2	0.476288	0.00189177	LOC101927027	-0.255189	1.29e-11	GRIP2	-0.574329	4.01e-54	GATS	-0.233494	3.68e-09	SCARB2	0.212243	2.66e-07	DDX46	0.350488	1.33e-09	PGBD1	-0.211944	0.000112506	MED6	0.271959	1.26e-07	CATSPER1	-0.297391	0.00265739	CDK7	0.352936	1.28e-12	CXorf23	0.284068	0.000340887	MGC17943	0.314884	2.34e-06	LRP12	-0.320123	0.000487231	SMIM14	0.273431	3.08e-05	RTP3	-0.395616	2.47e-05	PEX3	0.330515
TCOF1	-0.315131	7.09e-27	SCGB1D2	0.476285	0.00189192	AK9	0.255147	1.3e-11	FAM35A	0.574293	4.08e-54	C16orf45	0.233489	3.68e-09	LR16_HUMAN	-0.212215	2.67e-07	LETM1	-0.350415	1.34e-09	ATP2A2	-0.211933	0.000112603	LOC100170939	0.271948	1.26e-07	HAT1	0.29734	0.00266214	NT5DC1	0.352915	1.29e-12	STARD7	-0.284065	0.000340927	C1orf8	0.314856	2.34e-06	DNAJC15	0.319993	0.000489968	SLC40A1	0.27342	3.08e-05	ZNF524	-0.395579	2.47e-05	TNNI3K	0.330505
GALNT5	0.315077	7.24e-27	CEP55	-0.475958	0.00190754	CBR3	0.255021	1.34e-11	TULP2	-0.574244	4.19e-54	MTERFD1	-0.23348	3.69e-09	IRS2	-0.212203	2.68e-07	FLJ31306	0.350282	1.36e-09	GMPR	-0.211894	0.000112941	SYT17	0.271907	1.26e-07	LOC100128979	-0.29732	0.00266397	FAM110C	0.352878	1.3e-12	CELF2	-0.28402	0.000341712	OASL	-0.314745	2.36e-06	FLJ27352	0.319953	0.000490799	FUZ	-0.273405	3.09e-05	DCBLD2	-0.395517	2.48e-05	RBM8A	0.33049
TONSL	-0.315052	7.31e-27	GINS4	-0.475668	0.00192148	B4GALNT2	0.255011	1.34e-11	LRPPRC	0.574189	4.31e-54	RP11-327P2.4	0.23348	3.69e-09	NEK8	0.212192	2.68e-07	NCEH1	0.350269	1.37e-09	WWC3	0.211773	0.000113985	DUSP10	0.271722	1.29e-07	C8orf48	-0.297228	0.00267255	UTP15	0.352784	1.31e-12	TRAPPC6B	0.283967	0.000342616	FLJ20125	0.314667	2.38e-06	NCOA1	0.319953	0.000490799	ARL6IP5	0.273402	3.09e-05	KIAA0825	0.395293	2.51e-05	EDEM1	0.33043
VN1R83P	0.31505	7.31e-27	MARS	0.475536	0.00192788	ATG2B	0.254923	1.36e-11	DCTN4	0.573968	4.83e-54	FOXJ2	-0.233337	3.77e-09	NP_689618.2	0.212185	2.68e-07	RBM5	0.350061	1.4e-09	PRG2	-0.211739	0.000114283	FAM174B	0.271687	1.3e-07	RANBP3L	0.297078	0.00268647	ZNF30	0.352736	1.32e-12	MICU2	0.283885	0.000344039	SCAMP2	-0.314656	2.38e-06	CNFN	0.319788	0.000494304	FRK	0.273339	3.1e-05	ZCCHC3	-0.39528	2.51e-05	LINS	0.330428
KHK	-0.314976	7.53e-27	COPG1	0.475387	0.0019351	CCNYL2	-0.254902	1.37e-11	Q96M71_HUMAN	-0.573854	5.12e-54	KIF5A	-0.233257	3.82e-09	ATP13A1	-0.21215	2.69e-07	C7orf61	-0.35001	1.41e-09	ZNF385B	0.211625	0.000115285	SYAP1	0.271638	1.3e-07	OR9A2	0.297058	0.00268835	PHYHD1	0.352683	1.34e-12	DUS1L	-0.283867	0.00034434	CLDN15	-0.314591	2.39e-06	LEO1	0.31978	0.000494469	DICER1	0.273298	3.11e-05	OR1J2	-0.395193	2.52e-05	PRDM12	-0.3304
CTD-2555O16.2	0.314853	7.89e-27	EXOC5	0.475362	0.00193629	MRPL41	0.254797	1.39e-11	ATF7IP	0.573813	5.23e-54	ARHGEF16	0.23324	3.83e-09	AR	0.212047	2.73e-07	RABEP2	0.349965	1.41e-09	FAM65A	-0.211535	0.000116076	CCDC88A	-0.271592	1.31e-07	NARF	-0.296862	0.00270675	HR	-0.352672	1.34e-12	RALGAPA2	0.283789	0.000345696	CNTN3	0.31431	2.45e-06	TTC8	0.319711	0.000495936	NRSN2	-0.273268	3.12e-05	ZAR1	-0.395173	2.53e-05	PMPCB	0.330367
RP13-1032I1.7	-0.314846	7.92e-27	ZNF598	-0.475113	0.00194844	TNFSF13	0.25476	1.4e-11	SLC45A1	-0.573803	5.26e-54	GDAP1	-0.233203	3.85e-09	CARHSP1	-0.21202	2.74e-07	SESN1	0.34983	1.44e-09	EAF1	-0.211176	0.000119289	FABP5	-0.271489	1.32e-07	TGIF2	-0.296675	0.00272442	PALM2	-0.352573	1.36e-12	LRP8	-0.283667	0.000347834	SLC35B3	0.314282	2.45e-06	C8orf56	-0.319685	0.000496495	CD58	0.273223	3.12e-05	AHDC1	-0.395152	2.53e-05	C1orf53	0.330362
ATRX	0.314678	8.45e-27	PHKG2	0.475049	0.00195154	CD14	-0.254734	1.41e-11	ZNF609	0.573625	5.76e-54	TOM1L2	0.233109	3.91e-09	ATPBD3	-0.212007	2.75e-07	GLYATL1	0.349679	1.46e-09	FPR3	-0.211163	0.000119411	DAGLA	-0.271434	1.33e-07	KLHDC9	0.296652	0.0027266	NUBP1	0.352509	1.37e-12	RAD54L2	-0.28366	0.00034795	UBE2L3	-0.314282	2.45e-06	ZDHHC18	-0.319659	0.00049704	WBP2	-0.273203	3.13e-05	CPD	0.39511	2.53e-05	MYNN	0.330309
CCDC86	-0.314663	8.5e-27	APLF	-0.474906	0.00195858	BICD1	-0.254663	1.43e-11	HAP1	-0.573477	6.22e-54	C1orf27	0.233091	3.92e-09	EIF2C2	-0.211977	2.76e-07	WDR89	0.349655	1.47e-09	RGL2	0.211159	0.000119442	COG3	0.271366	1.34e-07	FAM149B1	0.29663	0.0027286	FANCF	0.352502	1.37e-12	LILRB2	-0.283509	0.000350599	TRIP15	0.31398	2.51e-06	FCGRT	-0.319499	0.000500476	PTEN	0.273156	3.14e-05	BLOC1S6	0.395104	2.53e-05	SLC22A14	-0.330298
EIF3B	-0.314584	8.76e-27	COPE	0.474758	0.00196583	DIO2	0.254648	1.43e-11	GAPVD1	0.573421	6.4e-54	CINP	0.233077	3.93e-09	RXFP4	0.21195	2.77e-07	SEMA6B	-0.34955	1.48e-09	AK9	0.211145	0.00011957	ACSM1	0.271327	1.35e-07	ARHGAP21	-0.296493	0.00274168	KTN1	0.352449	1.38e-12	VCAM1	-0.283463	0.000351418	ITGA9	-0.313915	2.52e-06	DALRD3	0.31922	0.000506504	CC2D1A	-0.27307	3.16e-05	NLGN2	-0.395065	2.54e-05	ZNF430	0.330275
PSMC3IP	-0.314552	8.87e-27	TIAL1	-0.474575	0.00197487	TGFB3	0.254551	1.46e-11	KLC1	0.573273	6.9e-54	ARHGAP11A	-0.233044	3.95e-09	TEAD4	-0.211903	2.78e-07	SPHK1	-0.349529	1.49e-09	AGTR1	-0.211118	0.000119822	FAM120B	0.271204	1.37e-07	SPEN	-0.296416	0.00274894	USP53	0.352392	1.4e-12	FERMT3	-0.283323	0.000353892	NT5C2L1	0.313687	2.57e-06	TULP3	-0.319172	0.000507547	SEMA3C	0.272727	3.23e-05	RP11-1069G10.1	-0.39501	2.55e-05	GYPC	-0.330261
CCDC124	-0.314528	8.95e-27	GALNT4	0.474486	0.0019793	RP11-330O11.3	-0.25455	1.46e-11	PKN2	0.573238	7.03e-54	CMAH	0.232772	4.12e-09	CMAS	-0.211628	2.89e-07	ATP5G2	0.349518	1.49e-09	STON1	-0.211036	0.000120569	LOC339260	0.271113	1.38e-07	FASN	0.296363	0.00275406	MED6	0.352374	1.4e-12	LCMT2	0.28319	0.000356262	MTF1	-0.313521	2.6e-06	MTHFR	0.319171	0.000507561	OSTC	0.272658	3.25e-05	MINK1	-0.394984	2.55e-05	NEK5	0.330037
KLHDC2	0.314414	9.36e-27	CGGBP1	-0.474449	0.00198112	LOC102724312	0.254494	1.48e-11	PSMC1	0.573238	7.03e-54	SMEK2	-0.23275	4.14e-09	SPTAN1	0.211598	2.9e-07	C20orf196	0.349503	1.49e-09	LINC00993	0.211028	0.000120637	NUDT16L1	0.271103	1.38e-07	LOC100131541	-0.296188	0.00277081	FAM208A	0.352329	1.41e-12	ANGEL2	0.283182	0.000356403	EIF2AK3	0.313307	2.64e-06	TBRG4	-0.319128	0.000508494	TBX2	-0.272642	3.25e-05	IQGAP2	0.394963	2.55e-05	PKDREJ	-0.329997
RP11-346M5.1	0.314248	9.98e-27	GYG2	-0.474114	0.0019978	SLC12A1	0.254483	1.48e-11	EXOC4	0.573063	7.69e-54	HORMAD1	-0.232653	4.2e-09	NP_689968.1	0.211518	2.93e-07	FAM27A	-0.349405	1.51e-09	OR7A5	-0.210953	0.000121326	SRPK3	0.271082	1.38e-07	KCNAB2	-0.29618	0.00277159	TP53TG1	0.352309	1.42e-12	RYBP	0.28318	0.000356445	LAPTM5	-0.313291	2.65e-06	SULT1A1	0.319095	0.000509213	FUNDC1	0.272624	3.26e-05	RHOG	-0.394946	2.56e-05	ATP8B3	0.329971
USP2-AS1	-0.314219	1.01e-26	NADSYN1	0.473961	0.00200547	RASEF	0.254461	1.48e-11	GIT2	0.57305	7.74e-54	SC5DL	0.232642	4.21e-09	CEP1	0.211477	2.95e-07	LNX2	0.349392	1.51e-09	NUCB2	0.210928	0.000121563	NRM	-0.270921	1.41e-07	TOP2B	0.2961	0.00277926	PLOD2	-0.352031	1.48e-12	HNMT	0.283156	0.000356884	LDHA	0.31311	2.68e-06	PPP1R13B	0.319063	0.000509917	OGFOD2	-0.2726	3.26e-05	NCKIPSD	-0.394899	2.56e-05	EML5	0.329966
ATP6V1F	-0.31414	1.04e-26	NFYC	-0.473925	0.00200726	ACP6	0.254431	1.49e-11	RPN1	0.572992	7.98e-54	CYP2S1	-0.232638	4.21e-09	DHX32	0.211394	2.98e-07	TOM1L2	0.349372	1.51e-09	IFT122	0.210852	0.000122266	PTGFR	-0.270878	1.42e-07	C20orf203	-0.296099	0.00277938	MOK	0.351992	1.49e-12	AP4S1	0.282929	0.000360962	NUDT9	0.312998	2.71e-06	ACSL3	0.319009	0.000511112	CTSA	-0.272596	3.26e-05	DDN	-0.394812	2.57e-05	ADRB3	-0.329935
CTA-292E10.9	0.314101	1.06e-26	PLEKHF1	-0.473833	0.00201188	LIN52	0.254373	1.51e-11	PHF11	0.572977	8.04e-54	ATP6V1C1	-0.23258	4.25e-09	FABP2	0.211381	2.98e-07	NXN	-0.349177	1.55e-09	SPICE1	0.210837	0.000122399	ZKSCAN1	0.270862	1.42e-07	C6orf120	0.295946	0.00279415	RG9MTD2	0.351947	1.5e-12	SPATA17	0.282927	0.000361002	C21orf56	-0.312961	2.72e-06	ZNF613	0.318986	0.000511601	SETMAR	0.272577	3.27e-05	PPWD1	0.394716	2.59e-05	RRH	0.329791
CDT1	-0.314096	1.06e-26	GPBP1L1	-0.47376	0.00201557	CCDC85A	-0.254348	1.52e-11	RPS25	0.572951	8.15e-54	EPHX4	-0.232498	4.3e-09	RBBP9	0.211372	2.99e-07	INA	-0.349167	1.55e-09	ADORA1	-0.210829	0.00012248	TMEM180	-0.270797	1.43e-07	ECHS1	0.295944	0.00279432	SH3YL1	0.351818	1.53e-12	ADRM1	-0.282885	0.000361758	ZNF259	-0.312916	2.72e-06	COMMD10	0.31892	0.000513051	PPA1	0.27255	3.27e-05	HECTD1	0.394714	2.59e-05	BACE1	-0.329695
ARFRP1	-0.314067	1.07e-26	SAFB2	-0.473381	0.0020347	PABPC4L	-0.254244	1.55e-11	SCN4A	-0.572922	8.27e-54	CTPS	-0.232487	4.31e-09	EPB41	-0.211317	3.01e-07	TRMT1L	0.349101	1.56e-09	TMEM70	-0.210793	0.000122817	EZR	0.270755	1.44e-07	CADPS2	0.295916	0.00279704	EFNA3	0.351759	1.54e-12	TNFAIP3	-0.282734	0.000364504	UBE2G1	0.312827	2.74e-06	TUBA1B	-0.318756	0.000516667	TMEM45B	0.272479	3.29e-05	KCNH2	-0.394504	2.61e-05	COX7B	0.329635
RANBP1	-0.314024	1.09e-26	ATP6V0A2	0.473303	0.00203865	ARL10	-0.254198	1.56e-11	UBE2Q2	0.572828	8.68e-54	NTNG1	0.232419	4.36e-09	CHST7	0.211176	3.06e-07	CRY1	0.349086	1.56e-09	NME3	0.210609	0.000124542	C12orf26	0.270533	1.47e-07	LRBA	0.295877	0.0028008	GRK5	-0.351664	1.56e-12	TNIP1	-0.282731	0.000364567	MGC34032	0.312719	2.77e-06	DCAF5	0.318698	0.000517952	TRIB2	0.272404	3.31e-05	PFDN4	-0.394499	2.61e-05	GLTSCR1	0.329511
DCTN4	0.313984	1.11e-26	SDF2	-0.473267	0.00204051	ENTPD7	0.254195	1.56e-11	FUBP3	0.57251	1.02e-53	C14orf25	0.232392	4.37e-09	XPR1	0.211172	3.07e-07	DYNC1I2	0.349037	1.57e-09	PMS2P8	0.210605	0.00012458	SH3BP5	-0.270524	1.47e-07	COMMD3	0.295797	0.00280859	LOC400084	0.351636	1.57e-12	AZGP1	0.28248	0.000369186	GARS	-0.312696	2.77e-06	LOC727916	0.318473	0.000522963	HMGXB3	-0.272326	3.33e-05	MGAT5B	-0.394489	2.62e-05	NDUFB1	0.329484
THRB	0.313951	1.12e-26	CASZ1	0.47287	0.00206078	IDH2	0.25415	1.57e-11	YAP1	0.572486	1.03e-53	CCKBR	-0.232374	4.39e-09	GPR92	0.210985	3.14e-07	NDST1	0.348911	1.6e-09	PIH1D2	0.210578	0.000124836	SEC23IP	0.270484	1.48e-07	MAML3	0.295746	0.00281356	CLEC19A	0.351602	1.58e-12	FAM83E	0.282477	0.000369227	FLVCR	0.312628	2.79e-06	TMEM194A	-0.31842	0.000524161	PSMC3IP	-0.272269	3.34e-05	PRX	-0.39443	2.62e-05	C8orf17	-0.329469
KIAA0040	0.313828	1.17e-26	SHPK	0.472645	0.00207238	FZD9	-0.254018	1.61e-11	PRDM9	-0.57231	1.13e-53	PIK3CA	-0.232319	4.42e-09	ARFGAP1	-0.210972	3.15e-07	PDE6B	0.348838	1.61e-09	TSC2	0.210457	0.000125984	KLHDC3	-0.270435	1.49e-07	LDHAL6A	-0.295709	0.00281715	AFMID	0.351358	1.64e-12	USP11	-0.28237	0.000371219	THBS1	0.312614	2.79e-06	BICD1	-0.318273	0.000527472	TADA1	0.272122	3.37e-05	LOC101928255	-0.394413	2.63e-05	HPN	0.329389
GOLPH3L	0.313775	1.2e-26	IQSEC1	0.472476	0.00208111	MTERF2	0.253983	1.63e-11	SMARCA2	0.572309	1.13e-53	ARHGEF9	-0.232143	4.55e-09	CADPS2	0.210726	3.25e-07	ARHGAP11B	-0.348753	1.63e-09	HSP90AB1	-0.210408	0.000126458	MTUS1	0.270216	1.52e-07	ZNF280D	0.295651	0.00282281	NEK4	0.351313	1.65e-12	FLJ27354	-0.282361	0.000371385	STK10	-0.312601	2.79e-06	NBAS	0.318173	0.000529731	CYB5A	0.271962	3.41e-05	PTX3	-0.394347	2.64e-05	FNDC3B	0.329388
ARMC6	-0.313634	1.27e-26	BIN1	-0.472425	0.00208374	C1QTNF1	-0.253971	1.63e-11	USP48	0.572286	1.15e-53	CAPRIN2	-0.232134	4.55e-09	NP_065109	0.210477	3.36e-07	APH1B	0.348597	1.65e-09	CRIP1	0.210332	0.000127183	GFM2	0.270206	1.52e-07	CTAGE5	0.29565	0.00282289	RBKS	0.351305	1.65e-12	KMT2B	-0.28223	0.000373836	AIP	-0.312454	2.82e-06	TXNDC17	0.318132	0.000530659	TMEM52	-0.271949	3.41e-05	KCTD17	-0.394206	2.65e-05	SLC1A2	0.329381
MTSS1L	-0.313596	1.28e-26	ABRAXAS1	-0.472343	0.00208803	RIOK1	-0.253897	1.65e-11	SLC27A6	-0.572269	1.16e-53	FUT3	0.23203	4.63e-09	GEMI_HUMAN	-0.210452	3.37e-07	MORC3	0.348451	1.68e-09	ALDOC	-0.210261	0.00012787	ADCK3	-0.270147	1.53e-07	FLOT2	-0.295645	0.00282339	C4orf32	0.351242	1.67e-12	CLDN12	0.282188	0.00037462	PYCS	0.312372	2.84e-06	SHQ1	0.318129	0.000530711	DEFB124	-0.271913	3.42e-05	EHF	0.394139	2.66e-05	LOC100505570	-0.329296
SDHAF1	-0.31349	1.34e-26	STK10	-0.472222	0.00209432	GRHL2	0.253886	1.65e-11	ZKSCAN1	0.572249	1.17e-53	FAM184A	-0.231993	4.66e-09	RCCD1	-0.210417	3.39e-07	C11orf58	0.348249	1.72e-09	DUSP11	-0.210254	0.000127934	C15orf41	-0.270088	1.54e-07	LOC100133683	-0.295614	0.00282645	HIF3A	-0.351213	1.68e-12	PGS1	-0.282171	0.000374927	FLJ23751	0.312348	2.85e-06	NME2	-0.318118	0.000530964	PRDM10	0.271894	3.43e-05	MAT1A	-0.394119	2.67e-05	DHRS2	0.32929
PIGB	0.313317	1.43e-26	VEZT	0.472185	0.00209624	RNF141	0.253827	1.67e-11	PIWIL2	-0.572198	1.2e-53	C1orf100	0.231922	4.71e-09	TRIM4	0.210376	3.4e-07	ZSWIM4	-0.348151	1.74e-09	RPL36AL	0.21023	0.00012817	FAM206A	0.270082	1.54e-07	AR	0.295611	0.0028267	MIPOL1	0.351176	1.69e-12	RIN3	-0.282146	0.00037541	LOC345754	0.312343	2.85e-06	GFM2	0.318081	0.000531804	TSC22D4	-0.2718	3.45e-05	LL22NC03-N14H11.1	-0.394062	2.67e-05	TMPRSS11E	0.329283
LRRC61	-0.313315	1.43e-26	ADAM10	0.471708	0.00212124	AGA	0.253775	1.69e-11	SUMO1	0.572089	1.27e-53	INTS6	0.231812	4.79e-09	K0286_HUMAN	-0.21026	3.46e-07	LINC00511	-0.348079	1.76e-09	GMPPA	0.210219	0.000128281	RSPH1	0.269979	1.56e-07	ITGB6	0.295599	0.00282789	EMP2	0.35117	1.69e-12	HDAC5	-0.282016	0.000377842	KIAA0984	0.312248	2.87e-06	PVT1	-0.317911	0.000535683	ZNF384	-0.271689	3.48e-05	CLDN23	-0.39406	2.67e-05	MANSC1	0.329118
RNF141	0.313281	1.45e-26	ALDH1B1	-0.471629	0.00212539	C2orf54	0.253741	1.7e-11	ZFP106	0.572032	1.3e-53	CCNG2	0.231794	4.8e-09	FARSLA	-0.210219	3.47e-07	SIVA1	0.348075	1.76e-09	NAAA	0.21007	0.000129735	RCOR3	0.269901	1.58e-07	KCNIP3	-0.295559	0.00283177	LIMCH1	0.351083	1.71e-12	THAP8	-0.281891	0.000380223	C14orf92	0.312163	2.89e-06	DLGAP1	-0.317909	0.000535738	TYSND1	-0.271624	3.49e-05	LIMD2	-0.394028	2.68e-05	ZNF224	0.328989
RPL38	-0.313214	1.49e-26	EXOC8	0.471429	0.00213595	GYPC	-0.253731	1.7e-11	MAST1	-0.571959	1.35e-53	FREM2	-0.231745	4.84e-09	ARFIP2	0.210211	3.48e-07	MYO5A	-0.348014	1.77e-09	CCDC43	-0.210005	0.000130373	PDXDC1	0.269758	1.6e-07	RAB3D	0.295481	0.00283949	CTTNBP2NL	-0.351041	1.72e-12	GEMIN4	-0.281782	0.000382298	SYBL1	0.312117	2.9e-06	ND2	-0.317899	0.000535967	MAD2L2	-0.271608	3.49e-05	ZNF652	0.393773	2.71e-05	MTHFD2L	0.328691
MKLN1	0.313204	1.49e-26	TPCN1	0.47124	0.00214599	TEX9	0.253655	1.73e-11	WDFY3	0.571815	1.46e-53	IGF2BP3	-0.231742	4.84e-09	FAH	0.210174	3.49e-07	PLOD2	-0.347882	1.8e-09	KDM2B	-0.209984	0.000130577	LILRB2	-0.26972	1.61e-07	PLEKHA8	0.295335	0.00285383	NMUR1	-0.35102	1.73e-12	CYB561D2	0.281735	0.000383184	MGC52010	-0.312069	2.91e-06	ENPP5	0.317894	0.000536082	SPPL3	-0.271604	3.5e-05	KSR1	-0.393714	2.72e-05	ZCCHC5	-0.328505
ZFYVE21	0.3132	1.5e-26	TXLNG	-0.471179	0.00214924	IRAK1	-0.253604	1.75e-11	TG	-0.571798	1.47e-53	BICD1	-0.231706	4.87e-09	COX5A	-0.209955	3.6e-07	PDLIM1	0.34787	1.8e-09	VEGFB	-0.209931	0.000131102	C3orf25	0.269511	1.64e-07	LOC84856	-0.295321	0.00285523	SLC19A2	0.350934	1.75e-12	NLRP1	-0.281725	0.000383386	CDT1	-0.312026	2.92e-06	C14orf159	0.317824	0.000537681	FAM114A2	0.271503	3.52e-05	MGEA5	0.393642	2.73e-05	SORL1	0.328483
TXNL4A	-0.313147	1.53e-26	BICD1	-0.471017	0.00215787	CEBPG	-0.253597	1.75e-11	ZNF677	-0.571737	1.52e-53	COMMD3	0.231624	4.93e-09	DDX41	-0.209936	3.6e-07	HSF1	-0.347679	1.84e-09	C15orf41	-0.209917	0.000131244	PSIP1	-0.269266	1.69e-07	KRAS	0.29528	0.00285925	MB21D1	-0.350867	1.77e-12	INPP4B	0.28169	0.000384058	DKFZP586M0622	0.311992	2.93e-06	CLSPN	-0.317791	0.000538438	TCEA2	-0.271439	3.54e-05	FLJ38379	0.393593	2.74e-05	DYNC2LI1	0.328326
CCDC102A	-0.313133	1.54e-26	WDR19	0.470985	0.00215959	USP53	0.253583	1.75e-11	FBXL11	0.571722	1.53e-53	TSEN34	-0.231513	5.02e-09	RUFY1	0.209905	3.62e-07	CCDC126	0.347642	1.85e-09	TMEM147	-0.209916	0.000131254	SAT2	-0.269261	1.69e-07	AATK-AS1	-0.295134	0.00287368	GGT6	0.350796	1.79e-12	MAP3K1	0.281658	0.000384661	EPHB2	-0.311955	2.93e-06	NDC80	-0.317786	0.000538557	SCAF1	-0.271405	3.54e-05	MAP3K2	0.393583	2.74e-05	ABCB9	0.328222
REST	0.313106	1.55e-26	NCKIPSD	0.470958	0.00216102	RP13-39P12.3	0.253437	1.8e-11	CCDC14	0.571718	1.53e-53	SFRS13B	-0.231506	5.02e-09	S100P	-0.209884	3.63e-07	ZHX1-C8ORF76	-0.347612	1.85e-09	SPEF1	0.209828	0.000132125	PCF11	0.269259	1.69e-07	RPL23AP32	-0.295115	0.00287556	ZNF24	0.350681	1.82e-12	TNFRSF4	-0.281566	0.000386437	IRX2	0.311948	2.94e-06	MT1H	-0.31765	0.000541677	SRP54	0.271321	3.56e-05	PRRC2A	-0.393545	2.75e-05	MIOS	0.327944
PRKAR1B	-0.313064	1.58e-26	SF3A1	-0.470949	0.00216151	FAM96B	-0.2534	1.81e-11	CYP1A1	-0.571711	1.54e-53	SYNC	0.231494	5.03e-09	NP_036514.1	0.209874	3.63e-07	KCNC3	-0.347606	1.85e-09	COL2A1	-0.209741	0.000132997	COBL	0.26925	1.69e-07	SLC30A1	0.295001	0.00288697	PAFAH1B3	0.350463	1.88e-12	PAFAH2	0.281514	0.000387437	FLJ23259	0.311906	2.95e-06	HFE	0.317536	0.000544328	PARP10	-0.27131	3.57e-05	C18orf12	-0.393511	2.75e-05	CACUL1	0.327902
CASC4	0.313057	1.58e-26	KHDRBS3	-0.47079	0.00217004	OTUB2	0.253288	1.85e-11	AP2B1	0.571647	1.59e-53	GPR180	-0.231419	5.09e-09	PFKM	-0.209871	3.64e-07	ZNF311	0.347591	1.86e-09	RP11-151E14.1	-0.209636	0.000134064	SVIP	0.269215	1.7e-07	FLJ31306	0.29499	0.00288805	RHBDF2	-0.350433	1.89e-12	SPOCK2	-0.28138	0.000390049	FOLR2	-0.311834	2.96e-06	LPCAT4	-0.317497	0.000545229	ECI2	0.271283	3.57e-05	MRPS6	-0.393475	2.76e-05	ARL1	0.327832
CYSLTR1	0.313044	1.59e-26	CCSAP	-0.470655	0.00217732	GNA15	-0.253132	1.91e-11	LPO	-0.571555	1.67e-53	MST1R	0.231367	5.13e-09	MUS81	-0.20984	3.65e-07	FAM120AOS	0.347553	1.86e-09	C2orf72	0.209506	0.000135378	BNC1	-0.268902	1.76e-07	JKAMP	0.294986	0.00288844	DYNC1LI2	-0.350368	1.91e-12	PAX9	0.281285	0.000391889	HNRPC	0.311689	2.99e-06	PPAN	-0.317459	0.000546123	RAB25	0.271166	3.6e-05	ROS1	-0.393328	2.78e-05	RAD18	0.327792
TIMM50	-0.312905	1.68e-26	SOD2	-0.470643	0.00217795	TMEM53	0.25312	1.91e-11	ATP5A1	0.571453	1.75e-53	TFAP4	-0.231355	5.14e-09	NGFB	-0.209834	3.65e-07	CBX2	-0.347547	1.87e-09	ATP6V1B1	-0.209505	0.000135389	COX16	0.268804	1.78e-07	GPR98	0.294954	0.00289164	TMEM134	0.350321	1.92e-12	PUS1	-0.281277	0.000392045	ARV1	0.31161	3.01e-06	CEACAM6	0.317434	0.000546706	WDR74	-0.271092	3.62e-05	KRTAP19-3	-0.393326	2.78e-05	TMEM25	0.32769
OIP5-AS1	0.312895	1.68e-26	C9orf152	0.470566	0.00218211	REEP3	0.252985	1.96e-11	FAM163A	-0.571403	1.8e-53	NPNT	0.231344	5.15e-09	AK7	-0.209808	3.67e-07	LOC286109	-0.347462	1.88e-09	ARHGAP12	0.209489	0.000135551	GAD1	0.268777	1.78e-07	FLJ13744	0.294942	0.00289279	MBNL3	-0.350306	1.93e-12	SEPP1	0.281237	0.000392835	LYPLAL1	0.311378	3.07e-06	FAM188A	0.317333	0.000549056	TSPAN15	0.271	3.64e-05	FBXW4	0.393146	2.8e-05	CETN2	0.327571
ZNF770	0.312809	1.74e-26	FAM8A1	0.470428	0.00218959	ADCK1	0.252967	1.97e-11	CYFIP1	0.571239	1.96e-53	BLM	-0.231278	5.21e-09	ITGB4BP	-0.209803	3.67e-07	PDCD6	0.347439	1.89e-09	SNAP23	0.209465	0.000135797	BCL9	0.268772	1.78e-07	CRNDE	0.294933	0.00289374	KIF3A	0.350233	1.95e-12	SIDT1	0.281199	0.000393575	CD28	-0.311091	3.14e-06	PDIK1L	0.317301	0.000549811	EXPH5	0.270952	3.66e-05	DGKZ	-0.393067	2.81e-05	AKAP9	0.327563
ZNF860	0.312744	1.78e-26	KIAA1328	-0.469918	0.00221736	MICAL1	-0.252934	1.98e-11	CCNG1	0.571215	1.98e-53	C9orf91	0.231273	5.21e-09	CNDP2	0.209776	3.68e-07	RELT	-0.347433	1.89e-09	JAZF1	-0.209447	0.000135983	ZDHHC8	-0.268701	1.8e-07	APBA2	-0.294897	0.00289731	NFATC2	-0.350178	1.97e-12	WAS	-0.281188	0.0003938	TCEAL1	0.311048	3.15e-06	KAL1	0.317294	0.000549971	BRINP3	0.27092	3.66e-05	MTUS1	0.393025	2.82e-05	VWA8	0.327559
FAM208A	0.312739	1.79e-26	SYNPO2	-0.46989	0.00221887	ATP7B	0.252786	2.04e-11	ARPC2	0.571183	2.01e-53	TMEM169	-0.231267	5.21e-09	LMNB2	-0.209752	3.69e-07	HSD17B8	0.347377	1.9e-09	DUSP6	0.209404	0.000136425	SYNJ2BP	0.268552	1.83e-07	TPTE2P2	0.294781	0.00290889	NEIL1	0.350014	2.02e-12	C16orf80	-0.281149	0.000394568	HCFC1	-0.311032	3.15e-06	FAM189B	-0.317278	0.000550338	FBXW9	-0.270907	3.67e-05	ZFYVE19	0.393016	2.82e-05	ZNF611	0.327554
COPB2	0.312694	1.82e-26	SLC27A3	0.469779	0.00222495	CMKLR1	-0.252734	2.06e-11	DAP3	0.571181	2.02e-53	CBR4	0.231147	5.31e-09	DDEF2	-0.20965	3.74e-07	ACAN	-0.347198	1.94e-09	CHST2	-0.209367	0.000136809	ATP6V1F	-0.268504	1.84e-07	IBTK	0.294739	0.0029131	CREBZF	0.34991	2.05e-12	SMDT1	0.28114	0.000394739	ETFA	0.310822	3.2e-06	NPM3	-0.317218	0.000551763	KLC4	-0.270899	3.67e-05	ITM2C	-0.39294	2.83e-05	BZW1	0.327492
NFKBIZ	0.312693	1.82e-26	SPCS1	0.469728	0.00222777	CYP4F62P	0.252583	2.11e-11	RALYL	-0.571174	2.02e-53	KHK	-0.231146	5.31e-09	COPS3	-0.20953	3.8e-07	OXA1L	0.347082	1.97e-09	BSPRY	0.20933	0.000137186	TDP1	0.268478	1.84e-07	ZNF438	-0.294658	0.0029213	GNAZ	-0.34956	2.16e-12	MAP1S	-0.281065	0.000396206	SP140	-0.310676	3.24e-06	SGSM3	0.317173	0.000552821	FBXO2	-0.270867	3.68e-05	HCFC1	-0.392856	2.84e-05	LOC284014	0.327492
XPR1	0.31267	1.84e-26	EPHX2	0.469711	0.00222873	TPTE2P6	-0.252499	2.15e-11	OCIAD1	0.571137	2.06e-53	FOXM1	-0.230952	5.48e-09	CYP4F12	0.209526	3.8e-07	ENSA	0.346897	2.01e-09	SLC29A1	-0.209316	0.00013734	CYP51A1	0.268459	1.84e-07	ACTN4	-0.294577	0.00292942	AVPR1A	-0.349536	2.17e-12	RETSAT	0.281027	0.000396961	D10S170	0.310598	3.26e-06	LOC729680	-0.317145	0.000553466	TMEM120B	-0.270865	3.68e-05	DMRT3	-0.39285	2.85e-05	GREB1	0.327481
C8orf82	-0.312665	1.84e-26	SYNGR2	0.469619	0.00223377	EZR	0.252496	2.15e-11	FLJ20184	0.571137	2.06e-53	C15orf34	0.230913	5.51e-09	EFNA3	0.20952	3.81e-07	PATZ1	0.346802	2.03e-09	CCP110	0.20922	0.000138338	GOLPH3	0.268448	1.85e-07	ROBO3	-0.294504	0.00293683	CCDC65	0.349401	2.22e-12	CSTF2T	0.280863	0.00040021	PREI3	0.310596	3.26e-06	ABCC6	0.317141	0.000553574	SPRED2	0.270768	3.7e-05	POGLUT1	-0.392814	2.85e-05	PIK3CB	0.327342
APPL2	0.312595	1.89e-26	LPCAT1	0.469611	0.00223423	PAPD7	-0.252494	2.15e-11	AP3B1	0.571135	2.06e-53	ACSM1	0.230838	5.58e-09	ARHGEF6	0.209479	3.83e-07	SFR1	0.346723	2.05e-09	NR2F1	0.209188	0.000138669	PPP1R13L	0.268446	1.85e-07	AP1M2	0.294402	0.00294714	AASDH	0.349326	2.24e-12	TMEM180	-0.280858	0.000400322	ITM2B	0.310376	3.31e-06	NMUR1	-0.317083	0.000554938	C17orf89	-0.270753	3.71e-05	WDR73	0.392798	2.85e-05	RHPN2	0.327324
SRM	-0.312565	1.91e-26	PIP	0.469598	0.00223493	KIAA0040	0.252341	2.21e-11	BLZF1	0.571107	2.09e-53	CPSF6	-0.230811	5.6e-09	MRPL48	-0.209465	3.83e-07	CRY2	0.346707	2.05e-09	TUBB2B	-0.209115	0.000139432	C2orf72	0.268366	1.86e-07	MCM9	0.294347	0.00295271	WWC1	0.349298	2.25e-12	USP1	-0.280799	0.000401491	CCNK	0.310307	3.33e-06	SCGBL	0.317079	0.000555034	PRR3	-0.270711	3.72e-05	TSPYL5	-0.392603	2.88e-05	DALRD3	0.327277
LIPH	0.312407	2.03e-26	ATP7A	0.469551	0.00223752	RAB17	0.252337	2.21e-11	LPGAT1	0.571083	2.12e-53	YAP1	0.230793	5.61e-09	SLC39A14	-0.209275	3.93e-07	ZNF20	0.346528	2.09e-09	STOX2	-0.209015	0.000140484	EIF1	-0.268352	1.87e-07	ABCC6P1	0.294344	0.00295307	ZC3H14	0.349122	2.31e-12	HEATR5A	0.280648	0.000404532	RUNX3	-0.310299	3.33e-06	DNAJB11	-0.316964	0.000557751	ZNF280A	-0.270691	3.72e-05	PCNP	0.392584	2.88e-05	SEPP1	0.327203
FDX1L	-0.312379	2.05e-26	LEP	0.469392	0.00224629	SNX24	-0.252319	2.22e-11	TBC1D28	-0.57105	2.16e-53	C1orf97	0.230731	5.67e-09	HECTD2	0.20925	3.94e-07	MAP1LC3B	-0.346433	2.12e-09	KIAA1598	0.208978	0.000140882	ISCA2	0.268351	1.87e-07	TRIM62	0.294343	0.00295316	ALDH18A1	0.349116	2.32e-12	PAQR8	-0.280608	0.000405332	RHEBL1	-0.310275	3.34e-06	PDGFC	0.316936	0.000558416	SFSWAP	-0.270545	3.76e-05	PDP1	0.392571	2.89e-05	FKBP6	-0.327148
IRAK1	-0.31236	2.07e-26	IQGAP2	0.469388	0.00224653	VPS37C	0.252246	2.25e-11	EEF1A1	0.571031	2.18e-53	TBC1D2	0.230655	5.74e-09	C18orf22	-0.20924	3.95e-07	SLC50A1	0.346383	2.13e-09	RIMS2	-0.208934	0.000141343	SH3RF1	0.268306	1.88e-07	DUSP22	-0.294319	0.00295558	FMNL2	-0.349077	2.33e-12	DGCR5	-0.280562	0.000406254	RABEP1	0.310228	3.35e-06	GMPPB	0.316875	0.000559872	KLHL28	0.270518	3.77e-05	CCDC186	0.392559	2.89e-05	C1orf64	0.327021
ZNF626	0.31235	2.08e-26	EPHX1	0.469272	0.00225296	GPATCH8	-0.252208	2.27e-11	OLA1	0.57098	2.23e-53	C6orf141	-0.23064	5.75e-09	RGMB_HUMAN	0.209201	3.97e-07	TRPT1	0.346373	2.13e-09	ZNF853	-0.2089	0.000141712	SMA5	0.268266	1.88e-07	ERVFRD-2	-0.294298	0.0029577	SYT9	0.34894	2.38e-12	TMTC3	0.280527	0.000406968	LOC90806	0.310153	3.37e-06	PSEN1	0.316852	0.000560414	RUNDC3A	-0.270434	3.79e-05	INTS6	0.392541	2.89e-05	RP11-196G18.24	0.326909
HRAS	-0.312331	2.09e-26	FSCN1	-0.469127	0.00226104	GOT1	0.252078	2.32e-11	SNX1	0.570976	2.24e-53	SRGAP2	-0.230577	5.81e-09	AMBP	-0.209088	4.03e-07	C1orf9	0.346157	2.18e-09	SF3A3	-0.208897	0.000141737	NANS	0.268201	1.9e-07	GABRR2	-0.294235	0.00296415	TMBIM4	0.348934	2.38e-12	SNX31	0.280509	0.000407338	MAP7	0.310145	3.37e-06	CHRD	0.316849	0.000560482	TRAPPC2L	-0.27043	3.79e-05	C2CD4C	-0.392483	2.9e-05	COQ7	0.326708
ZMYM2	0.312319	2.1e-26	TIMM17A	-0.469063	0.00226461	ZFP82	-0.252064	2.33e-11	R3HDM1	0.570887	2.34e-53	ZNF484	0.230559	5.82e-09	NP_620126.2	0.209052	4.05e-07	SDR16C5	0.345949	2.24e-09	ANO9	-0.208856	0.000142173	DHX38	-0.268026	1.93e-07	SPINK14	0.294133	0.0029746	DUSP28	0.3487	2.47e-12	GPT2	-0.280501	0.000407499	CTNNAL1	0.310038	3.4e-06	MUC8	-0.316745	0.000562989	CTIF	-0.270428	3.79e-05	CCDC68	-0.39241	2.91e-05	SYDE2	0.326614
ANKRD39	-0.312182	2.22e-26	ING5	-0.469058	0.00226488	MAP3K13	0.251992	2.36e-11	ARL1	0.570836	2.4e-53	TACSTD2	0.230518	5.86e-09	TMEM42	0.209016	4.06e-07	CCNE1	-0.345867	2.26e-09	WNK3	-0.208856	0.000142182	C4orf34	0.268006	1.94e-07	ZNF627	0.294055	0.00298263	LOC730202	0.34865	2.49e-12	MRFAP1L1	0.280427	0.000408983	IRF5	-0.309972	3.42e-06	LOC100129034	0.316661	0.000564995	A1BG	-0.270407	3.8e-05	CCDC125	0.392345	2.92e-05	PTPRG-AS1	0.326589
METTL25	0.312179	2.22e-26	EMC10	-0.468709	0.00228444	NANOS1	0.251979	2.37e-11	MAPK1	0.570668	2.62e-53	CEP152	-0.230509	5.87e-09	DCN	0.208836	4.16e-07	HAUS4	0.345703	2.3e-09	YWHAZ	-0.208758	0.000143233	ABHD11	0.267447	2.06e-07	C12orf42	-0.294032	0.00298499	TRAF4	0.348608	2.5e-12	FAM84B	0.280409	0.000409368	GRP58	0.309962	3.42e-06	ZNF35	0.316631	0.000565723	MLLT3	0.270352	3.81e-05	AC073283.7	-0.392308	2.93e-05	HIGD1A	0.326485
FBL	-0.311986	2.39e-26	TOMM22	-0.468693	0.00228532	PDCD5	-0.251973	2.37e-11	CTCF	0.57062	2.68e-53	NANP	-0.230485	5.89e-09	GOLGA1	0.20873	4.22e-07	SUGT1P3	0.34559	2.33e-09	VKORC1	-0.208683	0.000144041	SLC44A5	0.267299	2.09e-07	SRP54	0.294015	0.00298671	C3AR1	-0.348566	2.52e-12	SNAPC1	0.280302	0.000411536	SUSP1	0.30987	3.44e-06	INCENP	-0.316608	0.00056627	LOC100294145	-0.270315	3.82e-05	GOSR1	0.392205	2.94e-05	LOC100507217	0.326476
LTBR	-0.311958	2.41e-26	TRAF7	0.468617	0.00228963	TBX19	-0.251911	2.4e-11	SFRS3	0.570582	2.74e-53	DSTYK	-0.230467	5.91e-09	Q8N4W1_HUMAN	0.208671	4.25e-07	GUSB	0.345512	2.35e-09	PAPD4	0.20865	0.000144397	ZNF280D	0.267232	2.11e-07	GNL3L	-0.293861	0.00300257	SCAMP1	0.34842	2.58e-12	LRRC6	0.280209	0.00041345	N-PAC	0.30966	3.5e-06	XBP1	0.316565	0.000567296	MAPK9	0.270301	3.82e-05	RPS16P5	0.392136	2.95e-05	PIGM	0.32645
SLC52A2	-0.311941	2.43e-26	GALK2	0.468466	0.0022981	S100A7A	0.2519	2.4e-11	MPHOSPH8	0.570457	2.92e-53	SFRS13A	-0.230407	5.96e-09	KLHL17	-0.208538	4.33e-07	KIRREL2	-0.345188	2.44e-09	SUSD4	-0.208613	0.000144796	DEPTOR	0.267174	2.12e-07	GRIP2	-0.293782	0.00301075	ANK3	0.348217	2.66e-12	TSC22D3	0.280202	0.000413589	COPB2	0.309647	3.5e-06	PIM2	-0.316423	0.000570743	SHOC2	0.270274	3.83e-05	RGMA	-0.392118	2.95e-05	SERINC2	0.326255
RP11-74E22.3	-0.311882	2.49e-26	GPD1L	0.468439	0.00229964	FGB	0.251853	2.42e-11	CLK2	0.570391	3.02e-53	STYX	0.23038	5.99e-09	RAVER1	-0.208407	4.4e-07	NME6	0.345172	2.44e-09	COX10	-0.208496	0.000146079	PPEF1	0.267139	2.13e-07	C15orf43	0.293753	0.00301373	C20orf54	0.348085	2.71e-12	EPSTI1	-0.280137	0.00041493	FLJ23375	0.309589	3.52e-06	TEKT5	0.316373	0.000571939	TGFBR1	0.270238	3.84e-05	RAB40AL	0.392082	2.96e-05	BC044596	0.326165
RP11-127B20.3	-0.311846	2.52e-26	PSMB10	-0.468364	0.00230387	LINC00597	-0.251794	2.45e-11	COG3	0.570294	3.17e-53	E2F6	-0.230211	6.15e-09	C11orf48	-0.208381	4.41e-07	MIR22HG	-0.345149	2.45e-09	TELO2	0.208494	0.0001461	CAPN12	-0.267113	2.13e-07	ANKDD1A	-0.293602	0.00302939	CNPY2	0.348067	2.72e-12	VPS4A	-0.280117	0.000415341	MGC20781	-0.309567	3.52e-06	LOC100130890	0.316309	0.000573503	HDAC6	-0.270225	3.84e-05	USB1	-0.39202	2.97e-05	RP11-69I8.2	0.326156
FARP2	0.311809	2.56e-26	MAD1L1	-0.468353	0.00230453	DUSP6	0.251623	2.53e-11	SH3TC2	-0.570238	3.26e-53	SGCB	-0.230197	6.16e-09	TRIM47	-0.208169	4.54e-07	UEVLD	0.345065	2.47e-09	CCAR1	0.208412	0.000147001	CPT1C	-0.267028	2.15e-07	EFS	0.293546	0.00303524	DAP3	0.348049	2.73e-12	SLC8A1	-0.280104	0.000415606	LOC200213	-0.309526	3.53e-06	PRG2	-0.316222	0.000575617	PRPF39	0.270159	3.86e-05	VWA8	0.392014	2.97e-05	ATP2C2	0.326076
GMPR2	0.31167	2.7e-26	MAT2A	-0.468341	0.00230518	GALT	-0.2513	2.69e-11	ST13	0.570228	3.28e-53	DEGS1	0.230172	6.18e-09	NDUFA7	-0.207757	4.79e-07	LOC100128881	-0.345015	2.48e-09	BBIP1	0.208315	0.000148083	RAPGEF5	0.266783	2.21e-07	LOC554223	-0.293494	0.00304061	ABAT	0.347952	2.77e-12	OTUB2	0.279947	0.000418849	CCL7	-0.309343	3.58e-06	ITGAV	0.316206	0.000576022	CDIPT	-0.270136	3.87e-05	FAM171A1	-0.391887	2.99e-05	GUCD1	0.325968
VIPR1	0.311577	2.79e-26	DIAPH3	-0.468341	0.0023052	CCDC15	0.251291	2.69e-11	DMBT1	-0.570194	3.33e-53	SNPH	0.230141	6.21e-09	CSNK2B	-0.207705	4.82e-07	RLTPR	-0.344922	2.51e-09	FZD7	-0.208297	0.000148281	BCAT1	-0.266724	2.23e-07	SLC17A9	-0.293122	0.00307974	ECI2	0.347941	2.77e-12	ALDH4A1	0.279896	0.000419918	FLJ22728	0.30926	3.61e-06	PAPOLA	0.316089	0.000578893	APBA2	-0.270043	3.89e-05	EXOSC6	-0.391823	3e-05	RPS4Y1	-0.325895
RANBP2	0.311508	2.87e-26	NUSAP1	-0.468276	0.00230885	SDC1	0.251155	2.76e-11	MACF1	0.570098	3.5e-53	DCST2	0.230139	6.21e-09	PVRL4	0.207689	4.83e-07	PRKAA1	0.344885	2.52e-09	B4GALNT1	-0.208246	0.000148844	MAFG	-0.266664	2.24e-07	ERO1LB	0.292987	0.00309404	COX7C	0.347924	2.78e-12	BIN1	-0.279551	0.000427164	INSIG2	0.309189	3.63e-06	CTDSPL	0.316078	0.000579162	NKAIN1	-0.269992	3.91e-05	TRAPPC9	-0.391806	3e-05	CUL2	0.325872
[truncated: 24,182 more rows]
[truncated: 34 more columns]
