# Supplementary material for: TC2N inhibits distant metastasis and stemness of breast cancer via blocking fatty acid synthesis
Source: J Transl Med. 2024 Jan 2;22:6. doi: 10.1186/s12967-023-04721-3 (PMC10763294; doi:10.1186/s12967-023-04721-3)
Supplement: Supplementary file 4 — Additional file 4: Data S3. Reactome Pathway enrichment analysis by GSEA. [file 12967_2023_4721_MOESM4_ESM.xlsx]

## Sheet: Sheet1
Additional Data S3. Reactome Pathway enrichment analysis by GSEA.
		SIZE	ES	NES	NOM p-val	FDR q-val	FWER p-val
GSE102484	REACTOME_SPHINGOLIPID_DE_NOVO_BIOSYNTHESIS	39	0.621391	2.18901	0	0.0036836	0.006
	REACTOME_PEROXISOMAL_LIPID_METABOLISM	29	0.687544	2.11824	0	0.0109726	0.027
	REACTOME_SPHINGOLIPID_METABOLISM	78	0.503939	1.96755	0	0.0576692	0.197
	REACTOME_PHASE_II_CONJUGATION_OF_COMPOUNDS	86	0.473773	1.87813	0	0.100747	0.428
	REACTOME_FATTY_ACID_METABOLISM	159	0.44267	1.85605	0	0.112216	0.481
	REACTOME_PARACETAMOL_ADME	25	0.607255	1.94636	0.00198413	0.0611831	0.25
	REACTOME_PEROXISOMAL_PROTEIN_IMPORT	60	0.567203	2.07291	0.00203252	0.0176201	0.058
	REACTOME_METABOLISM_OF_COFACTORS	19	0.691742	1.88386	0.00203252	0.109428	0.411
	REACTOME_DRUG_ADME	78	0.433801	1.71249	0.00204918	0.264595	0.844
	REACTOME_FERTILIZATION	22	0.60478	1.82556	0.00211864	0.140872	0.58
	REACTOME_BRANCHED_CHAIN_AMINO_ACID_CATABOLISM	21	0.611221	1.74796	0.004158	0.229186	0.785
	REACTOME_CHOLESTEROL_BIOSYNTHESIS	25	0.719725	1.80388	0.00821355	0.160919	0.644
	REACTOME_METABOLISM_OF_STEROIDS	145	0.383664	1.61423	0.00890869	0.443192	0.968
	REACTOME_GLUTATHIONE_CONJUGATION	33	0.52849	1.71999	0.0101215	0.268366	0.835
	REACTOME_VITAMIN_B5_PANTOTHENATE_METABOLISM	17	0.619972	1.7891	0.0120482	0.169192	0.684
	REACTOME_METABOLISM_OF_AMINO_ACIDS_AND_DERIVATIVES	327	0.345631	1.54385	0.0124481	0.474516	0.996
	REACTOME_SUMOYLATION_OF_TRANSCRIPTION_FACTORS	19	0.550543	1.65425	0.0141414	0.39632	0.936
	REACTOME_METABOLISM_OF_VITAMINS_AND_COFACTORS	179	0.36534	1.60191	0.0167015	0.435408	0.974
	REACTOME_AFLATOXIN_ACTIVATION_AND_DETOXIFICATION	18	0.544987	1.59828	0.0224033	0.42528	0.976
	REACTOME_METABOLISM_OF_WATER_SOLUBLE_VITAMINS_AND_COFACTORS	116	0.344923	1.46473	0.0233546	0.510625	0.999
	REACTOME_SYNTHESIS_OF_PC	28	0.444007	1.5193	0.0246407	0.466773	0.996
	REACTOME_METABOLISM_OF_AMINE_DERIVED_HORMONES	18	0.542276	1.57354	0.0247423	0.459699	0.984
	REACTOME_REGULATION_OF_CHOLESTEROL_BIOSYNTHESIS_BY_SREBP_SREBF	54	0.467526	1.64719	0.02537	0.392195	0.94
	REACTOME_PROTEIN_LOCALIZATION	152	0.4101	1.60216	0.0274262	0.457301	0.974
	REACTOME_ACTIVATION_OF_GENE_EXPRESSION_BY_SREBF_SREBP	41	0.486611	1.63828	0.0333333	0.392981	0.947
	REACTOME_DOWNREGULATION_OF_ERBB2_SIGNALING	28	0.458522	1.55114	0.0335306	0.471531	0.992
	REACTOME_RECYCLING_OF_BILE_ACIDS_AND_SALTS	18	0.533948	1.59022	0.0368764	0.42831	0.978
	REACTOME_COPII_MEDIATED_VESICLE_TRANSPORT	67	0.420682	1.55706	0.037037	0.472599	0.99
	REACTOME_RAB_GERANYLGERANYLATION	60	0.379283	1.45673	0.0383065	0.508191	0.999
	REACTOME_SYNTHESIS_OF_GLYCOSYLPHOSPHATIDYLINOSITOL_GPI	17	0.596633	1.57263	0.0402299	0.442888	0.984
	REACTOME_BETA_CATENIN_PHOSPHORYLATION_CASCADE	17	0.502375	1.50894	0.0459082	0.481755	0.996
	REACTOME_PI3K_EVENTS_IN_ERBB2_SIGNALING	16	0.542319	1.52891	0.0476191	0.469959	0.996
	REACTOME_AZATHIOPRINE_ADME	21	0.476675	1.46131	0.0484211	0.508088	0.999
	REACTOME_SEMA4D_IN_SEMAPHORIN_SIGNALING	24	0.5108	1.5341	0.0486381	0.469806	0.996
GSE93601	REACTOME_BUDDING_AND_MATURATION_OF_HIV_VIRION	22	0.665593	1.68155	0.00202429	1	0.693
	REACTOME_FORMATION_OF_TC_NER_PRE_INCISION_COMPLEX	45	0.664628	1.65913	0.00204082	1	0.749
	REACTOME_DEADENYLATION_DEPENDENT_MRNA_DECAY	45	0.606165	1.65487	0.00204082	1	0.756
	REACTOME_SUMOYLATION	148	0.506876	1.60494	0.00205761	0.474584	0.84
	REACTOME_SIGNALING_BY_EGFR	45	0.537091	1.59305	0.00207469	0.383541	0.865
	REACTOME_RHOBTB_GTPASE_CYCLE	30	0.71763	1.61666	0.00208333	0.649748	0.828
	REACTOME_REGULATION_OF_PLK1_ACTIVITY_AT_G2_M_TRANSITION	57	0.645395	1.59933	0.00209205	0.419762	0.853
	REACTOME_ANCHORING_OF_THE_BASAL_BODY_TO_THE_PLASMA_MEMBRANE	58	0.599023	1.63377	0.00211416	0.860603	0.808
	REACTOME_RHOJ_GTPASE_CYCLE	49	0.55825	1.54425	0.00212766	0.212301	0.939
	REACTOME_DOWNREGULATION_OF_SMAD2_3_SMAD4_TRANSCRIPTIONAL_ACTIVITY	27	0.690824	1.53133	0.00412371	0.198484	0.944
	REACTOME_RHOBTB2_GTPASE_CYCLE	20	0.746597	1.60769	0.00413223	0.545689	0.837
	REACTOME_ER_TO_GOLGI_ANTEROGRADE_TRANSPORT	122	0.544447	1.67009	0.00417537	1	0.722
	REACTOME_TP53_REGULATES_TRANSCRIPTION_OF_ADDITIONAL_CELL_CYCLE_GENES_WHOSE_EXACT_ROLE_IN_THE_P53_PATHWAY_REMAIN_UNCERTAIN	17	0.697168	1.60916	0.00421053	0.565491	0.837
	REACTOME_FORMATION_OF_INCISION_COMPLEX_IN_GG_NER	39	0.659026	1.56007	0.00421053	0.269366	0.92
	REACTOME_CONSTITUTIVE_SIGNALING_BY_LIGAND_RESPONSIVE_EGFR_CANCER_VARIANTS	18	0.702973	1.63469	0.00421941	0.937968	0.808
	REACTOME_TRANSPORT_TO_THE_GOLGI_AND_SUBSEQUENT_MODIFICATION	147	0.493017	1.63216	0.00622407	0.799112	0.811
	REACTOME_COPI_MEDIATED_ANTEROGRADE_TRANSPORT	80	0.559028	1.6419	0.00627615	1	0.78
	REACTOME_SUMOYLATION_OF_DNA_DAMAGE_RESPONSE_AND_REPAIR_PROTEINS	63	0.621379	1.60387	0.00628931	0.461872	0.843
	REACTOME_RHOV_GTPASE_CYCLE	33	0.620856	1.64902	0.00645161	1	0.767
	REACTOME_SARS_COV_2_INFECTION	214	0.538091	1.62898	0.00808081	0.703737	0.814
	REACTOME_GOLGI_ASSOCIATED_VESICLE_BIOGENESIS	45	0.614581	1.61783	0.00816326	0.684151	0.828
	REACTOME_TRANS_GOLGI_NETWORK_VESICLE_BUDDING	57	0.609563	1.63029	0.00817996	0.749908	0.814
	REACTOME_PROGRAMMED_CELL_DEATH	170	0.537925	1.61398	0.00819672	0.629793	0.833
	REACTOME_SARS_COV_INFECTIONS	288	0.514287	1.59993	0.00823045	0.431404	0.852
	REACTOME_SUMOYLATION_OF_TRANSCRIPTION_COFACTORS	39	0.605226	1.60755	0.00838574	0.523008	0.838
	REACTOME_MAP3K8_TPL2_DEPENDENT_MAPK1_3_ACTIVATION	15	0.707516	1.61185	0.0101833	0.58038	0.834
	REACTOME_ANTIGEN_PRESENTATION_FOLDING_ASSEMBLY_AND_PEPTIDE_LOADING_OF_CLASS_I_MHC	22	0.717726	1.57147	0.0102041	0.301427	0.899
	REACTOME_TRANSCRIPTIONAL_ACTIVITY_OF_SMAD2_SMAD3_SMAD4_HETEROTRIMER	45	0.639605	1.55059	0.0103093	0.234626	0.937
	REACTOME_APOPTOSIS	149	0.535049	1.59644	0.010352	0.404594	0.861
	REACTOME_ESR_MEDIATED_SIGNALING	135	0.504439	1.58501	0.0104167	0.324439	0.883
	REACTOME_GLOBAL_GENOME_NUCLEOTIDE_EXCISION_REPAIR_GG_NER	71	0.580205	1.54209	0.0105263	0.205785	0.939
	REACTOME_NUCLEOTIDE_EXCISION_REPAIR	91	0.58236	1.56122	0.0105485	0.278548	0.914
	REACTOME_FLT3_SIGNALING_IN_DISEASE	25	0.635687	1.57691	0.0107296	0.303149	0.893
	REACTOME_RNA_POLYMERASE_II_TRANSCRIBES_SNRNA_GENES	58	0.550148	1.63782	0.0120724	1	0.797
	REACTOME_SARS_COV_2_HOST_INTERACTIONS	145	0.560944	1.62347	0.0120968	0.694169	0.823
	REACTOME_REGULATION_OF_TP53_ACTIVITY	115	0.483272	1.53027	0.0123711	0.197139	0.944
	REACTOME_DEUBIQUITINATION	195	0.544889	1.59536	0.0125	0.396811	0.862
	REACTOME_CLASS_I_MHC_MEDIATED_ANTIGEN_PROCESSING_PRESENTATION	308	0.459628	1.528	0.0126316	0.191533	0.949
	REACTOME_HATS_ACETYLATE_HISTONES	44	0.615074	1.55598	0.0126582	0.256857	0.926
	REACTOME_ESTROGEN_DEPENDENT_GENE_EXPRESSION	76	0.593683	1.60383	0.0141988	0.445595	0.843
	REACTOME_METABOLISM_OF_RNA	497	0.580038	1.65448	0.0144628	1	0.756
	REACTOME_UNFOLDED_PROTEIN_RESPONSE_UPR	80	0.558849	1.57802	0.0144928	0.306093	0.891
	REACTOME_E3_UBIQUITIN_LIGASES_UBIQUITINATE_TARGET_PROTEINS	40	0.602269	1.54629	0.014553	0.217675	0.939
	REACTOME_SYNTHESIS_OF_ACTIVE_UBIQUITIN_ROLES_OF_E1_AND_E2_ENZYMES	26	0.681065	1.54348	0.014553	0.209386	0.939
	REACTOME_UB_SPECIFIC_PROCESSING_PROTEASES	135	0.581633	1.58236	0.0146444	0.312208	0.889
	REACTOME_DEADENYLATION_OF_MRNA	16	0.730901	1.50032	0.0152505	0.167741	0.961
	REACTOME_SIGNALING_BY_ROBO_RECEPTORS	177	0.601952	1.66319	0.0160321	1	0.741
	REACTOME_SARS_COV_1_INFECTION	44	0.57884	1.59801	0.0162933	0.411324	0.857
	REACTOME_APOPTOTIC_EXECUTION_PHASE	36	0.576675	1.54161	0.0162933	0.204696	0.939
	REACTOME_PROTEIN_UBIQUITINATION	56	0.592747	1.54772	0.0164271	0.222456	0.937
	REACTOME_TRANSCRIPTIONAL_REGULATION_BY_TP53	267	0.471541	1.54534	0.0165289	0.212651	0.939
	REACTOME_COPII_MEDIATED_VESICLE_TRANSPORT	54	0.54828	1.61235	0.0166667	0.607627	0.834
	REACTOME_DNA_DOUBLE_STRAND_BREAK_RESPONSE	29	0.620376	1.5504	0.0167364	0.229725	0.937
	REACTOME_DISEASES_OF_SIGNAL_TRANSDUCTION_BY_GROWTH_FACTOR_RECEPTORS_AND_SECOND_MESSENGERS	363	0.449826	1.5547	0.0168421	0.252838	0.93
	REACTOME_CHROMATIN_MODIFYING_ENZYMES	130	0.533376	1.55229	0.0169492	0.245732	0.935
	REACTOME_RUNX1_INTERACTS_WITH_CO_FACTORS_WHOSE_PRECISE_EFFECT_ON_RUNX1_TARGETS_IS_NOT_KNOWN	30	0.610973	1.58608	0.0169851	0.32764	0.878
	REACTOME_ORGANELLE_BIOGENESIS_AND_MAINTENANCE	192	0.463595	1.51884	0.0172414	0.182212	0.955
	REACTOME_APOPTOTIC_CLEAVAGE_OF_CELLULAR_PROTEINS	28	0.574318	1.52781	0.0185567	0.190282	0.949
	REACTOME_MEMBRANE_TRAFFICKING	500	0.436719	1.56668	0.01875	0.298049	0.905
	REACTOME_SIGNALING_BY_ALK_IN_CANCER	49	0.644856	1.56447	0.01875	0.284393	0.908
	REACTOME_RNA_POLYMERASE_II_PRE_TRANSCRIPTION_EVENTS	63	0.580256	1.5565	0.01875	0.262629	0.925
	REACTOME_ANTIGEN_PROCESSING_UBIQUITINATION_PROTEASOME_DEGRADATION	255	0.445916	1.50574	0.0189474	0.168206	0.959
	REACTOME_AURKA_ACTIVATION_BY_TPX2	46	0.615995	1.5387	0.0189873	0.203785	0.939
	REACTOME_SIGNALING_BY_EGFR_IN_CANCER	21	0.58347	1.56037	0.0192308	0.272721	0.919
	REACTOME_INTERLEUKIN_1_SIGNALING	97	0.534377	1.58639	0.0199203	0.333904	0.877
	REACTOME_TP53_REGULATES_TRANSCRIPTION_OF_DNA_REPAIR_GENES	42	0.56735	1.52102	0.0206612	0.184042	0.955
	REACTOME_FC_EPSILON_RECEPTOR_FCERI_SIGNALING	113	0.547575	1.57838	0.0207039	0.311169	0.891
	REACTOME_TRANSCRIPTIONAL_REGULATION_BY_E2F6	28	0.587265	1.56997	0.0208333	0.299852	0.901
	REACTOME_CILIUM_ASSEMBLY	129	0.479091	1.55478	0.0209205	0.256021	0.929
	REACTOME_PTEN_REGULATION	111	0.57334	1.55632	0.0210084	0.259422	0.925
	REACTOME_BUTYRATE_RESPONSE_FACTOR_1_BRF1_BINDS_AND_DESTABILIZES_MRNA	17	0.642242	1.52573	0.021097	0.187938	0.953
	REACTOME_APC_CDC20_MEDIATED_DEGRADATION_OF_NEK2A	20	0.661921	1.53912	0.0222672	0.204932	0.939
	REACTOME_INFLUENZA_INFECTION	125	0.660473	1.58771	0.0224949	0.337463	0.873
	REACTOME_HIV_LIFE_CYCLE	116	0.563947	1.59126	0.022541	0.359395	0.866
	REACTOME_TRANSCRIPTION_COUPLED_NUCLEOTIDE_EXCISION_REPAIR_TC_NER	64	0.571269	1.54342	0.0225873	0.207444	0.939
	REACTOME_CYTOSOLIC_SENSORS_OF_PATHOGEN_ASSOCIATED_DNA	50	0.499997	1.56696	0.0227743	0.302262	0.905
	REACTOME_C_TYPE_LECTIN_RECEPTORS_CLRS	110	0.528235	1.59147	0.0228216	0.36835	0.866
	REACTOME_INTRA_GOLGI_AND_RETROGRADE_GOLGI_TO_ER_TRAFFIC	151	0.480575	1.5511	0.022869	0.245019	0.937
	REACTOME_MTOR_SIGNALLING	27	0.577876	1.51047	0.0232558	0.171668	0.958
	REACTOME_RECRUITMENT_OF_MITOTIC_CENTROSOME_PROTEINS_AND_COMPLEXES	50	0.593982	1.50713	0.0232558	0.168283	0.959
	REACTOME_TRANSLOCATION_OF_SLC2A4_GLUT4_TO_THE_PLASMA_MEMBRANE	56	0.53851	1.52709	0.0245399	0.188324	0.95
	REACTOME_TRANSLATION	234	0.584984	1.60651	0.0248447	0.506349	0.84
	REACTOME_SIGNALING_BY_ERBB2	45	0.464707	1.54954	0.0248447	0.226	0.937
	REACTOME_MRNA_SPLICING	139	0.591134	1.55752	0.025	0.264363	0.924
	REACTOME_RETROGRADE_TRANSPORT_AT_THE_TRANS_GOLGI_NETWORK	34	0.602223	1.53939	0.025	0.20637	0.939
	REACTOME_SUMOYLATION_OF_CHROMATIN_ORGANIZATION_PROTEINS	49	0.59057	1.52858	0.025	0.195153	0.948
	REACTOME_DEGRADATION_OF_BETA_CATENIN_BY_THE_DESTRUCTION_COMPLEX	78	0.604881	1.57451	0.0253165	0.298258	0.895
	REACTOME_RHOBTB1_GTPASE_CYCLE	19	0.711194	1.51985	0.02537	0.184401	0.955
	REACTOME_HDACS_DEACETYLATE_HISTONES	28	0.659339	1.51373	0.026087	0.174878	0.955
	REACTOME_SARS_COV_2_ACTIVATES_MODULATES_INNATE_AND_ADAPTIVE_IMMUNE_RESPONSES	82	0.538713	1.55083	0.0262097	0.23973	0.937
	REACTOME_EUKARYOTIC_TRANSLATION_INITIATION	94	0.706252	1.60547	0.0264766	0.490365	0.84
	REACTOME_CLEC7A_DECTIN_1_SIGNALING	87	0.577493	1.59096	0.026749	0.342803	0.867
	REACTOME_REGULATION_OF_MRNA_STABILITY_BY_PROTEINS_THAT_BIND_AU_RICH_ELEMENTS	77	0.636287	1.56467	0.0268595	0.288506	0.908
	REACTOME_PROCESSING_OF_CAPPED_INTRON_CONTAINING_PRE_MRNA	179	0.599486	1.56597	0.027027	0.295144	0.905
	REACTOME_RAC2_GTPASE_CYCLE	74	0.512057	1.54671	0.0270833	0.219197	0.938
	REACTOME_DNA_DAMAGE_RECOGNITION_IN_GG_NER	33	0.641831	1.5504	0.0273109	0.232339	0.937
	REACTOME_FORMATION_OF_RNA_POL_II_ELONGATION_COMPLEX	44	0.61375	1.52604	0.0275424	0.188815	0.953
	REACTOME_ENDOSOMAL_SORTING_COMPLEX_REQUIRED_FOR_TRANSPORT_ESCRT	26	0.613146	1.56065	0.0285714	0.276026	0.918
	REACTOME_MAPK6_MAPK4_SIGNALING	75	0.561626	1.58328	0.0286885	0.316305	0.888
	REACTOME_INTRINSIC_PATHWAY_FOR_APOPTOSIS	49	0.464245	1.48945	0.0288066	0.163122	0.966
	REACTOME_RUNX1_REGULATES_TRANSCRIPTION_OF_GENES_INVOLVED_IN_DIFFERENTIATION_OF_HSCS	64	0.582853	1.55001	0.0289855	0.227745	0.937
	REACTOME_SRP_DEPENDENT_COTRANSLATIONAL_PROTEIN_TARGETING_TO_MEMBRANE	91	0.694545	1.59491	0.0304878	0.386518	0.863
	REACTOME_AUTOPHAGY	104	0.474241	1.51312	0.0307377	0.173598	0.956
	REACTOME_FCERI_MEDIATED_NF_KB_ACTIVATION	70	0.599416	1.58976	0.0308008	0.338868	0.869
	REACTOME_CELLULAR_RESPONSE_TO_HYPOXIA	66	0.613868	1.56122	0.0308008	0.282833	0.914
	REACTOME_SMAD2_SMAD3_SMAD4_HETEROTRIMER_REGULATES_TRANSCRIPTION	32	0.619139	1.49416	0.0314465	0.164123	0.962
	REACTOME_REGULATION_OF_CHOLESTEROL_BIOSYNTHESIS_BY_SREBP_SREBF	50	0.554354	1.55325	0.0316456	0.249801	0.933
	REACTOME_POSITIVE_EPIGENETIC_REGULATION_OF_RRNA_EXPRESSION	35	0.621159	1.55429	0.0325866	0.250683	0.93
	REACTOME_SIGNALING_BY_NOTCH4	76	0.588232	1.58374	0.0328542	0.321435	0.887
	REACTOME_APC_C_CDC20_MEDIATED_DEGRADATION_OF_CYCLIN_B	18	0.657612	1.48868	0.0329897	0.162365	0.967
	REACTOME_REGULATION_OF_EXPRESSION_OF_SLITS_AND_ROBOS	138	0.625544	1.60022	0.0330578	0.445236	0.851
	REACTOME_HIV_INFECTION	190	0.569679	1.59101	0.0331263	0.351229	0.866
	REACTOME_DOWNSTREAM_SIGNALING_EVENTS_OF_B_CELL_RECEPTOR_BCR	68	0.613672	1.5749	0.033195	0.302812	0.894
	REACTOME_EPIGENETIC_REGULATION_OF_GENE_EXPRESSION	70	0.549588	1.53324	0.033195	0.200219	0.944
	REACTOME_RHO_GTPASE_CYCLE	355	0.436343	1.48792	0.0333333	0.161698	0.967
	REACTOME_TRANSLATION_OF_SARSCOV2_STRUCTURAL_PROTEINS	48	0.556546	1.53027	0.0334029	0.198782	0.944
	REACTOME_NEGATIVE_REGULATION_OF_MET_ACTIVITY	18	0.6489	1.49151	0.0336842	0.164058	0.965
	REACTOME_TRANSCRIPTIONAL_REGULATION_BY_RUNX1	142	0.472502	1.51095	0.0339703	0.17321	0.958
	REACTOME_DNA_REPAIR	203	0.466158	1.51172	0.0346232	0.173273	0.957
	REACTOME_RESPONSE_OF_MTB_TO_PHAGOCYTOSIS	22	0.656207	1.52159	0.0346939	0.187061	0.955
	REACTOME_TRISTETRAPROLIN_TTP_ZFP36_BINDS_AND_DESTABILIZES_MRNA	17	0.619025	1.49552	0.0352697	0.165543	0.962
	REACTOME_SIGNALING_BY_TGF_BETA_RECEPTOR_COMPLEX	83	0.555675	1.50541	0.0354167	0.166716	0.959
	REACTOME_PROTEIN_LOCALIZATION	119	0.403513	1.46127	0.0358566	0.156032	0.976
	REACTOME_DDX58_IFIH1_MEDIATED_INDUCTION_OF_INTERFERON_ALPHA_BETA	56	0.509246	1.54367	0.0361446	0.211132	0.939
	REACTOME_RHO_GTPASE_EFFECTORS	206	0.460232	1.52815	0.0362903	0.192793	0.949
	REACTOME_NONSENSE_MEDIATED_DECAY_NMD	89	0.67807	1.57865	0.036961	0.316287	0.891
	REACTOME_GENE_SILENCING_BY_RNA	52	0.573439	1.498	0.036961	0.164623	0.961
	REACTOME_RNA_POLYMERASE_I_TRANSCRIPTION	37	0.57263	1.51671	0.0371901	0.18135	0.955
	REACTOME_RESPONSE_OF_EIF2AK4_GCN2_TO_AMINO_ACID_DEFICIENCY	80	0.684552	1.59202	0.0372671	0.377089	0.866
	REACTOME_SYNTHESIS_OF_PIPS_AT_THE_PLASMA_MEMBRANE	40	0.53728	1.51323	0.0375	0.174551	0.956
	REACTOME_ASPARAGINE_N_LINKED_GLYCOSYLATION	243	0.429541	1.50601	0.0376569	0.168735	0.959
	REACTOME_ACTIVATION_OF_GENE_EXPRESSION_BY_SREBF_SREBP	38	0.530324	1.51921	0.0389344	0.182721	0.955
	REACTOME_ACTIVATION_OF_THE_MRNA_UPON_BINDING_OF_THE_CAP_BINDING_COMPLEX_AND_EIFS_AND_SUBSEQUENT_BINDING_TO_43S	46	0.71876	1.55802	0.0390144	0.266758	0.923
	REACTOME_RAF_ACTIVATION	29	0.525747	1.46942	0.0390947	0.16171	0.973
	REACTOME_CYCLIN_A_CDK2_ASSOCIATED_EVENTS_AT_S_PHASE_ENTRY	78	0.60134	1.53682	0.0391753	0.201552	0.941
	REACTOME_STABILIZATION_OF_P53	48	0.663153	1.51835	0.0392562	0.181611	0.955
	REACTOME_REGULATION_OF_RAS_BY_GAPS	58	0.61153	1.53522	0.0393375	0.200501	0.942
	REACTOME_SIGNALING_BY_NOTCH	156	0.471502	1.52774	0.0394191	0.188937	0.95
	REACTOME_TRANSCRIPTIONAL_REGULATION_BY_RUNX3	86	0.570539	1.54887	0.039666	0.224715	0.937
	REACTOME_NUCLEAR_EVENTS_MEDIATED_BY_NFE2L2	72	0.611867	1.54609	0.039749	0.215845	0.939
	REACTOME_TRANSCRIPTION_OF_THE_HIV_GENOME	53	0.553871	1.50809	0.039916	0.16882	0.959
	REACTOME_REGULATION_OF_LIPID_METABOLISM_BY_PPARALPHA	100	0.431889	1.46681	0.04	0.160123	0.975
	REACTOME_RHOC_GTPASE_CYCLE	58	0.531779	1.52244	0.0401606	0.188585	0.955
	REACTOME_RHOH_GTPASE_CYCLE	27	0.568588	1.54748	0.0402414	0.220383	0.937
	REACTOME_PEROXISOMAL_PROTEIN_IMPORT	45	0.440696	1.49732	0.0409836	0.164717	0.962
	REACTOME_INTERACTIONS_OF_VPR_WITH_HOST_CELLULAR_PROTEINS	31	0.639842	1.48091	0.0411523	0.163084	0.971
	REACTOME_DEGRADATION_OF_GLI1_BY_THE_PROTEASOME	54	0.632033	1.53174	0.0412371	0.1994	0.944
	REACTOME_NEDDYLATION	195	0.432901	1.49931	0.0412371	0.168374	0.961
	REACTOME_CITRIC_ACID_CYCLE_TCA_CYCLE	19	0.65587	1.46606	0.0417537	0.16043	0.975
	REACTOME_SCF_BETA_TRCP_MEDIATED_DEGRADATION_OF_EMI1	49	0.659825	1.5479	0.0423387	0.224403	0.937
	REACTOME_G2_M_DNA_DAMAGE_CHECKPOINT	36	0.56257	1.49844	0.0423387	0.164894	0.961
	REACTOME_INTERLEUKIN_1_FAMILY_SIGNALING	118	0.47926	1.51777	0.0424242	0.18126	0.955
	REACTOME_THE_CITRIC_ACID_TCA_CYCLE_AND_RESPIRATORY_ELECTRON_TRANSPORT	120	0.516819	1.52924	0.0427699	0.195512	0.947
	REACTOME_M_PHASE	257	0.548886	1.54599	0.0428571	0.213832	0.939
	REACTOME_PROCESSING_OF_DNA_DOUBLE_STRAND_BREAK_ENDS	39	0.54641	1.50071	0.0433071	0.168277	0.961
	REACTOME_MITOTIC_G2_G2_M_PHASES	146	0.555726	1.53251	0.043659	0.199982	0.944
	REACTOME_SUMOYLATION_OF_RNA_BINDING_PROTEINS	37	0.609202	1.48636	0.0439331	0.162293	0.969
	REACTOME_NEGATIVE_REGULATION_OF_MAPK_PATHWAY	39	0.56895	1.52179	0.0440252	0.188223	0.955
	REACTOME_HEDGEHOG_OFF_STATE	95	0.495178	1.48827	0.0448718	0.162018	0.967
	REACTOME_COMPLEX_I_BIOGENESIS	39	0.598762	1.52952	0.0451745	0.196702	0.946
	REACTOME_MITOTIC_PROPHASE	67	0.590643	1.51434	0.0451745	0.176312	0.955
	REACTOME_TRANSCRIPTIONAL_REGULATION_BY_SMALL_RNAS	37	0.636084	1.48571	0.0451745	0.160034	0.969
	REACTOME_MRNA_CAPPING	25	0.604244	1.48389	0.0456432	0.161526	0.969
	REACTOME_SUMOYLATION_OF_UBIQUITINYLATION_PROTEINS	32	0.654347	1.48144	0.045929	0.163069	0.971
	REACTOME_REGULATION_OF_TP53_ACTIVITY_THROUGH_ACETYLATION	24	0.630115	1.50917	0.0460251	0.16941	0.959
	REACTOME_SIGNALING_BY_NUCLEAR_RECEPTORS	192	0.410567	1.4534	0.0460251	0.154193	0.98
	REACTOME_RECRUITMENT_OF_NUMA_TO_MITOTIC_CENTROSOMES	60	0.530768	1.46601	0.0464135	0.159843	0.975
	REACTOME_VIRAL_MESSENGER_RNA_SYNTHESIS	36	0.631988	1.49524	0.0464646	0.165104	0.962
	REACTOME_ANTIVIRAL_MECHANISM_BY_IFN_STIMULATED_GENES	68	0.608295	1.51514	0.0466531	0.177485	0.955
	REACTOME_HCMV_INFECTION	77	0.500984	1.47235	0.0470348	0.162499	0.973
	REACTOME_SIGNALING_BY_PDGFR_IN_DISEASE	18	0.640523	1.4628	0.0472103	0.156132	0.975
	REACTOME_TCR_SIGNALING	96	0.556807	1.55834	0.0489796	0.269973	0.923
	REACTOME_P75NTR_SIGNALS_VIA_NF_KB	16	0.624639	1.45424	0.0492505	0.153719	0.978
	REACTOME_SIGNALING_BY_BRAF_AND_RAF1_FUSIONS	54	0.504353	1.50928	0.0492813	0.171279	0.959
GSE48091	REACTOME_PHASE_II_CONJUGATION_OF_COMPOUNDS	63	0.47372	1.7786	0.00423729	1	0.635
	REACTOME_BIOLOGICAL_OXIDATIONS	139	0.402826	1.67898	0.00785855	1	0.859
	REACTOME_SPHINGOLIPID_DE_NOVO_BIOSYNTHESIS	29	0.510483	1.69037	0.01	1	0.846
	REACTOME_RAB_GERANYLGERANYLATION	49	0.427705	1.58203	0.011583	0.964342	0.969
	REACTOME_PEROXISOMAL_LIPID_METABOLISM	24	0.589622	1.6551	0.011811	0.720733	0.888
	REACTOME_ERK_MAPK_TARGETS	15	0.641865	1.72624	0.0141414	1	0.773
	REACTOME_PEROXISOMAL_PROTEIN_IMPORT	45	0.526788	1.66985	0.02	0.750047	0.867
	REACTOME_ASPIRIN_ADME	22	0.588287	1.6724	0.0217391	0.879629	0.865
	REACTOME_SPHINGOLIPID_METABOLISM	56	0.430121	1.59082	0.025	1	0.964
	REACTOME_DRUG_ADME	58	0.401393	1.52731	0.0297619	0.882568	0.989
	REACTOME_DOWNREGULATION_OF_ERBB2_SIGNALING	20	0.489216	1.54129	0.0321932	0.871938	0.984
	REACTOME_SYNTHESIS_OF_BILE_ACIDS_AND_BILE_SALTS_VIA_7ALPHA_HYDROXYCHOLESTEROL	16	0.537214	1.54488	0.0349794	1	0.982
	REACTOME_TRANSPORT_OF_INORGANIC_CATIONS_ANIONS_AND_AMINO_ACIDS_OLIGOPEPTIDES	77	0.350652	1.45975	0.0365112	0.961056	0.997
	REACTOME_O_LINKED_GLYCOSYLATION_OF_MUCINS	41	0.442493	1.54171	0.0417537	0.942125	0.984
	REACTOME_METABOLISM_OF_COFACTORS	18	0.606331	1.5691	0.04329	0.946219	0.974
GSE25307	REACTOME_DEACTIVATION_OF_THE_BETA_CATENIN_TRANSACTIVATING_COMPLEX	21	0.579841	1.83503	0	0.632564	0.36
	REACTOME_CHEMOKINE_RECEPTORS_BIND_CHEMOKINES	17	0.609419	1.65563	0.00798403	1	0.823
	REACTOME_SPHINGOLIPID_METABOLISM	38	0.45565	1.58474	0.0241449	1	0.916
	REACTOME_RUNX2_REGULATES_BONE_DEVELOPMENT	17	0.568284	1.62661	0.0254403	1	0.863
	REACTOME_SYNTHESIS_OF_PIPS_AT_THE_PLASMA_MEMBRANE	27	0.454568	1.57225	0.0316206	1	0.93
	REACTOME_SPHINGOLIPID_DE_NOVO_BIOSYNTHESIS	17	0.536751	1.5927	0.033195	1	0.909
GSE58212	REACTOME_FORMATION_OF_INCISION_COMPLEX_IN_GG_NER	42	0.594153	1.82564	0	0.563616	0.516
	REACTOME_PHOSPHOLIPID_METABOLISM	197	0.363349	1.61327	0	0.580378	0.935
	REACTOME_SPHINGOLIPID_DE_NOVO_BIOSYNTHESIS	41	0.519327	1.83242	0.00204082	0.691599	0.49
	REACTOME_PEROXISOMAL_LIPID_METABOLISM	29	0.707483	2.00573	0.00204499	0.182154	0.095
	REACTOME_PEROXISOMAL_PROTEIN_IMPORT	62	0.594117	1.88131	0.00208768	0.564598	0.358
	REACTOME_SUMOYLATION_OF_TRANSCRIPTION_FACTORS	20	0.552041	1.70762	0.0040568	0.700619	0.81
	REACTOME_FORMATION_OF_RNA_POL_II_ELONGATION_COMPLEX	49	0.574178	1.7454	0.00601202	0.90388	0.723
	REACTOME_FATTY_ACID_METABOLISM	168	0.399101	1.65414	0.00641026	0.613857	0.894
	REACTOME_RETROGRADE_TRANSPORT_AT_THE_TRANS_GOLGI_NETWORK	47	0.521194	1.73457	0.00801603	0.856563	0.74
	REACTOME_NRIF_SIGNALS_CELL_DEATH_FROM_THE_NUCLEUS	16	0.634774	1.68339	0.00840336	0.686931	0.853
	REACTOME_PHASE_II_CONJUGATION_OF_COMPOUNDS	96	0.449884	1.7768	0.00863931	0.79636	0.652
	REACTOME_INTRA_GOLGI_TRAFFIC	42	0.471313	1.65674	0.01	0.63213	0.892
	REACTOME_SPHINGOLIPID_METABOLISM	84	0.43975	1.66492	0.0106157	0.749641	0.884
	REACTOME_ENERGY_DEPENDENT_REGULATION_OF_MTOR_BY_LKB1_AMPK	27	0.532572	1.69327	0.0106838	0.675507	0.842
	REACTOME_DEFECTS_IN_VITAMIN_AND_COFACTOR_METABOLISM	20	0.541673	1.62297	0.0121212	0.600672	0.925
	REACTOME_CIRCADIAN_CLOCK	68	0.434172	1.61543	0.0121457	0.591512	0.933
	REACTOME_METABOLISM_OF_PORPHYRINS	24	0.557274	1.71365	0.012474	0.732072	0.799
	REACTOME_BIOLOGICAL_OXIDATIONS	202	0.355695	1.555	0.0130152	0.496058	0.973
	REACTOME_RNA_POLYMERASE_II_TRANSCRIBES_SNRNA_GENES	70	0.493935	1.7152	0.0138067	0.802015	0.796
	REACTOME_RNA_POLYMERASE_II_PRE_TRANSCRIPTION_EVENTS	72	0.518111	1.73349	0.013834	0.756181	0.743
	REACTOME_SUMOYLATION_OF_TRANSCRIPTION_COFACTORS	42	0.489771	1.64745	0.0147992	0.589454	0.901
	REACTOME_PI_METABOLISM	83	0.42172	1.5876	0.0151188	0.562044	0.957
	REACTOME_RAB_GERANYLGERANYLATION	62	0.493065	1.65993	0.0167015	0.651031	0.89
	REACTOME_VITAMIN_B5_PANTOTHENATE_METABOLISM	17	0.586459	1.66392	0.01875	0.708694	0.884
	REACTOME_CHROMATIN_MODIFYING_ENZYMES	183	0.419367	1.60153	0.0204918	0.555683	0.941
	REACTOME_BRANCHED_CHAIN_AMINO_ACID_CATABOLISM	21	0.609988	1.64441	0.0221328	0.554335	0.906
	REACTOME_GLUTATHIONE_CONJUGATION	35	0.529134	1.70468	0.0226337	0.663097	0.816
	REACTOME_SYNTHESIS_OF_PIPS_AT_THE_PLASMA_MEMBRANE	53	0.456569	1.65267	0.0229167	0.591944	0.895
	REACTOME_RND2_GTPASE_CYCLE	42	0.409269	1.49811	0.0234375	0.495076	0.991
	REACTOME_GLYCEROPHOSPHOLIPID_BIOSYNTHESIS	115	0.324871	1.4327	0.0245902	0.554725	0.998
	REACTOME_HATS_ACETYLATE_HISTONES	69	0.480639	1.60944	0.0251046	0.541722	0.939
	REACTOME_SYNTHESIS_OF_PIPS_AT_THE_GOLGI_MEMBRANE	18	0.609613	1.64494	0.0253165	0.576005	0.905
	REACTOME_BIOSYNTHESIS_OF_THE_N_GLYCAN_PRECURSOR_DOLICHOL_LIPID_LINKED_OLIGOSACCHARIDE_LLO_AND_TRANSFER_TO_A_NASCENT_PROTEIN	75	0.468943	1.61298	0.02537	0.543934	0.935
	REACTOME_MITOCHONDRIAL_BIOGENESIS	70	0.428908	1.55052	0.0259481	0.491553	0.975
	REACTOME_REGULATION_OF_CHOLESTEROL_BIOSYNTHESIS_BY_SREBP_SREBF	53	0.520523	1.62494	0.0262626	0.616504	0.925
	REACTOME_NR1H2_AND_NR1H3_MEDIATED_SIGNALING	42	0.466967	1.59645	0.0262626	0.558359	0.948
	REACTOME_SYNTHESIS_OF_GLYCOSYLPHOSPHATIDYLINOSITOL_GPI	18	0.670776	1.66075	0.0284553	0.684465	0.89
	REACTOME_CYTOPROTECTION_BY_HMOX1	57	0.449789	1.56773	0.0285714	0.539576	0.968
	REACTOME_MTOR_SIGNALLING	39	0.455895	1.56043	0.0313152	0.519118	0.971
	REACTOME_ER_QUALITY_CONTROL_COMPARTMENT_ERQC	20	0.580279	1.5813	0.0315789	0.572064	0.961
	REACTOME_METABOLISM_OF_STEROIDS	146	0.359933	1.51946	0.0325866	0.497071	0.988
	REACTOME_GLOBAL_GENOME_NUCLEOTIDE_EXCISION_REPAIR_GG_NER	83	0.50192	1.5804	0.0337302	0.545626	0.961
	REACTOME_REGULATION_OF_LIPID_METABOLISM_BY_PPARALPHA	116	0.373911	1.49606	0.0346939	0.487842	0.992
	REACTOME_ACTIVATION_OF_GENE_EXPRESSION_BY_SREBF_SREBP	40	0.501806	1.5617	0.0347648	0.525961	0.97
	REACTOME_DUAL_INCISION_IN_TC_NER	63	0.533814	1.57473	0.0348361	0.553073	0.964
	REACTOME_SYNTHESIS_OF_BILE_ACIDS_AND_BILE_SALTS_VIA_7ALPHA_HYDROXYCHOLESTEROL	23	0.511136	1.592	0.0353982	0.560248	0.954
	REACTOME_PROTEIN_LOCALIZATION	150	0.474055	1.5679	0.0354167	0.551717	0.968
	REACTOME_BBSOME_MEDIATED_CARGO_TARGETING_TO_CILIUM	23	0.561802	1.58127	0.0356436	0.557068	0.961
	REACTOME_TRANSCRIPTIONAL_ACTIVATION_OF_MITOCHONDRIAL_BIOGENESIS	50	0.43294	1.52953	0.0381526	0.489719	0.983
	REACTOME_HEME_SIGNALING	46	0.378375	1.42162	0.0382294	0.546943	0.998
	REACTOME_MAP3K8_TPL2_DEPENDENT_MAPK1_3_ACTIVATION	16	0.625337	1.55047	0.0387755	0.482578	0.975
	REACTOME_ORGANELLE_BIOGENESIS_AND_MAINTENANCE	258	0.397398	1.56032	0.0393701	0.508518	0.971
	REACTOME_GLYCOGEN_METABOLISM	25	0.518458	1.57251	0.0398323	0.547728	0.964
	REACTOME_CARGO_TRAFFICKING_TO_THE_PERICILIARY_MEMBRANE	51	0.450729	1.55332	0.0403226	0.492075	0.973
	REACTOME_METABOLISM_OF_WATER_SOLUBLE_VITAMINS_AND_COFACTORS	112	0.343367	1.44284	0.042	0.566884	0.998
	REACTOME_TRANS_GOLGI_NETWORK_VESICLE_BUDDING	70	0.477494	1.55972	0.0425963	0.489949	0.971
	REACTOME_SUMOYLATION_OF_INTRACELLULAR_RECEPTORS	30	0.460893	1.54319	0.0428571	0.487775	0.979
	REACTOME_SYNTHESIS_OF_BILE_ACIDS_AND_BILE_SALTS	33	0.431489	1.51279	0.0444915	0.480835	0.99
	REACTOME_GOLGI_ASSOCIATED_VESICLE_BIOGENESIS	54	0.501104	1.5599	0.0451745	0.499356	0.971
	REACTOME_O_LINKED_GLYCOSYLATION_OF_MUCINS	58	0.357978	1.40208	0.0479042	0.565628	0.999
	REACTOME_N_GLYCAN_TRIMMING_IN_THE_ER_AND_CALNEXIN_CALRETICULIN_CYCLE	34	0.488254	1.51296	0.048583	0.487379	0.99
	REACTOME_FORMATION_OF_TC_NER_PRE_INCISION_COMPLEX	51	0.515259	1.56667	0.0496032	0.518635	0.968
GSE20685	REACTOME_VITAMIN_B5_PANTOTHENATE_METABOLISM	17	0.650219	1.9478	0	0.268929	0.254
	REACTOME_DEFECTIVE_C1GALT1C1_CAUSES_TNPS	15	0.633352	1.77812	0.0075188	0.81546	0.692
	REACTOME_DOWNREGULATION_OF_ERBB2_SIGNALING	28	0.472268	1.65104	0.00782779	0.954758	0.927
	REACTOME_PHASE_II_CONJUGATION_OF_COMPOUNDS	86	0.412101	1.69011	0.00816326	1	0.877
	REACTOME_PEROXISOMAL_PROTEIN_IMPORT	60	0.450363	1.63592	0.018711	0.66478	0.945
	REACTOME_SYNTHESIS_OF_PIPS_AT_THE_PLASMA_MEMBRANE	50	0.409423	1.56628	0.0195695	0.712761	0.983
	REACTOME_BRANCHED_CHAIN_AMINO_ACID_CATABOLISM	21	0.599106	1.66089	0.0209644	1	0.914
	REACTOME_SUMOYLATION_OF_TRANSCRIPTION_FACTORS	19	0.524635	1.59563	0.0226415	0.703519	0.969
	REACTOME_SUMOYLATION_OF_DNA_METHYLATION_PROTEINS	15	0.554147	1.56851	0.0273684	0.76679	0.983
	REACTOME_CD28_DEPENDENT_PI3K_AKT_SIGNALING	22	0.545924	1.6321	0.0329457	0.606242	0.948
	REACTOME_SPHINGOLIPID_DE_NOVO_BIOSYNTHESIS	39	0.441233	1.5386	0.0352697	0.784928	0.991
	REACTOME_CHOLESTEROL_BIOSYNTHESIS	25	0.635532	1.64148	0.0390947	0.852409	0.938
	REACTOME_PEROXISOMAL_LIPID_METABOLISM	29	0.530847	1.63929	0.043299	0.742098	0.941
GSE86166	REACTOME_PI3K_EVENTS_IN_ERBB2_SIGNALING	16	0.715566	2.07646	0	0.0843418	0.037
	REACTOME_ERBB2_REGULATES_CELL_MOTILITY	15	0.701121	2.0125	0	0.112956	0.099
	REACTOME_PEROXISOMAL_LIPID_METABOLISM	29	0.701852	1.98628	0	0.108685	0.139
	REACTOME_PEROXISOMAL_PROTEIN_IMPORT	60	0.567827	1.97103	0	0.100165	0.16
	REACTOME_SIGNALING_BY_ERBB2_IN_CANCER	25	0.603838	1.93457	0	0.131032	0.241
	REACTOME_SUMOYLATION_OF_TRANSCRIPTION_FACTORS	20	0.616309	1.89897	0	0.144023	0.332
	REACTOME_RHOG_GTPASE_CYCLE	72	0.435093	1.73951	0	0.385518	0.755
	REACTOME_SHC1_EVENTS_IN_ERBB2_SIGNALING	22	0.572286	1.85387	0.00197628	0.150745	0.457
	REACTOME_PHASE_II_CONJUGATION_OF_COMPOUNDS	88	0.468972	1.89269	0.00203666	0.134731	0.355
	REACTOME_VITAMIN_B5_PANTOTHENATE_METABOLISM	17	0.657487	1.85543	0.00203666	0.162599	0.452
	REACTOME_FERTILIZATION	23	0.586731	1.87248	0.00209205	0.152871	0.42
	REACTOME_SPHINGOLIPID_DE_NOVO_BIOSYNTHESIS	41	0.497917	1.75546	0.00373832	0.35902	0.735
	REACTOME_BRANCHED_CHAIN_AMINO_ACID_CATABOLISM	21	0.676646	1.9078	0.00420168	0.151328	0.305
	REACTOME_RHOV_GTPASE_CYCLE	37	0.50829	1.77434	0.00575816	0.328755	0.695
	REACTOME_DOWNREGULATION_OF_ERBB2_SIGNALING	28	0.473251	1.65604	0.00606061	0.635141	0.891
	REACTOME_GRB2_EVENTS_IN_ERBB2_SIGNALING	16	0.590406	1.73481	0.00795229	0.375536	0.759
	REACTOME_SIGNALING_BY_ERBB2	49	0.428484	1.61381	0.0133333	0.64292	0.937
	REACTOME_E3_UBIQUITIN_LIGASES_UBIQUITINATE_TARGET_PROTEINS	42	0.45983	1.64121	0.0156863	0.604849	0.913
	REACTOME_SIGNALING_BY_WNT_IN_CANCER	33	0.487279	1.62819	0.0177165	0.636125	0.927
	REACTOME_SIGNALING_BY_ERBB4	58	0.384981	1.56743	0.0178218	0.602963	0.971
	REACTOME_SIGNALING_BY_ERBB2_ECD_MUTANTS	15	0.599794	1.64749	0.018018	0.640917	0.905
	REACTOME_FORMATION_OF_INCISION_COMPLEX_IN_GG_NER	41	0.479333	1.68478	0.0180361	0.540991	0.849
	REACTOME_CHROMATIN_MODIFYING_ENZYMES	183	0.395012	1.61235	0.0212766	0.623551	0.938
	REACTOME_SULFUR_AMINO_ACID_METABOLISM	26	0.494341	1.59903	0.0227273	0.589263	0.948
	REACTOME_PROTEIN_UBIQUITINATION	61	0.447449	1.6207	0.0232108	0.641425	0.934
	REACTOME_PARACETAMOL_ADME	18	0.530293	1.6106	0.0263692	0.606123	0.94
	REACTOME_SUMOYLATION_OF_TRANSCRIPTION_COFACTORS	41	0.45313	1.59524	0.0271318	0.584031	0.95
	REACTOME_RETROGRADE_TRANSPORT_AT_THE_TRANS_GOLGI_NETWORK	47	0.446504	1.53792	0.0279441	0.650975	0.979
	REACTOME_DRUG_ADME	77	0.396959	1.56108	0.0280778	0.61093	0.972
	REACTOME_CLASS_I_PEROXISOMAL_MEMBRANE_PROTEIN_IMPORT	20	0.582431	1.64493	0.0281125	0.619526	0.908
	REACTOME_BIOLOGICAL_OXIDATIONS	189	0.344097	1.4963	0.0318091	0.64945	0.992
	REACTOME_INTRA_GOLGI_AND_RETROGRADE_GOLGI_TO_ER_TRAFFIC	195	0.352105	1.51045	0.0318352	0.681607	0.988
	REACTOME_TIGHT_JUNCTION_INTERACTIONS	27	0.508251	1.57333	0.0332031	0.595286	0.966
	REACTOME_REGULATION_OF_CHOLESTEROL_BIOSYNTHESIS_BY_SREBP_SREBF	53	0.477906	1.60453	0.0346154	0.608633	0.947
	REACTOME_METABOLISM_OF_STEROIDS	145	0.358347	1.4956	0.0368098	0.639018	0.992
	REACTOME_DEFECTS_IN_VITAMIN_AND_COFACTOR_METABOLISM	20	0.536466	1.58551	0.037037	0.584309	0.959
	REACTOME_ER_TO_GOLGI_ANTEROGRADE_TRANSPORT	149	0.371339	1.51801	0.0374532	0.666182	0.984
	REACTOME_RHOH_GTPASE_CYCLE	35	0.431312	1.51928	0.0375494	0.677391	0.984
	REACTOME_METABOLISM_OF_VITAMINS_AND_COFACTORS	174	0.320757	1.42994	0.0393701	0.647825	0.998
	REACTOME_HATS_ACETYLATE_HISTONES	69	0.404139	1.50488	0.0397614	0.671271	0.989
	REACTOME_INTERCONVERSION_OF_NUCLEOTIDE_DI_AND_TRIPHOSPHATES	25	0.542083	1.58254	0.042	0.577718	0.961
	REACTOME_RNA_POLYMERASE_II_TRANSCRIBES_SNRNA_GENES	70	0.410379	1.48435	0.0420842	0.619983	0.992
	REACTOME_DEADENYLATION_OF_MRNA	21	0.524568	1.55808	0.0422535	0.605957	0.972
	REACTOME_TRANSPORT_TO_THE_GOLGI_AND_SUBSEQUENT_MODIFICATION	179	0.355477	1.50236	0.0430712	0.666392	0.99
	REACTOME_NEGATIVE_REGULATION_OF_MAPK_PATHWAY	43	0.417603	1.49087	0.0437376	0.619587	0.992
	REACTOME_TCF_DEPENDENT_SIGNALING_IN_RESPONSE_TO_WNT	169	0.327983	1.43478	0.0461538	0.659867	0.998
	REACTOME_TRANSCRIPTIONAL_REGULATION_BY_E2F6	33	0.564825	1.58832	0.0470348	0.592527	0.956
	REACTOME_COPII_MEDIATED_VESICLE_TRANSPORT	66	0.418788	1.50506	0.0488281	0.685839	0.989
GSE62931	REACTOME_SPHINGOLIPID_DE_NOVO_BIOSYNTHESIS	41	0.553869	1.93204	0	0.319515	0.254
	REACTOME_FATTY_ACID_METABOLISM	163	0.440339	1.77833	0.00198413	0.394231	0.669
	REACTOME_METABOLISM_OF_STEROIDS	145	0.467485	1.98294	0.00204082	0.333474	0.167
	REACTOME_PEROXISOMAL_PROTEIN_IMPORT	60	0.558754	1.90419	0.00204082	0.227671	0.311
	REACTOME_SYNTHESIS_OF_GLYCOSYLPHOSPHATIDYLINOSITOL_GPI	17	0.682552	1.78457	0.00394477	0.462041	0.649
	REACTOME_METABOLISM_OF_NITRIC_OXIDE_NOS3_ACTIVATION_AND_REGULATION	15	0.660503	1.78867	0.00397614	0.506694	0.634
	REACTOME_PI3K_EVENTS_IN_ERBB2_SIGNALING	16	0.616349	1.78372	0.00590551	0.41337	0.649
	REACTOME_RHOG_GTPASE_CYCLE	72	0.429879	1.7233	0.0059761	0.46923	0.792
	REACTOME_REGULATION_OF_CHOLESTEROL_BIOSYNTHESIS_BY_SREBP_SREBF	53	0.571585	1.91195	0.00806452	0.27547	0.295
	REACTOME_ACTIVATION_OF_GENE_EXPRESSION_BY_SREBF_SREBP	40	0.587176	1.87515	0.00814664	0.26724	0.389
	REACTOME_SPHINGOLIPID_METABOLISM	82	0.418367	1.61014	0.00978474	0.731224	0.961
	REACTOME_SIGNALING_BY_ERBB2_IN_CANCER	25	0.548917	1.774	0.00984252	0.374867	0.676
	REACTOME_PHASE_II_CONJUGATION_OF_COMPOUNDS	88	0.405631	1.63798	0.0103093	0.658343	0.944
	REACTOME_VITAMIN_B5_PANTOTHENATE_METABOLISM	17	0.594144	1.74475	0.0103306	0.455589	0.744
	REACTOME_SLC_TRANSPORTER_DISORDERS	94	0.380085	1.59383	0.0119048	0.749126	0.969
	REACTOME_METABOLISM_OF_COFACTORS	19	0.638332	1.69473	0.0123457	0.496345	0.864
	REACTOME_SIGNALING_BY_ERBB2_ECD_MUTANTS	15	0.602858	1.7241	0.0138889	0.502599	0.789
	REACTOME_ER_QUALITY_CONTROL_COMPARTMENT_ERQC	20	0.565917	1.67492	0.0144628	0.549255	0.893
	REACTOME_CHOLESTEROL_BIOSYNTHESIS	24	0.729392	1.82017	0.015534	0.425199	0.532
	REACTOME_PEROXISOMAL_LIPID_METABOLISM	29	0.590193	1.7228	0.0160321	0.440522	0.793
	REACTOME_BRANCHED_CHAIN_AMINO_ACID_CATABOLISM	21	0.61436	1.70097	0.0194553	0.499172	0.845
	REACTOME_COPII_MEDIATED_VESICLE_TRANSPORT	66	0.453343	1.58134	0.0223577	0.783088	0.977
	REACTOME_N_GLYCAN_TRIMMING_IN_THE_ER_AND_CALNEXIN_CALRETICULIN_CYCLE	34	0.503223	1.64268	0.0239521	0.669651	0.939
	REACTOME_ZINC_TRANSPORTERS	17	0.535028	1.57742	0.0247934	0.773589	0.978
	REACTOME_VEGFR2_MEDIATED_VASCULAR_PERMEABILITY	26	0.459937	1.55232	0.0251451	0.767783	0.987
	REACTOME_ASPARAGINE_N_LINKED_GLYCOSYLATION	291	0.363525	1.53786	0.0301811	0.812169	0.99
	REACTOME_RAB_GERANYLGERANYLATION	61	0.427266	1.55233	0.030426	0.793342	0.987
	REACTOME_DRUG_ADME	77	0.392004	1.55373	0.0318725	0.812743	0.987
	REACTOME_CALNEXIN_CALRETICULIN_CYCLE	25	0.525639	1.56273	0.0323887	0.793764	0.986
	REACTOME_NRIF_SIGNALS_CELL_DEATH_FROM_THE_NUCLEUS	16	0.50578	1.57419	0.0342052	0.760526	0.98
	REACTOME_ERBB2_REGULATES_CELL_MOTILITY	15	0.566315	1.6037	0.0343434	0.7309	0.964
	REACTOME_SLC_MEDIATED_TRANSMEMBRANE_TRANSPORT	246	0.292257	1.37386	0.0345572	0.872386	0.999
	REACTOME_METABOLISM_OF_VITAMINS_AND_COFACTORS	174	0.322926	1.42945	0.0360169	0.895839	0.998
	REACTOME_ER_TO_GOLGI_ANTEROGRADE_TRANSPORT	149	0.369965	1.50031	0.0378486	0.898416	0.994
	REACTOME_TRANSPORT_TO_THE_GOLGI_AND_SUBSEQUENT_MODIFICATION	179	0.353658	1.46825	0.0441767	0.94683	0.998
	REACTOME_BILE_ACID_AND_BILE_SALT_METABOLISM	43	0.44275	1.49726	0.0443975	0.844031	0.995
	REACTOME_TIGHT_JUNCTION_INTERACTIONS	27	0.518448	1.62393	0.0459082	0.69209	0.951
	REACTOME_CONSTITUTIVE_SIGNALING_BY_LIGAND_RESPONSIVE_EGFR_CANCER_VARIANTS	19	0.465566	1.46226	0.0490196	0.932159	0.998
	REACTOME_ENERGY_DEPENDENT_REGULATION_OF_MTOR_BY_LKB1_AMPK	27	0.447802	1.48345	0.0490798	0.891334	0.997
GSE80999	REACTOME_SPHINGOLIPID_DE_NOVO_BIOSYNTHESIS	41	0.532785	1.877	0	1	0.386
	REACTOME_FORMATION_OF_INCISION_COMPLEX_IN_GG_NER	42	0.58646	1.80643	0.00408163	0.735803	0.586
	REACTOME_CHROMATIN_MODIFYING_ENZYMES	183	0.469967	1.7784	0.00609756	0.798007	0.666
	REACTOME_HATS_ACETYLATE_HISTONES	69	0.533859	1.76427	0.00621118	0.574267	0.7
	REACTOME_SUMOYLATION_OF_TRANSCRIPTION_COFACTORS	42	0.569937	1.82194	0.00626305	0.825146	0.539
	REACTOME_SUMOYLATION_OF_TRANSCRIPTION_FACTORS	20	0.580237	1.77234	0.00641026	0.606213	0.681
	REACTOME_DISEASES_ASSOCIATED_WITH_N_GLYCOSYLATION_OF_PROTEINS	20	0.683369	1.77664	0.00826446	0.675526	0.668
	REACTOME_SPHINGOLIPID_METABOLISM	84	0.442942	1.68831	0.00992064	0.755867	0.867
	REACTOME_PHASE_II_CONJUGATION_OF_COMPOUNDS	96	0.434333	1.6903	0.0100604	0.812089	0.863
	REACTOME_PEROXISOMAL_LIPID_METABOLISM	29	0.612312	1.71206	0.0116732	0.739829	0.822
	REACTOME_ACTIVATION_OF_ANTERIOR_HOX_GENES_IN_HINDBRAIN_DEVELOPMENT_DURING_EARLY_EMBRYOGENESIS	58	0.469061	1.71555	0.0118577	0.797564	0.812
	REACTOME_HDMS_DEMETHYLATE_HISTONES	21	0.611338	1.8307	0.0123457	1	0.509
	REACTOME_ZINC_TRANSPORTERS	17	0.621826	1.67887	0.0123457	0.750454	0.88
	REACTOME_ER_QUALITY_CONTROL_COMPARTMENT_ERQC	20	0.617052	1.67502	0.0147368	0.670454	0.884
	REACTOME_RNA_POLYMERASE_II_TRANSCRIBES_SNRNA_GENES	70	0.486743	1.6651	0.0192678	0.678749	0.897
	REACTOME_SYNTHESIS_OF_PIPS_AT_THE_GOLGI_MEMBRANE	18	0.611438	1.67828	0.0205339	0.700397	0.881
	REACTOME_ORGANELLE_BIOGENESIS_AND_MAINTENANCE	258	0.410766	1.59545	0.0220441	0.643814	0.96
	REACTOME_NEGATIVE_EPIGENETIC_REGULATION_OF_RRNA_EXPRESSION	45	0.527232	1.61436	0.0227273	0.634379	0.939
	REACTOME_PHOSPHOLIPID_METABOLISM	197	0.320228	1.45601	0.0257426	0.601515	0.997
	REACTOME_FORMATION_OF_RNA_POL_II_ELONGATION_COMPLEX	49	0.542545	1.66016	0.026	0.664169	0.902
	REACTOME_N_GLYCAN_TRIMMING_IN_THE_ER_AND_CALNEXIN_CALRETICULIN_CYCLE	34	0.538484	1.62503	0.0274841	0.636355	0.928
	REACTOME_BBSOME_MEDIATED_CARGO_TARGETING_TO_CILIUM	23	0.579111	1.61122	0.0275591	0.6223	0.941
	REACTOME_CILIUM_ASSEMBLY	188	0.435388	1.59501	0.027668	0.623684	0.96
	REACTOME_CHOLESTEROL_BIOSYNTHESIS	25	0.672491	1.64033	0.0297619	0.653983	0.914
	REACTOME_RNA_POLYMERASE_II_PRE_TRANSCRIPTION_EVENTS	72	0.484796	1.58713	0.030426	0.596718	0.964
	REACTOME_SUMOYLATION	167	0.40561	1.53783	0.0311203	0.642194	0.979
	REACTOME_RUNX1_INTERACTS_WITH_CO_FACTORS_WHOSE_PRECISE_EFFECT_ON_RUNX1_TARGETS_IS_NOT_KNOWN	37	0.45069	1.54793	0.0346939	0.633392	0.979
	REACTOME_MITOCHONDRIAL_TRNA_AMINOACYLATION	18	0.633251	1.6248	0.0348837	0.611015	0.928
	REACTOME_REGULATION_OF_CHOLESTEROL_BIOSYNTHESIS_BY_SREBP_SREBF	53	0.497215	1.59169	0.0356436	0.597295	0.961
	REACTOME_VITAMIN_B5_PANTOTHENATE_METABOLISM	17	0.543171	1.53274	0.0387755	0.617418	0.979
	REACTOME_NRIF_SIGNALS_CELL_DEATH_FROM_THE_NUCLEUS	16	0.605368	1.59773	0.0393375	0.656546	0.958
	REACTOME_RETROGRADE_TRANSPORT_AT_THE_TRANS_GOLGI_NETWORK	47	0.464007	1.53156	0.04	0.594491	0.98
	REACTOME_SYNTHESIS_OF_GLYCOSYLPHOSPHATIDYLINOSITOL_GPI	18	0.65663	1.58016	0.0403846	0.588229	0.968
	REACTOME_METAL_ION_SLC_TRANSPORTERS	26	0.52539	1.59296	0.0409836	0.612033	0.961
	REACTOME_FORMATION_OF_THE_BETA_CATENIN_TCF_TRANSACTIVATING_COMPLEX	30	0.420125	1.46054	0.0425963	0.595531	0.997
	REACTOME_GLOBAL_GENOME_NUCLEOTIDE_EXCISION_REPAIR_GG_NER	83	0.520586	1.6487	0.0438247	0.681851	0.91
	REACTOME_RND2_GTPASE_CYCLE	42	0.406471	1.45239	0.0440882	0.596436	0.997
	REACTOME_PEROXISOMAL_PROTEIN_IMPORT	62	0.505773	1.63546	0.045098	0.646342	0.921
	REACTOME_INTRA_GOLGI_TRAFFIC	42	0.418202	1.49802	0.0455446	0.565554	0.995
	REACTOME_NUCLEOTIDE_EXCISION_REPAIR	108	0.500972	1.63165	0.0473373	0.635454	0.926
GSE27830	REACTOME_SPHINGOLIPID_DE_NOVO_BIOSYNTHESIS	39	0.567811	1.89439	0.00191939	0.468793	0.379
	REACTOME_PHASE_II_CONJUGATION_OF_COMPOUNDS	86	0.428568	1.68824	0.00366972	0.685422	0.901
	REACTOME_COPII_MEDIATED_VESICLE_TRANSPORT	67	0.448487	1.69849	0.00531915	1	0.89
	REACTOME_PEROXISOMAL_PROTEIN_IMPORT	60	0.466133	1.6885	0.00735294	0.854492	0.901
	REACTOME_DEFECTIVE_C1GALT1C1_CAUSES_TNPS	15	0.664329	1.78976	0.00877193	0.691662	0.706
	REACTOME_ASPARAGINE_N_LINKED_GLYCOSYLATION	287	0.343412	1.50845	0.0222222	0.743024	0.996
	REACTOME_PEROXISOMAL_LIPID_METABOLISM	29	0.529721	1.63134	0.0250965	0.884514	0.958
	REACTOME_PARACETAMOL_ADME	25	0.502852	1.60108	0.028463	0.596234	0.981
	REACTOME_AFLATOXIN_ACTIVATION_AND_DETOXIFICATION	18	0.559401	1.61042	0.0314815	0.615884	0.98
	REACTOME_ER_TO_GOLGI_ANTEROGRADE_TRANSPORT	148	0.363592	1.51775	0.0315789	0.804099	0.996
	REACTOME_SYNTHESIS_OF_GLYCOSYLPHOSPHATIDYLINOSITOL_GPI	17	0.63088	1.61235	0.0316832	0.674246	0.978
	REACTOME_SPHINGOLIPID_METABOLISM	78	0.408809	1.54979	0.0342205	0.709648	0.994
	REACTOME_METABOLISM_OF_COFACTORS	19	0.567097	1.61918	0.0364683	0.72444	0.973
	REACTOME_TRANSPORT_TO_THE_GOLGI_AND_SUBSEQUENT_MODIFICATION	177	0.333855	1.42705	0.0401396	0.850148	1
	REACTOME_INTRA_GOLGI_TRAFFIC	42	0.43914	1.50953	0.0408163	0.7877	0.996
	REACTOME_CLASS_I_PEROXISOMAL_MEMBRANE_PROTEIN_IMPORT	20	0.602019	1.62259	0.0438247	0.807422	0.969
	REACTOME_BRANCHED_CHAIN_AMINO_ACID_CATABOLISM	21	0.567522	1.56269	0.0459082	0.707158	0.992
GSE22219	REACTOME_BETA_CATENIN_PHOSPHORYLATION_CASCADE	16	0.763837	2.09293	0	0.0510008	0.033
	REACTOME_DEADENYLATION_OF_MRNA	15	0.744033	1.84169	0	0.416086	0.454
	REACTOME_MAPK_TARGETS_NUCLEAR_EVENTS_MEDIATED_BY_MAP_KINASES	31	0.554254	1.83078	0	0.335642	0.491
	REACTOME_TRANSPORT_TO_THE_GOLGI_AND_SUBSEQUENT_MODIFICATION	117	0.48695	1.80633	0	0.280223	0.57
	REACTOME_SUMOYLATION_OF_TRANSCRIPTION_COFACTORS	32	0.605827	1.91645	0.00192678	0.442455	0.269
	REACTOME_BBSOME_MEDIATED_CARGO_TARGETING_TO_CILIUM	17	0.670811	1.82367	0.00193424	0.28586	0.514
	REACTOME_BRANCHED_CHAIN_AMINO_ACID_CATABOLISM	18	0.734256	1.86268	0.00200803	0.552017	0.406
	REACTOME_DISASSEMBLY_OF_THE_DESTRUCTION_COMPLEX_AND_RECRUITMENT_OF_AXIN_TO_THE_MEMBRANE	30	0.521651	1.76471	0.00206612	0.311865	0.678
	REACTOME_PEROXISOMAL_PROTEIN_IMPORT	49	0.503944	1.78158	0.00207469	0.284803	0.631
	REACTOME_INTERLEUKIN_17_SIGNALING	61	0.448575	1.72653	0.00210526	0.331315	0.771
	REACTOME_ER_TO_GOLGI_ANTEROGRADE_TRANSPORT	94	0.501078	1.80578	0.0021097	0.258164	0.571
	REACTOME_SYNTHESIS_OF_PIPS_AT_THE_PLASMA_MEMBRANE	39	0.524743	1.82629	0.00212314	0.309998	0.506
	REACTOME_INTRA_GOLGI_TRAFFIC	32	0.644767	1.83336	0.00386847	0.381656	0.484
	REACTOME_RHOV_GTPASE_CYCLE	29	0.543087	1.72826	0.0040568	0.342339	0.764
	REACTOME_MEMBRANE_TRAFFICKING	406	0.37803	1.67534	0.00409836	0.384856	0.88
	REACTOME_PI_METABOLISM	50	0.476486	1.73764	0.00410678	0.350893	0.737
	REACTOME_VESICLE_MEDIATED_TRANSPORT	440	0.351717	1.56908	0.00411523	0.530516	0.977
	REACTOME_SIGNALING_BY_WNT_IN_CANCER	31	0.535309	1.80929	0.004158	0.300481	0.561
	REACTOME_COPII_MEDIATED_VESICLE_TRANSPORT	42	0.521871	1.79217	0.00429185	0.274405	0.596
	REACTOME_ORGANELLE_BIOGENESIS_AND_MAINTENANCE	125	0.369264	1.53854	0.00772201	0.485472	0.985
	REACTOME_TRANSLOCATION_OF_SLC2A4_GLUT4_TO_THE_PLASMA_MEMBRANE	41	0.486692	1.66961	0.00813008	0.388344	0.889
	REACTOME_RHOBTB1_GTPASE_CYCLE	17	0.646074	1.73046	0.00963391	0.353679	0.757
	REACTOME_RHOBTB_GTPASE_CYCLE	25	0.598028	1.75862	0.00998004	0.308418	0.691
	REACTOME_INTRA_GOLGI_AND_RETROGRADE_GOLGI_TO_ER_TRAFFIC	126	0.463965	1.70731	0.0101626	0.339271	0.815
	REACTOME_FORMATION_OF_INCISION_COMPLEX_IN_GG_NER	36	0.582353	1.7091	0.0116959	0.34934	0.81
	REACTOME_SUMOYLATION	129	0.417642	1.66244	0.0119522	0.394241	0.9
	REACTOME_RETROGRADE_TRANSPORT_AT_THE_TRANS_GOLGI_NETWORK	38	0.575452	1.85145	0.0120724	0.471668	0.434
	REACTOME_CARGO_CONCENTRATION_IN_THE_ER	24	0.523535	1.65001	0.012959	0.402527	0.92
	REACTOME_CIRCADIAN_CLOCK	53	0.413811	1.57532	0.0143443	0.523446	0.975
	REACTOME_RHOG_GTPASE_CYCLE	54	0.446768	1.64537	0.0144928	0.403246	0.923
	REACTOME_PEROXISOMAL_LIPID_METABOLISM	21	0.612408	1.72255	0.015534	0.327358	0.788
	REACTOME_CARGO_TRAFFICKING_TO_THE_PERICILIARY_MEMBRANE	31	0.530477	1.64469	0.015625	0.392696	0.923
	REACTOME_COPI_MEDIATED_ANTEROGRADE_TRANSPORT	64	0.496396	1.68722	0.0162933	0.365131	0.85
	REACTOME_ASPARAGINE_N_LINKED_GLYCOSYLATION	186	0.431351	1.60881	0.0208333	0.441249	0.954
	REACTOME_APOPTOTIC_CLEAVAGE_OF_CELLULAR_PROTEINS	34	0.48685	1.60904	0.0217391	0.452913	0.954
	REACTOME_ERK_MAPK_TARGETS	22	0.511833	1.62405	0.0220441	0.444246	0.947
	REACTOME_HSP90_CHAPERONE_CYCLE_FOR_STEROID_HORMONE_RECEPTORS_SHR_IN_THE_PRESENCE_OF_LIGAND	27	0.61145	1.69654	0.022541	0.353796	0.839
	REACTOME_DARPP_32_EVENTS	24	0.484194	1.50633	0.0288066	0.465128	0.992
	REACTOME_GLYCOGEN_METABOLISM	24	0.48319	1.55788	0.0296443	0.519386	0.979
	REACTOME_NEGATIVE_REGULATION_OF_MAPK_PATHWAY	39	0.449049	1.51494	0.029661	0.485379	0.991
	REACTOME_RAB_GEFS_EXCHANGE_GTP_FOR_GDP_ON_RABS	46	0.428889	1.53412	0.0301205	0.471573	0.986
	REACTOME_FOXO_MEDIATED_TRANSCRIPTION	49	0.400569	1.51436	0.0313152	0.479046	0.991
	REACTOME_RND2_GTPASE_CYCLE	32	0.447953	1.5545	0.0316206	0.518451	0.98
	REACTOME_GOLGI_ASSOCIATED_VESICLE_BIOGENESIS	43	0.446667	1.56305	0.034	0.525885	0.978
	REACTOME_SARS_COV_1_INFECTION	24	0.528013	1.62086	0.034413	0.441422	0.95
	REACTOME_TRANS_GOLGI_NETWORK_VESICLE_BUDDING	55	0.428772	1.5542	0.0350195	0.508402	0.98
	REACTOME_APOPTOTIC_EXECUTION_PHASE	42	0.457023	1.5633	0.0361702	0.537771	0.978
	REACTOME_RNA_POLYMERASE_I_TRANSCRIPTION	37	0.50086	1.54	0.0366089	0.490386	0.984
	REACTOME_PHASE_II_CONJUGATION_OF_COMPOUNDS	76	0.384954	1.53324	0.0378486	0.465795	0.986
	REACTOME_SLC_TRANSPORTER_DISORDERS	80	0.329033	1.37363	0.0382979	0.540469	1
	REACTOME_RAB_GERANYLGERANYLATION	52	0.415951	1.48441	0.039501	0.46437	0.995
	REACTOME_CILIUM_ASSEMBLY	75	0.390822	1.4741	0.04	0.467565	0.997
	REACTOME_PHOSPHOLIPID_METABOLISM	119	0.317784	1.40854	0.0402414	0.503044	1
	REACTOME_MTOR_SIGNALLING	27	0.500693	1.53594	0.0406504	0.475328	0.986
	REACTOME_MITOTIC_PROPHASE	51	0.477623	1.58683	0.0411523	0.497458	0.968
	REACTOME_TOLL_LIKE_RECEPTOR_9_TLR9_CASCADE	86	0.38356	1.47194	0.0411523	0.467145	0.997
	REACTOME_RNA_POLYMERASE_I_TRANSCRIPTION_INITIATION	34	0.507649	1.51496	0.0428016	0.493407	0.991
	REACTOME_TRANSLATION_OF_SARSCOV2_STRUCTURAL_PROTEINS	30	0.502698	1.54438	0.0429448	0.486988	0.982
	REACTOME_DOWNREGULATION_OF_ERBB2_SIGNALING	25	0.428085	1.50135	0.0443975	0.457923	0.993
	REACTOME_RAF_ACTIVATION	30	0.503443	1.52809	0.0446247	0.471805	0.987
	REACTOME_SUMOYLATION_OF_RNA_BINDING_PROTEINS	29	0.538633	1.65728	0.0446602	0.395288	0.91
	REACTOME_SIGNALING_BY_PTK6	45	0.390359	1.46187	0.045929	0.470432	0.998
	REACTOME_RND3_GTPASE_CYCLE	30	0.452891	1.48965	0.0473251	0.46302	0.995
	REACTOME_SIGNALING_BY_MET	74	0.407102	1.47659	0.0477137	0.473059	0.997
	REACTOME_RAF_INDEPENDENT_MAPK1_3_ACTIVATION	22	0.533208	1.55301	0.0477178	0.50129	0.981
	REACTOME_ENERGY_DEPENDENT_REGULATION_OF_MTOR_BY_LKB1_AMPK	16	0.528306	1.50836	0.0479042	0.465885	0.992
	REACTOME_SUMOYLATION_OF_TRANSCRIPTION_FACTORS	15	0.504742	1.49087	0.0480962	0.472351	0.994
	REACTOME_SIGNALING_BY_ERBB2_IN_CANCER	21	0.44834	1.50204	0.0483871	0.462857	0.993
	REACTOME_REGULATION_OF_PTEN_GENE_TRANSCRIPTION	41	0.441597	1.49465	0.0491159	0.469372	0.994
GSE19783	REACTOME_PEROXISOMAL_PROTEIN_IMPORT	63	0.583588	1.9621	0	0.428977	0.211
	REACTOME_PHASE_II_CONJUGATION_OF_COMPOUNDS	95	0.503733	1.88639	0	0.346732	0.381
	REACTOME_RETROGRADE_TRANSPORT_AT_THE_TRANS_GOLGI_NETWORK	47	0.532158	1.82029	0	0.445792	0.59
	REACTOME_INTRA_GOLGI_TRAFFIC	41	0.544868	1.95637	0.002079	0.224348	0.218
	REACTOME_SPHINGOLIPID_DE_NOVO_BIOSYNTHESIS	38	0.506848	1.77122	0.00612245	0.454292	0.725
	REACTOME_ER_QUALITY_CONTROL_COMPARTMENT_ERQC	20	0.595086	1.7989	0.00619835	0.463393	0.65
	REACTOME_ASPARAGINE_N_LINKED_GLYCOSYLATION	295	0.415697	1.70564	0.00625	0.536203	0.866
	REACTOME_PEROXISOMAL_LIPID_METABOLISM	28	0.600937	1.77425	0.00788955	0.503785	0.718
	REACTOME_AFLATOXIN_ACTIVATION_AND_DETOXIFICATION	19	0.63098	1.82569	0.0094518	0.52526	0.57
	REACTOME_CYTOSOLIC_SULFONATION_OF_SMALL_MOLECULES	21	0.526799	1.70332	0.00967118	0.504501	0.871
	REACTOME_FATTY_ACID_METABOLISM	167	0.420738	1.71732	0.00992064	0.531483	0.847
	REACTOME_VITAMIN_B5_PANTOTHENATE_METABOLISM	17	0.595128	1.76111	0.0123203	0.443041	0.752
	REACTOME_CALNEXIN_CALRETICULIN_CYCLE	25	0.545844	1.70303	0.0125261	0.469912	0.871
	REACTOME_PARACETAMOL_ADME	25	0.55262	1.70048	0.013308	0.447479	0.874
	REACTOME_BIOSYNTHESIS_OF_THE_N_GLYCAN_PRECURSOR_DOLICHOL_LIPID_LINKED_OLIGOSACCHARIDE_LLO_AND_TRANSFER_TO_A_NASCENT_PROTEIN	74	0.485014	1.72324	0.0134615	0.556203	0.842
	REACTOME_DRUG_ADME	87	0.420624	1.63066	0.0150094	0.597427	0.953
	REACTOME_GOLGI_ASSOCIATED_VESICLE_BIOGENESIS	53	0.490981	1.6862	0.0221328	0.443821	0.894
	REACTOME_N_GLYCAN_TRIMMING_IN_THE_ER_AND_CALNEXIN_CALRETICULIN_CYCLE	34	0.508248	1.6487	0.0234043	0.552698	0.938
	REACTOME_GLUTATHIONE_CONJUGATION	35	0.557847	1.69954	0.0235294	0.422622	0.874
	REACTOME_NUCLEOTIDE_CATABOLISM	32	0.448569	1.59219	0.0237154	0.568409	0.976
	REACTOME_PROTEIN_LOCALIZATION	151	0.415746	1.6254	0.0262626	0.589813	0.953
	REACTOME_DARPP_32_EVENTS	24	0.495119	1.58592	0.0277778	0.570899	0.977
	REACTOME_METABOLISM_OF_PORPHYRINS	25	0.520887	1.60839	0.0300601	0.576507	0.971
	REACTOME_ER_TO_GOLGI_ANTEROGRADE_TRANSPORT	150	0.415315	1.61558	0.0306122	0.573382	0.964
	REACTOME_TRANSPORT_TO_THE_GOLGI_AND_SUBSEQUENT_MODIFICATION	180	0.392205	1.58512	0.0308642	0.53401	0.977
	REACTOME_GLUCAGON_LIKE_PEPTIDE_1_GLP1_REGULATES_INSULIN_SECRETION	42	0.381382	1.45567	0.034749	0.67998	0.997
	REACTOME_TRANS_GOLGI_NETWORK_VESICLE_BUDDING	68	0.454051	1.6249	0.0349076	0.564072	0.954
	REACTOME_BIOLOGICAL_OXIDATIONS	200	0.339577	1.44478	0.035316	0.653039	0.998
	REACTOME_NOTCH2_ACTIVATION_AND_TRANSMISSION_OF_SIGNAL_TO_THE_NUCLEUS	21	0.492913	1.54101	0.040568	0.582188	0.988
	REACTOME_COPII_MEDIATED_VESICLE_TRANSPORT	67	0.43661	1.56699	0.0406504	0.560662	0.982
	REACTOME_CARGO_CONCENTRATION_IN_THE_ER	32	0.489567	1.58522	0.0428571	0.55278	0.977
	REACTOME_ASPIRIN_ADME	35	0.529101	1.60401	0.0430528	0.545679	0.973
	REACTOME_ARACHIDONIC_ACID_METABOLISM	57	0.414405	1.49848	0.0430528	0.625957	0.995
	REACTOME_SPHINGOLIPID_METABOLISM	80	0.402297	1.52495	0.0437376	0.576434	0.992
	REACTOME_ABC_TRANSPORTERS_IN_LIPID_HOMEOSTASIS	18	0.552196	1.55321	0.0438247	0.59239	0.986
	REACTOME_BETA_CATENIN_PHOSPHORYLATION_CASCADE	16	0.578258	1.60772	0.0440882	0.554529	0.971
	REACTOME_METABOLISM_OF_STEROIDS	144	0.341134	1.44347	0.0453649	0.645309	0.998
	REACTOME_SUMOYLATION_OF_TRANSCRIPTION_FACTORS	20	0.468067	1.52885	0.0489796	0.577686	0.992
GSE26639	REACTOME_SPHINGOLIPID_DE_NOVO_BIOSYNTHESIS	39	0.515624	1.75898	0.00798403	1	0.683
	REACTOME_METAL_ION_SLC_TRANSPORTERS	26	0.535728	1.67528	0.0198807	1	0.856
	REACTOME_CARGO_CONCENTRATION_IN_THE_ER	33	0.504998	1.59752	0.0314961	1	0.942
	REACTOME_SIGNALING_BY_HIPPO	20	0.600624	1.6524	0.0368764	1	0.884
	REACTOME_MITOCHONDRIAL_FATTY_ACID_BETA_OXIDATION	31	0.522951	1.58582	0.0438413	1	0.953
	REACTOME_INTRA_GOLGI_TRAFFIC	42	0.470624	1.50775	0.0443548	1	0.991
	REACTOME_PEROXISOMAL_PROTEIN_IMPORT	60	0.418832	1.49921	0.0470348	1	0.993
	REACTOME_RETROGRADE_TRANSPORT_AT_THE_TRANS_GOLGI_NETWORK	47	0.468547	1.50817	0.0475207	1	0.991
GSE36774	REACTOME_RETROGRADE_TRANSPORT_AT_THE_TRANS_GOLGI_NETWORK	47	0.622853	1.88429	0	0.441466	0.337
	REACTOME_INTRA_GOLGI_TRAFFIC	42	0.587807	1.8727	0	0.332101	0.356
	REACTOME_BRANCHED_CHAIN_AMINO_ACID_CATABOLISM	21	0.716494	1.91257	0.00198807	0.60391	0.261
	REACTOME_PEROXISOMAL_LIPID_METABOLISM	29	0.64285	1.87062	0.00596422	0.255647	0.362
	REACTOME_COPII_MEDIATED_VESICLE_TRANSPORT	67	0.504067	1.67895	0.00803213	1	0.857
	REACTOME_DOWNREGULATION_OF_ERBB2_SIGNALING	28	0.537519	1.70809	0.00961539	1	0.786
	REACTOME_SYNTHESIS_OF_PIPS_AT_THE_PLASMA_MEMBRANE	50	0.487104	1.66611	0.015873	1	0.878
	REACTOME_ER_QUALITY_CONTROL_COMPARTMENT_ERQC	19	0.587062	1.61332	0.027833	1	0.926
	REACTOME_MAP3K8_TPL2_DEPENDENT_MAPK1_3_ACTIVATION	16	0.62827	1.62397	0.0283554	1	0.917
	REACTOME_SIGNALING_BY_ERBB2	48	0.409307	1.48139	0.0339321	1	0.993
	REACTOME_PEROXISOMAL_PROTEIN_IMPORT	60	0.492845	1.62089	0.0340681	1	0.919
	REACTOME_ER_TO_GOLGI_ANTEROGRADE_TRANSPORT	148	0.397889	1.49053	0.0368098	1	0.992
	REACTOME_RHOB_GTPASE_CYCLE	67	0.379348	1.45709	0.044316	1	0.995
	REACTOME_CARGO_CONCENTRATION_IN_THE_ER	33	0.472373	1.5273	0.0446602	1	0.984
	REACTOME_SIGNALING_BY_ERBB2_IN_CANCER	25	0.477295	1.52507	0.0458167	1	0.985
	REACTOME_SPHINGOLIPID_DE_NOVO_BIOSYNTHESIS	39	0.427374	1.43931	0.0470588	1	0.997
	REACTOME_FLT3_SIGNALING_IN_DISEASE	27	0.447652	1.47701	0.0491803	1	0.993
GSE76275	REACTOME_METABOLISM_OF_STEROIDS	145	0.424524	1.74964	0.00200401	1	0.678
	REACTOME_DOWNREGULATION_OF_ERBB2_SIGNALING	28	0.522003	1.75633	0.00596422	1	0.664
	REACTOME_PHASE_II_CONJUGATION_OF_COMPOUNDS	86	0.449132	1.7321	0.00796813	1	0.716
	REACTOME_REGULATION_OF_CHOLESTEROL_BIOSYNTHESIS_BY_SREBP_SREBF	54	0.532457	1.76867	0.00996016	1	0.634
	REACTOME_SPHINGOLIPID_DE_NOVO_BIOSYNTHESIS	39	0.55542	1.8087	0.0116505	1	0.539
	REACTOME_ACTIVATION_OF_GENE_EXPRESSION_BY_SREBF_SREBP	41	0.540767	1.72836	0.0120482	1	0.72
	REACTOME_PEROXISOMAL_LIPID_METABOLISM	29	0.604228	1.77347	0.013308	1	0.619
	REACTOME_DEADENYLATION_OF_MRNA	21	0.629318	1.69436	0.015444	1	0.774
	REACTOME_SUMOYLATION_OF_TRANSCRIPTION_FACTORS	19	0.574434	1.69985	0.0176125	1	0.767
	REACTOME_REGULATION_OF_TP53_EXPRESSION_AND_DEGRADATION	37	0.465657	1.58917	0.0209125	1	0.894
	REACTOME_SYNTHESIS_OF_GLYCOSYLPHOSPHATIDYLINOSITOL_GPI	17	0.651222	1.62521	0.021611	1	0.855
	REACTOME_PEROXISOMAL_PROTEIN_IMPORT	60	0.52594	1.73859	0.0237624	1	0.698
	REACTOME_METABOLISM_OF_COFACTORS	19	0.611566	1.67008	0.0240964	1	0.803
	REACTOME_CHOLESTEROL_BIOSYNTHESIS	25	0.638573	1.65971	0.026749	1	0.819
	REACTOME_VITAMIN_B5_PANTOTHENATE_METABOLISM	17	0.553625	1.58025	0.0275049	1	0.902
	REACTOME_SIGNALING_BY_CTNNB1_PHOSPHO_SITE_MUTANTS	15	0.599206	1.61277	0.0283401	1	0.869
	REACTOME_SIGNALING_BY_ERBB2_IN_CANCER	25	0.488387	1.58711	0.0289256	1	0.897
	REACTOME_CYTOSOLIC_SULFONATION_OF_SMALL_MOLECULES	19	0.533195	1.61939	0.0303644	1	0.865
	REACTOME_COPII_MEDIATED_VESICLE_TRANSPORT	67	0.467411	1.61448	0.0335306	1	0.868
	REACTOME_SPHINGOLIPID_METABOLISM	78	0.44589	1.58901	0.0345528	1	0.894
	REACTOME_SHC1_EVENTS_IN_ERBB2_SIGNALING	22	0.466034	1.54224	0.0351562	1	0.923
	REACTOME_CALNEXIN_CALRETICULIN_CYCLE	24	0.567335	1.61522	0.0362595	1	0.868
	REACTOME_INTERCONVERSION_OF_NUCLEOTIDE_DI_AND_TRIPHOSPHATES	27	0.532173	1.60302	0.0367505	1	0.88
	REACTOME_RND2_GTPASE_CYCLE	41	0.436941	1.49663	0.0368932	1	0.95
	REACTOME_RETROGRADE_TRANSPORT_AT_THE_TRANS_GOLGI_NETWORK	47	0.458027	1.52492	0.0383877	1	0.939
	REACTOME_NUCLEOTIDE_CATABOLISM	33	0.424858	1.48234	0.0386965	1	0.958
	REACTOME_SIGNALING_BY_ERBB2	48	0.396674	1.4893	0.0389864	1	0.953
	REACTOME_GOLGI_ASSOCIATED_VESICLE_BIOGENESIS	54	0.457803	1.5613	0.0414201	1	0.914
	REACTOME_TRANSPORT_OF_INORGANIC_CATIONS_ANIONS_AND_AMINO_ACIDS_OLIGOPEPTIDES	103	0.344399	1.43769	0.0427699	1	0.974
	REACTOME_MISCELLANEOUS_TRANSPORT_AND_BINDING_EVENTS	23	0.475397	1.50517	0.043152	1	0.947
	REACTOME_ACTIVATION_OF_ANTERIOR_HOX_GENES_IN_HINDBRAIN_DEVELOPMENT_DURING_EARLY_EMBRYOGENESIS	60	0.409721	1.51367	0.0439122	1	0.946
	REACTOME_RAB_GERANYLGERANYLATION	60	0.417945	1.52091	0.0441767	1	0.941
	REACTOME_PARACETAMOL_ADME	25	0.488463	1.50921	0.0474308	1	0.947
	REACTOME_GRB2_EVENTS_IN_ERBB2_SIGNALING	16	0.480537	1.4624	0.0494297	1	0.968
GSE59590	REACTOME_SUMOYLATION_OF_TRANSCRIPTION_FACTORS	20	0.604528	1.84063	0	1	0.486
	REACTOME_RAB_GERANYLGERANYLATION	61	0.455761	1.78079	0.00195312	0.732256	0.665
	REACTOME_SPHINGOLIPID_DE_NOVO_BIOSYNTHESIS	40	0.504461	1.78125	0.00589391	1	0.664
	REACTOME_ESTROGEN_DEPENDENT_GENE_EXPRESSION	84	0.431459	1.60827	0.0184426	1	0.971
	REACTOME_PEROXISOMAL_LIPID_METABOLISM	27	0.614095	1.71703	0.019305	0.98499	0.832
	REACTOME_PI3K_EVENTS_IN_ERBB2_SIGNALING	16	0.547839	1.60538	0.0225141	1	0.973
	REACTOME_PEROXISOMAL_PROTEIN_IMPORT	62	0.494763	1.6234	0.0228571	1	0.959
	REACTOME_TRANSCRIPTIONAL_REGULATION_BY_THE_AP_2_TFAP2_FAMILY_OF_TRANSCRIPTION_FACTORS	36	0.454031	1.50472	0.0298805	1	0.998
	REACTOME_ESR_MEDIATED_SIGNALING	155	0.309543	1.42941	0.0321932	1	1
	REACTOME_GLUCURONIDATION	23	0.588797	1.66641	0.0333988	1	0.909
	REACTOME_INTRA_GOLGI_TRAFFIC	42	0.453993	1.57276	0.0338645	1	0.987
	REACTOME_DEADENYLATION_OF_MRNA	20	0.536411	1.55567	0.0400802	1	0.993
	REACTOME_RHOV_GTPASE_CYCLE	37	0.404913	1.4651	0.0402414	1	0.999
	REACTOME_HDACS_DEACETYLATE_HISTONES	32	0.485335	1.53116	0.0420842	1	0.996
GSE31448	REACTOME_BRANCHED_CHAIN_AMINO_ACID_CATABOLISM	21	0.699314	1.86026	0	1	0.37
	REACTOME_PEROXISOMAL_PROTEIN_IMPORT	60	0.55053	1.80638	0	1	0.516
	REACTOME_CLASS_I_PEROXISOMAL_MEMBRANE_PROTEIN_IMPORT	20	0.725323	1.83453	0.0040568	1	0.448
	REACTOME_METABOLISM_OF_COFACTORS	19	0.649197	1.78136	0.00809717	0.974161	0.582
	REACTOME_SIGNALING_BY_ERBB2_IN_CANCER	25	0.55925	1.74916	0.00809717	0.668577	0.649
	REACTOME_SPHINGOLIPID_DE_NOVO_BIOSYNTHESIS	39	0.553415	1.77546	0.00831601	0.687776	0.596
	REACTOME_PI3K_EVENTS_IN_ERBB2_SIGNALING	16	0.615568	1.77586	0.0103734	0.821908	0.596
	REACTOME_FATTY_ACID_METABOLISM	159	0.396765	1.60763	0.0121704	1	0.892
	REACTOME_DEFECTS_IN_VITAMIN_AND_COFACTOR_METABOLISM	20	0.578147	1.6521	0.01417	1	0.832
	REACTOME_PEROXISOMAL_LIPID_METABOLISM	29	0.581341	1.76738	0.0142857	0.640295	0.615
	REACTOME_RAB_GERANYLGERANYLATION	60	0.492096	1.68085	0.0173745	0.980277	0.787
	REACTOME_SYNTHESIS_OF_GLYCOSYLPHOSPHATIDYLINOSITOL_GPI	17	0.653669	1.67315	0.0177165	0.949016	0.798
	REACTOME_VITAMIN_B5_PANTOTHENATE_METABOLISM	17	0.553428	1.58353	0.0220884	1	0.915
	REACTOME_RETROGRADE_TRANSPORT_AT_THE_TRANS_GOLGI_NETWORK	47	0.497706	1.59929	0.0263692	1	0.902
	REACTOME_INTRAFLAGELLAR_TRANSPORT	46	0.561824	1.7252	0.0271845	0.746138	0.705
	REACTOME_SPHINGOLIPID_METABOLISM	78	0.435683	1.56529	0.0282258	1	0.93
	REACTOME_INTRA_GOLGI_TRAFFIC	42	0.456717	1.55519	0.0318091	1	0.935
	REACTOME_ER_QUALITY_CONTROL_COMPARTMENT_ERQC	19	0.620434	1.61569	0.0342052	1	0.88
	REACTOME_DOWNREGULATION_OF_ERBB2_SIGNALING	28	0.455914	1.51522	0.0345528	0.969675	0.964
	REACTOME_SIGNALING_BY_ERBB2_ECD_MUTANTS	15	0.602197	1.59066	0.0385396	1	0.908
	REACTOME_INTRA_GOLGI_AND_RETROGRADE_GOLGI_TO_ER_TRAFFIC	193	0.414107	1.5441	0.0418327	1	0.941
GSE167213	REACTOME_VITAMIN_B5_PANTOTHENATE_METABOLISM	17	0.589209	1.61929	0.0198807	1	0.869
	REACTOME_SIGNALING_BY_CYTOSOLIC_FGFR1_FUSION_MUTANTS	16	0.682132	1.55985	0.0263692	1	0.936
	REACTOME_PI_METABOLISM	79	0.401377	1.47472	0.0350877	1	0.978
	REACTOME_SPHINGOLIPID_DE_NOVO_BIOSYNTHESIS	39	0.474048	1.54747	0.0353635	1	0.948
	REACTOME_SYNTHESIS_OF_PIPS_AT_THE_PLASMA_MEMBRANE	50	0.445361	1.50539	0.0371094	1	0.97
	REACTOME_GOLGI_ASSOCIATED_VESICLE_BIOGENESIS	54	0.536364	1.55748	0.0376984	1	0.936
	REACTOME_GENE_AND_PROTEIN_EXPRESSION_BY_JAK_STAT_SIGNALING_AFTER_INTERLEUKIN_12_STIMULATION	34	0.552644	1.53177	0.0406977	1	0.954
	REACTOME_N_GLYCAN_TRIMMING_IN_THE_ER_AND_CALNEXIN_CALRETICULIN_CYCLE	33	0.588113	1.54269	0.0435644	1	0.948
	REACTOME_INTERLEUKIN_12_SIGNALING	43	0.509505	1.49891	0.0449219	1	0.972
	REACTOME_RND1_GTPASE_CYCLE	41	0.436632	1.44822	0.0473373	1	0.988
	REACTOME_RHOF_GTPASE_CYCLE	41	0.53617	1.49007	0.0488281	1	0.977
GSE162228	REACTOME_RETROGRADE_TRANSPORT_AT_THE_TRANS_GOLGI_NETWORK	47	0.526794	1.82603	0.00199601	1	0.493
	REACTOME_VITAMIN_B5_PANTOTHENATE_METABOLISM	17	0.655562	1.82872	0.00200803	1	0.489
	REACTOME_RHOBTB2_GTPASE_CYCLE	20	0.636746	1.75726	0.00581395	1	0.679
	REACTOME_SIGNALING_BY_CTNNB1_PHOSPHO_SITE_MUTANTS	15	0.643024	1.75119	0.0100806	1	0.694
	REACTOME_PHASE_II_CONJUGATION_OF_COMPOUNDS	86	0.412534	1.66521	0.0121951	1	0.833
	REACTOME_BRANCHED_CHAIN_AMINO_ACID_CATABOLISM	21	0.653418	1.76659	0.0140845	1	0.654
	REACTOME_SIGNALING_BY_WNT_IN_CANCER	32	0.491831	1.61808	0.016	1	0.874
	REACTOME_SPHINGOLIPID_DE_NOVO_BIOSYNTHESIS	39	0.507736	1.66835	0.0201613	1	0.831
	REACTOME_ASPARAGINE_N_LINKED_GLYCOSYLATION	287	0.39386	1.6197	0.0290698	1	0.874
	REACTOME_METABOLISM_OF_STEROIDS	145	0.354972	1.4976	0.0295276	1	0.948
	REACTOME_INTRA_GOLGI_TRAFFIC	42	0.450454	1.56569	0.0360721	1	0.906
	REACTOME_BETA_CATENIN_PHOSPHORYLATION_CASCADE	17	0.573438	1.59341	0.0374016	1	0.893
	REACTOME_TRANSPORT_TO_THE_GOLGI_AND_SUBSEQUENT_MODIFICATION	177	0.384486	1.50765	0.0376984	1	0.939
	REACTOME_METABOLISM_OF_VITAMINS_AND_COFACTORS	179	0.325939	1.40579	0.0379242	1	0.973
	REACTOME_COPII_MEDIATED_VESICLE_TRANSPORT	67	0.435453	1.54274	0.0405405	1	0.921
	REACTOME_DEFECTS_IN_VITAMIN_AND_COFACTOR_METABOLISM	20	0.488029	1.49679	0.0431211	1	0.948
	REACTOME_NEGATIVE_REGULATION_OF_MAPK_PATHWAY	42	0.421242	1.46429	0.043222	1	0.96
	REACTOME_PEROXISOMAL_LIPID_METABOLISM	29	0.527573	1.56136	0.0443548	1	0.909
	REACTOME_SYNTHESIS_SECRETION_AND_INACTIVATION_OF_GLUCAGON_LIKE_PEPTIDE_1_GLP_1	20	0.47708	1.48522	0.0447154	1	0.954
	REACTOME_PEPTIDE_HORMONE_METABOLISM	80	0.373004	1.44689	0.0486815	1	0.964
GSE59198	REACTOME_BRANCHED_CHAIN_AMINO_ACID_CATABOLISM	21	0.701779	1.98528	0	0.39345	0.151
	REACTOME_PKMTS_METHYLATE_HISTONE_LYSINES	32	0.59566	1.91081	0	0.481675	0.299
	REACTOME_RMTS_METHYLATE_HISTONE_ARGININES	28	0.589395	1.79684	0.00194175	1	0.649
	REACTOME_SPHINGOLIPID_DE_NOVO_BIOSYNTHESIS	28	0.54065	1.70123	0.00575816	1	0.872
	REACTOME_CITRIC_ACID_CYCLE_TCA_CYCLE	18	0.644565	1.74457	0.00590551	1	0.791
	REACTOME_RETROGRADE_TRANSPORT_AT_THE_TRANS_GOLGI_NETWORK	42	0.504329	1.69712	0.00785855	1	0.876
	REACTOME_CIRCADIAN_CLOCK	61	0.410903	1.58171	0.0130112	1	0.982
	REACTOME_SIGNALING_BY_NUCLEAR_RECEPTORS	222	0.33268	1.49727	0.0148148	1	1
	REACTOME_ESR_MEDIATED_SIGNALING	151	0.392668	1.57437	0.0153257	1	0.989
	REACTOME_CHROMATIN_MODIFYING_ENZYMES	145	0.393628	1.57671	0.0155945	1	0.988
	REACTOME_ESTROGEN_DEPENDENT_GENE_EXPRESSION	81	0.500726	1.66638	0.0159363	1	0.906
	REACTOME_TBC_RABGAPS	44	0.427093	1.58882	0.0175781	1	0.979
	REACTOME_REGULATION_OF_CHOLESTEROL_BIOSYNTHESIS_BY_SREBP_SREBF	49	0.487071	1.69049	0.0178926	1	0.884
	REACTOME_HDACS_DEACETYLATE_HISTONES	31	0.510337	1.62128	0.0188324	1	0.956
	REACTOME_DEADENYLATION_OF_MRNA	21	0.580816	1.62859	0.0194932	1	0.945
	REACTOME_GLOBAL_GENOME_NUCLEOTIDE_EXCISION_REPAIR_GG_NER	81	0.444449	1.57181	0.022	1	0.99
	REACTOME_PYRUVATE_METABOLISM_AND_CITRIC_ACID_TCA_CYCLE	47	0.469492	1.58289	0.0234834	1	0.981
	REACTOME_TP53_REGULATES_TRANSCRIPTION_OF_GENES_INVOLVED_IN_CYTOCHROME_C_RELEASE	17	0.524909	1.61239	0.023622	1	0.963
	REACTOME_FORMATION_OF_INCISION_COMPLEX_IN_GG_NER	43	0.468741	1.61198	0.0248566	1	0.963
	REACTOME_REGULATION_OF_TP53_ACTIVITY_THROUGH_ACETYLATION	26	0.521051	1.58382	0.0263692	1	0.981
	REACTOME_SIGNALING_BY_PTK6	52	0.380984	1.4579	0.0273438	1	1
	REACTOME_SIGNALING_BY_NOTCH1	67	0.403933	1.51197	0.027881	1	1
	REACTOME_ANTIGEN_PROCESSING_UBIQUITINATION_PROTEASOME_DEGRADATION	281	0.318957	1.4224	0.0284091	0.976357	1
	REACTOME_ATTENUATION_PHASE	27	0.478074	1.54858	0.0310078	1	0.997
	REACTOME_E3_UBIQUITIN_LIGASES_UBIQUITINATE_TARGET_PROTEINS	41	0.529473	1.57801	0.0333333	1	0.986
	REACTOME_TRANSCRIPTIONAL_REGULATION_BY_VENTX	34	0.424447	1.50249	0.0336634	1	1
	REACTOME_REGULATION_OF_MECP2_EXPRESSION_AND_ACTIVITY	26	0.459756	1.48882	0.0350195	1	1
	REACTOME_ZINC_TRANSPORTERS	17	0.550497	1.56098	0.0352505	1	0.994
	REACTOME_SYNTHESIS_OF_PIPS_AT_THE_GOLGI_MEMBRANE	16	0.579765	1.63092	0.0362595	1	0.94
	REACTOME_TRANS_GOLGI_NETWORK_VESICLE_BUDDING	67	0.390768	1.4753	0.0368217	1	1
	REACTOME_BMAL1_CLOCK_NPAS2_ACTIVATES_CIRCADIAN_GENE_EXPRESSION	21	0.502288	1.55059	0.0379507	1	0.996
	REACTOME_NUCLEOTIDE_EXCISION_REPAIR	104	0.410099	1.50838	0.038835	1	1
	REACTOME_NOTCH1_INTRACELLULAR_DOMAIN_REGULATES_TRANSCRIPTION	44	0.428806	1.51474	0.0397727	1	0.999
	REACTOME_RHOG_GTPASE_CYCLE	65	0.380311	1.43244	0.0419048	0.956304	1
	REACTOME_DNA_DAMAGE_RECOGNITION_IN_GG_NER	36	0.459883	1.47195	0.0433925	1	1
	REACTOME_COPII_MEDIATED_VESICLE_TRANSPORT	63	0.414286	1.51258	0.0448343	1	1
	REACTOME_RAB_REGULATION_OF_TRAFFICKING	107	0.315955	1.38978	0.0458015	0.979886	1
	REACTOME_HSF1_DEPENDENT_TRANSACTIVATION	34	0.420163	1.44817	0.0466926	1	1
	REACTOME_NEDDYLATION	212	0.329061	1.40592	0.0471698	0.951264	1
	REACTOME_TP53_REGULATES_METABOLIC_GENES	65	0.40193	1.48291	0.0477099	1	1
	REACTOME_GLYCOGEN_METABOLISM	25	0.437466	1.44421	0.0482625	1	1
	REACTOME_CLASS_I_MHC_MEDIATED_ANTIGEN_PROCESSING_PRESENTATION	347	0.300362	1.35374	0.0491493	0.867652	1
GSE73235	REACTOME_FORMATION_OF_INCISION_COMPLEX_IN_GG_NER	43	0.590731	1.79877	0	0.392078	0.589
	REACTOME_SIGNALING_BY_WNT_IN_CANCER	33	0.464562	1.6968	0	0.285112	0.828
	REACTOME_BETA_CATENIN_PHOSPHORYLATION_CASCADE	16	0.696258	1.91342	0.00197628	0.504043	0.298
	REACTOME_DEGRADATION_OF_BETA_CATENIN_BY_THE_DESTRUCTION_COMPLEX	82	0.571751	1.83647	0.00200401	0.393295	0.497
	REACTOME_BBSOME_MEDIATED_CARGO_TARGETING_TO_CILIUM	22	0.56923	1.75354	0.0020202	0.2867	0.713
	REACTOME_INTRA_GOLGI_AND_RETROGRADE_GOLGI_TO_ER_TRAFFIC	191	0.447542	1.77228	0.00203666	0.327528	0.657
	REACTOME_RETROGRADE_TRANSPORT_AT_THE_TRANS_GOLGI_NETWORK	43	0.563112	1.89625	0.00205761	0.404285	0.331
	REACTOME_DARPP_32_EVENTS	24	0.592491	1.88956	0.00206612	0.326774	0.346
	REACTOME_TRANS_GOLGI_NETWORK_VESICLE_BUDDING	69	0.490538	1.8043	0.00208768	0.418051	0.578
	REACTOME_SIGNALING_BY_WNT	261	0.380596	1.66984	0.00209205	0.250861	0.881
	REACTOME_PEROXISOMAL_PROTEIN_IMPORT	61	0.58413	1.93316	0.00209644	0.815971	0.251
	REACTOME_GOLGI_ASSOCIATED_VESICLE_BIOGENESIS	54	0.53822	1.88223	0.00210526	0.288199	0.368
	REACTOME_SIGNALING_BY_ERBB2	49	0.457409	1.68437	0.0038835	0.272787	0.856
	REACTOME_NEDDYLATION	225	0.394052	1.70392	0.00392927	0.285432	0.811
	REACTOME_INTRA_GOLGI_TRAFFIC	42	0.511878	1.7794	0.00408998	0.35842	0.635
	REACTOME_TCF_DEPENDENT_SIGNALING_IN_RESPONSE_TO_WNT	170	0.442173	1.7603	0.0059761	0.285019	0.696
	REACTOME_INTERLEUKIN_17_SIGNALING	68	0.37623	1.55572	0.00628931	0.203571	0.981
	REACTOME_C_TYPE_LECTIN_RECEPTORS_CLRS	136	0.440812	1.67057	0.00796813	0.261299	0.881
	REACTOME_TRANSPORT_TO_THE_GOLGI_AND_SUBSEQUENT_MODIFICATION	178	0.41586	1.7231	0.00819672	0.309123	0.775
	REACTOME_DISORDERS_OF_TRANSMEMBRANE_TRANSPORTERS	171	0.394503	1.63618	0.00965251	0.221038	0.921
	REACTOME_PEROXISOMAL_LIPID_METABOLISM	28	0.601149	1.83024	0.00978474	0.361121	0.513
	REACTOME_HSP90_CHAPERONE_CYCLE_FOR_STEROID_HORMONE_RECEPTORS_SHR_IN_THE_PRESENCE_OF_LIGAND	53	0.474034	1.67891	0.00984252	0.256267	0.865
	REACTOME_TP53_REGULATES_TRANSCRIPTION_OF_ADDITIONAL_CELL_CYCLE_GENES_WHOSE_EXACT_ROLE_IN_THE_P53_PATHWAY_REMAIN_UNCERTAIN	18	0.595084	1.70603	0.0100604	0.291509	0.81
	REACTOME_GOLGI_TO_ER_RETROGRADE_TRANSPORT	129	0.431973	1.66307	0.0117878	0.229025	0.893
	REACTOME_COPI_DEPENDENT_GOLGI_TO_ER_RETROGRADE_TRAFFIC	95	0.481491	1.70695	0.0118343	0.299517	0.807
	REACTOME_HEDGEHOG_OFF_STATE	110	0.479173	1.71115	0.012024	0.314133	0.798
	REACTOME_INTRAFLAGELLAR_TRANSPORT	42	0.539236	1.77636	0.013834	0.340174	0.641
	REACTOME_METABOLISM_OF_AMINO_ACIDS_AND_DERIVATIVES	350	0.415189	1.68703	0.0138614	0.28151	0.847
	REACTOME_SIGNALING_BY_NOTCH	178	0.357109	1.54799	0.0138614	0.210813	0.983
	REACTOME_RUNX1_REGULATES_TRANSCRIPTION_OF_GENES_INVOLVED_IN_DIFFERENTIATION_OF_HSCS	68	0.547973	1.76163	0.014	0.297747	0.693
	REACTOME_REGULATION_OF_RAS_BY_GAPS	67	0.576493	1.78616	0.0140562	0.366289	0.624
	REACTOME_RESPIRATORY_ELECTRON_TRANSPORT_ATP_SYNTHESIS_BY_CHEMIOSMOTIC_COUPLING_AND_HEAT_PRODUCTION_BY_UNCOUPLING_PROTEINS	89	0.576105	1.76217	0.0141414	0.314557	0.69
	REACTOME_RESPIRATORY_ELECTRON_TRANSPORT	83	0.601274	1.76646	0.01417	0.32198	0.676
	REACTOME_TRANSLOCATION_OF_SLC2A4_GLUT4_TO_THE_PLASMA_MEMBRANE	67	0.419848	1.61062	0.0153846	0.197567	0.949
	REACTOME_RHO_GTPASES_ACTIVATE_IQGAPS	28	0.600031	1.73307	0.0154143	0.296964	0.755
	REACTOME_SARS_COV_INFECTIONS	358	0.339835	1.53643	0.015534	0.207147	0.986
	REACTOME_THE_CITRIC_ACID_TCA_CYCLE_AND_RESPIRATORY_ELECTRON_TRANSPORT	137	0.498054	1.70782	0.0158416	0.309308	0.807
	REACTOME_SIGNALING_BY_HEDGEHOG	145	0.417647	1.63524	0.0159046	0.216114	0.921
	REACTOME_DISEASES_OF_SIGNAL_TRANSDUCTION_BY_GROWTH_FACTOR_RECEPTORS_AND_SECOND_MESSENGERS	418	0.318416	1.47852	0.0160321	0.216997	0.997
	REACTOME_METABOLISM_OF_COFACTORS	19	0.633935	1.69402	0.0160643	0.282628	0.835
	REACTOME_MAPK_TARGETS_NUCLEAR_EVENTS_MEDIATED_BY_MAP_KINASES	31	0.470721	1.66094	0.0162602	0.224297	0.895
	REACTOME_MITOTIC_PROPHASE	75	0.487984	1.66282	0.0171429	0.225093	0.893
	REACTOME_REGULATION_OF_EXPRESSION_OF_SLITS_AND_ROBOS	168	0.544629	1.78969	0.0177165	0.38633	0.608
	REACTOME_SIGNALING_BY_ROBO_RECEPTORS	212	0.479798	1.72229	0.0179283	0.298241	0.775
	REACTOME_INTERLEUKIN_1_SIGNALING	110	0.484351	1.65065	0.0180361	0.218183	0.899
	REACTOME_NEGATIVE_REGULATION_OF_MAPK_PATHWAY	43	0.457982	1.60816	0.0180723	0.199031	0.952
	REACTOME_NUCLEAR_EVENTS_STIMULATED_BY_ALK_SIGNALING_IN_CANCER	19	0.569046	1.70287	0.0181818	0.278422	0.812
	REACTOME_DOWNSTREAM_SIGNALING_EVENTS_OF_B_CELL_RECEPTOR_BCR	80	0.515618	1.63709	0.0182186	0.222952	0.921
	REACTOME_PROGRAMMED_CELL_DEATH	196	0.406797	1.5917	0.0185185	0.197265	0.965
	REACTOME_SPRY_REGULATION_OF_FGF_SIGNALING	16	0.552106	1.62738	0.0191205	0.204715	0.931
	REACTOME_TRANSCRIPTIONAL_REGULATION_BY_RUNX2	117	0.405703	1.6343	0.0191939	0.214389	0.921
	REACTOME_PROCESSING_OF_INTRONLESS_PRE_MRNAS	19	0.579237	1.68319	0.0192678	0.261039	0.857
	REACTOME_CELLULAR_RESPONSE_TO_HYPOXIA	71	0.557002	1.74939	0.0196078	0.283434	0.722
	REACTOME_REGULATION_OF_HSF1_MEDIATED_HEAT_SHOCK_RESPONSE	77	0.451896	1.60551	0.0198807	0.191937	0.953
	REACTOME_SARS_COV_2_HOST_INTERACTIONS	189	0.394446	1.5692	0.0199203	0.201993	0.973
	REACTOME_ASPARAGINE_N_LINKED_GLYCOSYLATION	290	0.389849	1.6705	0.020284	0.255342	0.881
	REACTOME_FATTY_ACID_METABOLISM	164	0.33927	1.47936	0.0205761	0.218167	0.997
	REACTOME_DEGRADATION_OF_GLI1_BY_THE_PROTEASOME	59	0.59815	1.74379	0.0206612	0.28374	0.734
	REACTOME_PROCESSING_OF_CAPPED_INTRONLESS_PRE_MRNA	28	0.530296	1.63191	0.0214008	0.209135	0.924
	REACTOME_GLOBAL_GENOME_NUCLEOTIDE_EXCISION_REPAIR_GG_NER	84	0.506463	1.68463	0.021611	0.280139	0.854
	REACTOME_PROCESSING_OF_CAPPED_INTRON_CONTAINING_PRE_MRNA	215	0.456596	1.62998	0.0218688	0.209267	0.928
	REACTOME_COPI_MEDIATED_ANTEROGRADE_TRANSPORT	97	0.439766	1.65938	0.022	0.218881	0.896
	REACTOME_HEDGEHOG_ON_STATE	84	0.492235	1.65108	0.0228216	0.221389	0.898
	REACTOME_E3_UBIQUITIN_LIGASES_UBIQUITINATE_TARGET_PROTEINS	42	0.544907	1.68361	0.022869	0.267123	0.856
	REACTOME_CHAPERONE_MEDIATED_AUTOPHAGY	21	0.567722	1.58232	0.0237154	0.202478	0.97
	REACTOME_O_LINKED_GLYCOSYLATION_OF_MUCINS	59	0.353282	1.44904	0.0239044	0.224469	0.998
	REACTOME_REGULATED_NECROSIS	54	0.446387	1.60151	0.0240964	0.189082	0.955
	REACTOME_ANTIGEN_PROCESSING_UBIQUITINATION_PROTEASOME_DEGRADATION	293	0.331665	1.48618	0.0242424	0.215751	0.997
	REACTOME_DOWNREGULATION_OF_ERBB2_SIGNALING	28	0.461473	1.56179	0.0244361	0.198763	0.979
	REACTOME_REGULATION_OF_RUNX2_EXPRESSION_AND_ACTIVITY	71	0.538266	1.66588	0.0246914	0.242724	0.889
	REACTOME_CONSTITUTIVE_SIGNALING_BY_LIGAND_RESPONSIVE_EGFR_CANCER_VARIANTS	19	0.596767	1.6497	0.026	0.216057	0.899
	REACTOME_ORGANELLE_BIOGENESIS_AND_MAINTENANCE	242	0.374092	1.56509	0.0260521	0.199171	0.976
	REACTOME_APOPTOSIS	168	0.394198	1.52415	0.0262097	0.213476	0.993
	REACTOME_RHOBTB2_GTPASE_CYCLE	21	0.576544	1.6654	0.0264228	0.238548	0.889
	REACTOME_PROTEIN_LOCALIZATION	146	0.442105	1.62603	0.0264228	0.203992	0.932
	REACTOME_TP53_REGULATES_METABOLIC_GENES	71	0.434039	1.58594	0.0268041	0.203281	0.968
	REACTOME_AGGREPHAGY	39	0.514297	1.6325	0.0272374	0.211211	0.923
	REACTOME_SARS_COV_2_INFECTION	272	0.340874	1.5031	0.0272374	0.216002	0.995
	REACTOME_CLEC7A_DECTIN_1_SIGNALING	96	0.475524	1.60309	0.027833	0.189124	0.954
	REACTOME_COPII_MEDIATED_VESICLE_TRANSPORT	65	0.464058	1.67261	0.0283976	0.263721	0.879
	REACTOME_INTERACTIONS_OF_VPR_WITH_HOST_CELLULAR_PROTEINS	34	0.577804	1.62374	0.0284553	0.199463	0.934
	REACTOME_ACTIVATION_OF_AMPK_DOWNSTREAM_OF_NMDARS	25	0.503171	1.57581	0.0287356	0.203693	0.971
	REACTOME_ER_TO_GOLGI_ANTEROGRADE_TRANSPORT	147	0.425443	1.6831	0.0287474	0.254462	0.857
	REACTOME_PROTEIN_UBIQUITINATION	61	0.483721	1.62188	0.0288462	0.199584	0.934
	REACTOME_HIV_INFECTION	216	0.456144	1.66606	0.0291262	0.253126	0.889
	REACTOME_VITAMIN_B5_PANTOTHENATE_METABOLISM	17	0.573614	1.62997	0.0292276	0.206401	0.928
	REACTOME_MRNA_SPLICING	168	0.455563	1.61753	0.029703	0.198762	0.941
	REACTOME_NUCLEOTIDE_EXCISION_REPAIR	109	0.484398	1.62762	0.0298805	0.207196	0.931
	REACTOME_CITRIC_ACID_CYCLE_TCA_CYCLE	22	0.598686	1.62526	0.0305499	0.199936	0.933
	REACTOME_UCH_PROTEINASES	84	0.506951	1.60353	0.0306748	0.190486	0.954
	REACTOME_SUMOYLATION	168	0.41514	1.56889	0.0319361	0.198954	0.974
	REACTOME_HOST_INTERACTIONS_OF_HIV_FACTORS	125	0.511293	1.68896	0.032	0.284877	0.844
	REACTOME_RNA_POLYMERASE_II_TRANSCRIPTION_TERMINATION	52	0.439848	1.52291	0.0329457	0.209138	0.993
	REACTOME_DEACTIVATION_OF_THE_BETA_CATENIN_TRANSACTIVATING_COMPLEX	41	0.459037	1.58155	0.0331384	0.201605	0.97
	REACTOME_THE_ROLE_OF_GTSE1_IN_G2_M_PROGRESSION_AFTER_G2_CHECKPOINT	73	0.551434	1.65684	0.0335968	0.219159	0.897
	REACTOME_REGULATION_OF_MRNA_STABILITY_BY_PROTEINS_THAT_BIND_AU_RICH_ELEMENTS	86	0.508651	1.61121	0.0335968	0.198812	0.949
	REACTOME_FORMATION_OF_TC_NER_PRE_INCISION_COMPLEX	52	0.498602	1.57548	0.0339321	0.202348	0.971
	REACTOME_MITOCHONDRIAL_FATTY_ACID_BETA_OXIDATION	33	0.479546	1.57201	0.034	0.201512	0.972
	REACTOME_MAPK6_MAPK4_SIGNALING	85	0.467637	1.57709	0.0341365	0.203605	0.971
	REACTOME_UB_SPECIFIC_PROCESSING_PROTEASES	158	0.422755	1.56354	0.0342052	0.19962	0.976
	REACTOME_DEGRADATION_OF_DVL	56	0.589277	1.66596	0.0343434	0.247834	0.889
	REACTOME_COMPLEX_I_BIOGENESIS	45	0.565267	1.61898	0.0346939	0.201638	0.939
	REACTOME_BETA_CATENIN_INDEPENDENT_WNT_SIGNALING	141	0.374992	1.48906	0.0352697	0.215655	0.997
	REACTOME_REGULATION_OF_PTEN_STABILITY_AND_ACTIVITY	68	0.521365	1.62591	0.0352941	0.201519	0.932
	REACTOME_SIGNALING_BY_FGFR2	71	0.360055	1.43234	0.0364372	0.224896	0.998
	REACTOME_REGULATION_OF_TP53_EXPRESSION_AND_DEGRADATION	35	0.463859	1.54317	0.0365112	0.210853	0.985
	REACTOME_SYNTHESIS_OF_PIPS_AT_THE_GOLGI_MEMBRANE	18	0.496339	1.53151	0.0365854	0.21058	0.993
	REACTOME_MITOCHONDRIAL_BIOGENESIS	70	0.389648	1.5104	0.0365854	0.214418	0.994
	REACTOME_AMYLOID_FIBER_FORMATION	51	0.382145	1.465	0.0368852	0.223665	0.998
	REACTOME_METABOLISM_OF_POLYAMINES	57	0.568142	1.60752	0.0371134	0.19553	0.952
	REACTOME_FCERI_MEDIATED_NF_KB_ACTIVATION	77	0.498702	1.6353	0.0372549	0.219279	0.921
	REACTOME_DEFECTIVE_CFTR_CAUSES_CYSTIC_FIBROSIS	59	0.577143	1.64896	0.038	0.21369	0.901
	REACTOME_PCP_CE_PATHWAY	91	0.437048	1.53754	0.0381526	0.207019	0.986
	REACTOME_DNA_DAMAGE_RECOGNITION_IN_GG_NER	38	0.524295	1.58489	0.0383065	0.202816	0.97
	REACTOME_RECYCLING_PATHWAY_OF_L1	44	0.454981	1.56793	0.03861	0.198571	0.974
	REACTOME_DEUBIQUITINATION	229	0.382074	1.52386	0.0395257	0.212447	0.993
	REACTOME_TOLL_LIKE_RECEPTOR_9_TLR9_CASCADE	102	0.34301	1.45487	0.0396825	0.221442	0.998
	REACTOME_STABILIZATION_OF_P53	55	0.565214	1.61463	0.0398406	0.200907	0.946
	REACTOME_DECTIN_1_MEDIATED_NONCANONICAL_NF_KB_SIGNALING	61	0.556531	1.66373	0.0407767	0.232242	0.892
	REACTOME_APC_C_CDH1_MEDIATED_DEGRADATION_OF_CDC20_AND_OTHER_APC_C_CDH1_TARGETED_PROTEINS_IN_LATE_MITOSIS_EARLY_G1	71	0.527028	1.60407	0.0409357	0.191787	0.954
	REACTOME_TRIGLYCERIDE_CATABOLISM	22	0.505368	1.55548	0.0410678	0.202255	0.981
	REACTOME_CLASS_I_MHC_MEDIATED_ANTIGEN_PROCESSING_PRESENTATION	362	0.332404	1.49277	0.0418327	0.217989	0.997
	REACTOME_SCF_BETA_TRCP_MEDIATED_DEGRADATION_OF_EMI1	54	0.581733	1.64098	0.042	0.219492	0.911
	REACTOME_DEGRADATION_OF_AXIN	54	0.568523	1.60617	0.0435644	0.193223	0.953
	REACTOME_CILIUM_ASSEMBLY	172	0.38016	1.52961	0.0435644	0.211552	0.993
	REACTOME_ABC_TRANSPORTER_DISORDERS	76	0.503044	1.60698	0.0436508	0.194095	0.953
	REACTOME_SIGNALING_BY_TGFB_FAMILY_MEMBERS	122	0.365091	1.48661	0.0436508	0.216416	0.997
	REACTOME_SLC_TRANSPORTER_DISORDERS	95	0.312252	1.35621	0.0436508	0.273721	1
	REACTOME_NUCLEAR_ENVELOPE_NE_REASSEMBLY	67	0.458044	1.545	0.0441459	0.211633	0.984
	REACTOME_NOTCH1_INTRACELLULAR_DOMAIN_REGULATES_TRANSCRIPTION	48	0.420135	1.49812	0.0445344	0.217187	0.995
	REACTOME_TOLL_LIKE_RECEPTOR_TLR1_TLR2_CASCADE	112	0.340833	1.44821	0.0448065	0.223376	0.998
	REACTOME_COOPERATION_OF_PREFOLDIN_AND_TRIC_CCT_IN_ACTIN_AND_TUBULIN_FOLDING	30	0.574556	1.59694	0.0451866	0.191581	0.959
	REACTOME_FC_EPSILON_RECEPTOR_FCERI_SIGNALING	127	0.415715	1.54414	0.0457256	0.211248	0.984
	REACTOME_ERK_MAPK_TARGETS	22	0.474	1.52893	0.0457256	0.211216	0.993
	REACTOME_TRANSLATION	271	0.502325	1.64157	0.0458167	0.222203	0.91
	REACTOME_TRANSCRIPTIONAL_REGULATION_BY_RUNX3	94	0.432932	1.52047	0.0458167	0.2094	0.993
	REACTOME_SARS_COV_2_MODULATES_HOST_TRANSLATION_MACHINERY	50	0.603548	1.65329	0.0460922	0.221111	0.897
	REACTOME_SIGNALING_BY_TGF_BETA_RECEPTOR_COMPLEX	93	0.398313	1.49172	0.0461847	0.214561	0.997
	REACTOME_NEGATIVE_REGULATION_OF_FGFR2_SIGNALING	34	0.397877	1.44362	0.0466531	0.224068	0.998
	REACTOME_INFLUENZA_INFECTION	154	0.512068	1.66384	0.0472441	0.236793	0.892
	REACTOME_JNK_C_JUN_KINASES_PHOSPHORYLATION_AND_ACTIVATION_MEDIATED_BY_ACTIVATED_HUMAN_TAK1	19	0.500275	1.47868	0.0474308	0.217884	0.997
	REACTOME_SIGNALING_BY_NOTCH1	73	0.370362	1.4643	0.0475207	0.222451	0.998
	REACTOME_ABC_FAMILY_PROTEINS_MEDIATED_TRANSPORT	101	0.43244	1.54559	0.0476191	0.212331	0.984
	REACTOME_SEPARATION_OF_SISTER_CHROMATIDS	176	0.493676	1.61458	0.0487329	0.198591	0.946
	REACTOME_SYNTHESIS_OF_BILE_ACIDS_AND_BILE_SALTS_VIA_7ALPHA_HYDROXYCHOLESTEROL	24	0.420078	1.43006	0.0493827	0.225559	0.998
	REACTOME_SUMOYLATION_OF_SUMOYLATION_PROTEINS	32	0.517712	1.51818	0.0494071	0.211015	0.993
GSE36771	REACTOME_RETROGRADE_TRANSPORT_AT_THE_TRANS_GOLGI_NETWORK	47	0.622853	1.89775	0	0.643385	0.301
	REACTOME_INTRA_GOLGI_TRAFFIC	42	0.587807	1.89642	0	0.327681	0.307
	REACTOME_BRANCHED_CHAIN_AMINO_ACID_CATABOLISM	21	0.716494	1.89562	0	0.220023	0.31
	REACTOME_PEROXISOMAL_LIPID_METABOLISM	29	0.64285	1.82301	0.00382409	0.427829	0.507
	REACTOME_SYNTHESIS_OF_PIPS_AT_THE_PLASMA_MEMBRANE	50	0.487104	1.69109	0.0130841	1	0.841
	REACTOME_DOWNREGULATION_OF_ERBB2_SIGNALING	28	0.537519	1.67539	0.0155945	1	0.878
	REACTOME_COPII_MEDIATED_VESICLE_TRANSPORT	67	0.504067	1.65141	0.0196078	1	0.914
	REACTOME_PEROXISOMAL_PROTEIN_IMPORT	60	0.492845	1.57916	0.0396226	1	0.965
	REACTOME_MAP3K8_TPL2_DEPENDENT_MAPK1_3_ACTIVATION	16	0.62827	1.61438	0.0412574	1	0.95
	REACTOME_SIGNALING_BY_ERBB2_IN_CANCER	25	0.477295	1.53163	0.0430528	1	0.982
	REACTOME_ER_QUALITY_CONTROL_COMPARTMENT_ERQC	19	0.587062	1.59459	0.0453649	1	0.956
	REACTOME_RHOB_GTPASE_CYCLE	67	0.379348	1.45299	0.0470085	1	0.995
	REACTOME_SIGNALING_BY_ERBB2	48	0.409307	1.49121	0.0474453	1	0.992
GSE146558	REACTOME_VITAMIN_B5_PANTOTHENATE_METABOLISM	17	0.661204	1.86542	0.00204918	1	0.402
	REACTOME_RETROGRADE_TRANSPORT_AT_THE_TRANS_GOLGI_NETWORK	47	0.531037	1.78507	0.00407332	1	0.59
	REACTOME_ASPARAGINE_N_LINKED_GLYCOSYLATION	287	0.398486	1.65162	0.00787402	1	0.858
	REACTOME_SIGNALING_BY_CTNNB1_PHOSPHO_SITE_MUTANTS	15	0.649682	1.73495	0.0103306	1	0.71
	REACTOME_PHASE_II_CONJUGATION_OF_COMPOUNDS	86	0.401203	1.62242	0.0106838	1	0.891
	REACTOME_BRANCHED_CHAIN_AMINO_ACID_CATABOLISM	21	0.635017	1.67943	0.0133843	1	0.829
	REACTOME_SPHINGOLIPID_DE_NOVO_BIOSYNTHESIS	39	0.509728	1.70117	0.0139442	1	0.801
	REACTOME_SIGNALING_BY_WNT_IN_CANCER	32	0.491208	1.63022	0.0227743	1	0.88
	REACTOME_RHOBTB2_GTPASE_CYCLE	20	0.626687	1.65882	0.022869	1	0.851
	REACTOME_METABOLISM_OF_STEROIDS	145	0.34271	1.4691	0.0291262	1	0.964
	REACTOME_INTRA_GOLGI_TRAFFIC	42	0.481773	1.60297	0.0301811	1	0.9
	REACTOME_BETA_CATENIN_PHOSPHORYLATION_CASCADE	17	0.581404	1.60964	0.0337302	1	0.899
	REACTOME_PARACETAMOL_ADME	25	0.474289	1.5368	0.0346232	1	0.938
	REACTOME_ER_QUALITY_CONTROL_COMPARTMENT_ERQC	19	0.548412	1.57603	0.0354167	1	0.92
	REACTOME_TRANSPORT_TO_THE_GOLGI_AND_SUBSEQUENT_MODIFICATION	177	0.388318	1.53468	0.0378486	1	0.939
	REACTOME_PEROXISOMAL_LIPID_METABOLISM	29	0.526184	1.58695	0.0386965	1	0.911
	REACTOME_METABOLISM_OF_VITAMINS_AND_COFACTORS	179	0.322654	1.41818	0.0415094	1	0.979
	REACTOME_INTRA_GOLGI_AND_RETROGRADE_GOLGI_TO_ER_TRAFFIC	193	0.375319	1.50713	0.0490196	1	0.953
GSE88770	REACTOME_BIOSYNTHESIS_OF_THE_N_GLYCAN_PRECURSOR_DOLICHOL_LIPID_LINKED_OLIGOSACCHARIDE_LLO_AND_TRANSFER_TO_A_NASCENT_PROTEIN	70	0.580232	2.03625	0	0.207404	0.077
	REACTOME_ASPARAGINE_N_LINKED_GLYCOSYLATION	287	0.486234	1.9418	0	0.404638	0.236
	REACTOME_HYALURONAN_METABOLISM	17	0.636583	1.91184	0	0.388211	0.298
	REACTOME_SYNTHESIS_OF_SUBSTRATES_IN_N_GLYCAN_BIOSYTHESIS	57	0.558155	1.88051	0	0.24212	0.38
	REACTOME_CALNEXIN_CALRETICULIN_CYCLE	24	0.599976	1.78901	0.00192678	0.290063	0.609
	REACTOME_METAL_ION_SLC_TRANSPORTERS	26	0.610164	1.78435	0.00192678	0.282091	0.622
	REACTOME_METABOLISM_OF_COFACTORS	19	0.692284	1.87965	0.0019802	0.213669	0.38
	REACTOME_SLC_TRANSPORTER_DISORDERS	95	0.429862	1.77322	0.0037037	0.294554	0.66
	REACTOME_COPII_MEDIATED_VESICLE_TRANSPORT	67	0.516368	1.84191	0.00393701	0.234801	0.479
	REACTOME_N_GLYCAN_TRIMMING_IN_THE_ER_AND_CALNEXIN_CALRETICULIN_CYCLE	33	0.579959	1.80808	0.004	0.257843	0.557
	REACTOME_ER_QUALITY_CONTROL_COMPARTMENT_ERQC	19	0.594229	1.73644	0.00579151	0.275284	0.758
	REACTOME_ZINC_TRANSPORTERS	17	0.668369	1.74888	0.00583658	0.271031	0.726
	REACTOME_PEROXISOMAL_PROTEIN_IMPORT	60	0.545792	1.88792	0.00604839	0.310725	0.361
	REACTOME_PROCESSING_OF_INTRONLESS_PRE_MRNAS	19	0.688436	1.89661	0.00607287	0.350148	0.341
	REACTOME_PROCESSING_OF_CAPPED_INTRONLESS_PRE_MRNA	28	0.662568	1.88761	0.00610998	0.260059	0.364
	REACTOME_INTRA_GOLGI_AND_RETROGRADE_GOLGI_TO_ER_TRAFFIC	193	0.459171	1.7513	0.00811359	0.290404	0.717
	REACTOME_CARGO_CONCENTRATION_IN_THE_ER	33	0.514683	1.66193	0.00974659	0.317449	0.893
	REACTOME_MITOCHONDRIAL_TRANSLATION	91	0.659406	1.85543	0.00994036	0.223705	0.444
	REACTOME_SARS_COV_2_INFECTION	268	0.394761	1.646	0.01002	0.323746	0.917
	REACTOME_TRANSPORT_TO_THE_GOLGI_AND_SUBSEQUENT_MODIFICATION	177	0.439127	1.72354	0.0100402	0.294792	0.78
	REACTOME_RHOG_GTPASE_CYCLE	72	0.416451	1.65844	0.0100806	0.317686	0.896
	REACTOME_DISEASES_ASSOCIATED_WITH_N_GLYCOSYLATION_OF_PROTEINS	18	0.661373	1.81644	0.0112994	0.254799	0.534
	REACTOME_INTERCONVERSION_OF_NUCLEOTIDE_DI_AND_TRIPHOSPHATES	27	0.591351	1.70966	0.0114723	0.310463	0.818
	REACTOME_SARS_COV_2_HOST_INTERACTIONS	185	0.425675	1.68572	0.0115163	0.328638	0.856
	REACTOME_ER_TO_GOLGI_ANTEROGRADE_TRANSPORT	148	0.445153	1.70173	0.0119284	0.31988	0.831
	REACTOME_RETROGRADE_TRANSPORT_AT_THE_TRANS_GOLGI_NETWORK	47	0.532184	1.75106	0.0121704	0.27742	0.718
	REACTOME_INTRA_GOLGI_TRAFFIC	42	0.515227	1.69638	0.0121951	0.31219	0.837
	REACTOME_RNA_POLYMERASE_II_TRANSCRIBES_SNRNA_GENES	70	0.545967	1.82719	0.0122951	0.248691	0.512
	REACTOME_SARS_COV_INFECTIONS	357	0.366904	1.57927	0.0136187	0.317635	0.972
	REACTOME_PROTEIN_LOCALIZATION	152	0.474269	1.75524	0.0141129	0.294395	0.708
	REACTOME_PHASE_II_CONJUGATION_OF_COMPOUNDS	86	0.389064	1.58982	0.0156556	0.320037	0.968
	REACTOME_RAB_GERANYLGERANYLATION	60	0.448307	1.64589	0.0164271	0.316727	0.917
	REACTOME_FORMATION_OF_TC_NER_PRE_INCISION_COMPLEX	52	0.537906	1.6758	0.0164609	0.316719	0.878
	REACTOME_RNA_POLYMERASE_II_TRANSCRIPTION_TERMINATION	59	0.541514	1.75664	0.0165631	0.306413	0.703
	REACTOME_TRANSLATION	248	0.5945	1.8753	0.0182186	0.198644	0.393
	REACTOME_BRANCHED_CHAIN_AMINO_ACID_CATABOLISM	21	0.670657	1.76645	0.0208333	0.295238	0.678
	REACTOME_CHOLESTEROL_BIOSYNTHESIS	25	0.630736	1.6801	0.0218254	0.323144	0.866
	REACTOME_SPHINGOLIPID_DE_NOVO_BIOSYNTHESIS	39	0.43586	1.56895	0.022541	0.297235	0.978
	REACTOME_SPHINGOLIPID_METABOLISM	78	0.386512	1.56143	0.0248092	0.3012	0.982
	REACTOME_METABOLISM_OF_NUCLEOTIDES	89	0.432464	1.57011	0.0255403	0.298819	0.977
	REACTOME_TP53_REGULATES_TRANSCRIPTION_OF_GENES_INVOLVED_IN_CYTOCHROME_C_RELEASE	18	0.571264	1.65452	0.0270793	0.319527	0.899
	REACTOME_DISORDERS_OF_TRANSMEMBRANE_TRANSPORTERS	168	0.391695	1.59528	0.0270793	0.334336	0.968
	REACTOME_GLUTATHIONE_CONJUGATION	33	0.471039	1.57239	0.027451	0.310029	0.976
	REACTOME_E2F_MEDIATED_REGULATION_OF_DNA_REPLICATION	21	0.673904	1.73865	0.027668	0.281748	0.753
	REACTOME_TRNA_PROCESSING	100	0.492666	1.69859	0.028169	0.317118	0.834
	REACTOME_CELLULAR_RESPONSE_TO_HYPOXIA	69	0.523697	1.66762	0.0301811	0.319473	0.887
	REACTOME_DEFECTS_IN_VITAMIN_AND_COFACTOR_METABOLISM	20	0.54935	1.59511	0.0308285	0.329318	0.968
	REACTOME_FORMATION_OF_RNA_POL_II_ELONGATION_COMPLEX	51	0.538173	1.65267	0.0323232	0.316201	0.901
	REACTOME_MITOTIC_PROPHASE	79	0.501904	1.7127	0.032882	0.313749	0.812
	REACTOME_REGULATION_OF_PYRUVATE_DEHYDROGENASE_PDH_COMPLEX	16	0.594868	1.57583	0.0331384	0.311462	0.974
	REACTOME_MRNA_CAPPING	28	0.564022	1.61537	0.0333333	0.328672	0.95
	REACTOME_TRNA_AMINOACYLATION	23	0.599604	1.63875	0.0333988	0.313685	0.925
	REACTOME_VITAMIN_B5_PANTOTHENATE_METABOLISM	17	0.543219	1.58331	0.0333988	0.323666	0.971
	REACTOME_TRANSCRIPTION_COUPLED_NUCLEOTIDE_EXCISION_REPAIR_TC_NER	77	0.503113	1.6407	0.0342052	0.315414	0.923
	REACTOME_RHOBTB2_GTPASE_CYCLE	20	0.621571	1.62967	0.0359281	0.320852	0.938
	REACTOME_GLYOXYLATE_METABOLISM_AND_GLYCINE_DEGRADATION	29	0.536527	1.6355	0.0362595	0.314336	0.93
	REACTOME_RAB_GEFS_EXCHANGE_GTP_FOR_GDP_ON_RABS	86	0.380346	1.51669	0.0362903	0.333758	0.991
	REACTOME_GLOBAL_GENOME_NUCLEOTIDE_EXCISION_REPAIR_GG_NER	82	0.484046	1.62216	0.0363636	0.325519	0.945
	REACTOME_BUTYRATE_RESPONSE_FACTOR_1_BRF1_BINDS_AND_DESTABILIZES_MRNA	17	0.613176	1.61578	0.0373444	0.334004	0.95
	REACTOME_THE_CITRIC_ACID_TCA_CYCLE_AND_RESPIRATORY_ELECTRON_TRANSPORT	143	0.505834	1.67721	0.038	0.321701	0.875
	REACTOME_NUCLEOTIDE_EXCISION_REPAIR	108	0.480481	1.64094	0.0384615	0.321879	0.922
	REACTOME_DUAL_INCISION_IN_TC_NER	64	0.505317	1.62799	0.0395257	0.318374	0.939
	REACTOME_FORMATION_OF_INCISION_COMPLEX_IN_GG_NER	41	0.50062	1.59121	0.04	0.322491	0.968
	REACTOME_DISEASES_OF_PROGRAMMED_CELL_DEATH	42	0.479027	1.57944	0.04	0.32186	0.972
	REACTOME_SULFUR_AMINO_ACID_METABOLISM	26	0.524603	1.59354	0.0414201	0.327653	0.968
	REACTOME_SNRNP_ASSEMBLY	50	0.570992	1.67256	0.0416667	0.315738	0.881
	REACTOME_TRNA_PROCESSING_IN_THE_NUCLEUS	55	0.522147	1.66369	0.0420842	0.320756	0.892
	REACTOME_TRANSPORT_OF_MATURE_MRNAS_DERIVED_FROM_INTRONLESS_TRANSCRIPTS	40	0.534626	1.60432	0.043222	0.342356	0.961
	REACTOME_TRANS_GOLGI_NETWORK_VESICLE_BUDDING	70	0.434687	1.57796	0.0439122	0.311418	0.973
	REACTOME_RESPIRATORY_ELECTRON_TRANSPORT	87	0.583777	1.68497	0.0441767	0.32018	0.858
	REACTOME_RIPK1_MEDIATED_REGULATED_NECROSIS	29	0.539554	1.59213	0.044316	0.325266	0.968
	REACTOME_BETA_CATENIN_PHOSPHORYLATION_CASCADE	17	0.589475	1.57868	0.0448718	0.314402	0.972
	REACTOME_INTERLEUKIN_17_SIGNALING	69	0.424992	1.53838	0.0454545	0.325006	0.989
	REACTOME_NUCLEOTIDE_CATABOLISM	33	0.441061	1.51479	0.045977	0.334264	0.991
	REACTOME_COPI_DEPENDENT_GOLGI_TO_ER_RETROGRADE_TRAFFIC	93	0.461494	1.55586	0.0460922	0.308584	0.985
	REACTOME_COPI_MEDIATED_ANTEROGRADE_TRANSPORT	96	0.442737	1.57967	0.0474308	0.326081	0.972
	REACTOME_SIGNALING_BY_HIPPO	20	0.529608	1.54829	0.0478927	0.309006	0.987
	REACTOME_TRANSPORT_OF_THE_SLBP_DEPENDANT_MATURE_MRNA	34	0.540926	1.57423	0.0495049	0.310556	0.976
GSE42568	REACTOME_SIGNALING_BY_WNT_IN_CANCER	32	0.561432	1.87313	0.00200803	0.261201	0.322
	REACTOME_PEROXISOMAL_LIPID_METABOLISM	29	0.623835	1.87474	0.00207469	0.513306	0.319
	REACTOME_CILIUM_ASSEMBLY	183	0.444464	1.68156	0.012024	1	0.813
	REACTOME_CARGO_TRAFFICKING_TO_THE_PERICILIARY_MEMBRANE	47	0.532819	1.7084	0.014	1	0.748
	REACTOME_BBSOME_MEDIATED_CARGO_TARGETING_TO_CILIUM	21	0.630237	1.67564	0.014	0.812853	0.825
	REACTOME_SIGNALING_BY_CTNNB1_PHOSPHO_SITE_MUTANTS	15	0.625561	1.67569	0.0142276	0.974506	0.825
	REACTOME_INTRAFLAGELLAR_TRANSPORT	46	0.539534	1.65229	0.0194553	0.862372	0.869
	REACTOME_BETA_CATENIN_PHOSPHORYLATION_CASCADE	17	0.582365	1.55786	0.0309278	1	0.97
	REACTOME_SPHINGOLIPID_DE_NOVO_BIOSYNTHESIS	39	0.488315	1.53951	0.0381526	1	0.976
	REACTOME_VITAMIN_B5_PANTOTHENATE_METABOLISM	17	0.548091	1.52876	0.0426829	1	0.98
	REACTOME_CHOLESTEROL_BIOSYNTHESIS	25	0.615608	1.62061	0.0443975	0.983162	0.911
	REACTOME_PEROXISOMAL_PROTEIN_IMPORT	60	0.490702	1.59659	0.0497018	1	0.941
GSE37181	REACTOME_SYNTHESIS_OF_PIPS_AT_THE_PLASMA_MEMBRANE	46	0.503996	1.7372	0.0020284	0.714635	0.751
	REACTOME_RND1_GTPASE_CYCLE	37	0.466375	1.68716	0.00204918	0.624466	0.847
	REACTOME_INTRA_GOLGI_TRAFFIC	33	0.527372	1.77486	0.00395257	0.812773	0.654
	REACTOME_SPHINGOLIPID_METABOLISM	63	0.463018	1.71835	0.00404858	0.671277	0.793
	REACTOME_SYNTHESIS_OF_GLYCOSYLPHOSPHATIDYLINOSITOL_GPI	17	0.667227	1.85081	0.00578035	0.926363	0.436
	REACTOME_RND2_GTPASE_CYCLE	38	0.457454	1.69071	0.0059761	0.652557	0.838
	REACTOME_TRANSCRIPTIONAL_REGULATION_BY_THE_AP_2_TFAP2_FAMILY_OF_TRANSCRIPTION_FACTORS	35	0.475854	1.67211	0.00609756	0.615811	0.868
	REACTOME_SPHINGOLIPID_DE_NOVO_BIOSYNTHESIS	26	0.581858	1.87558	0.00612245	1	0.375
	REACTOME_DRUG_ADME	89	0.465001	1.82347	0.00630252	0.631283	0.528
	REACTOME_ASPIRIN_ADME	38	0.548898	1.82619	0.00835073	0.815995	0.517
	REACTOME_PHOSPHOLIPID_METABOLISM	167	0.31743	1.50676	0.0101626	0.632394	0.983
	REACTOME_PHASE_II_CONJUGATION_OF_COMPOUNDS	95	0.452894	1.7678	0.0103734	0.618242	0.677
	REACTOME_RHO_GTPASES_ACTIVATE_PKNS	31	0.570086	1.72413	0.0103734	0.70954	0.78
	REACTOME_BIOLOGICAL_OXIDATIONS	198	0.357605	1.55038	0.0122951	0.713094	0.968
	REACTOME_MAPK_TARGETS_NUCLEAR_EVENTS_MEDIATED_BY_MAP_KINASES	31	0.484693	1.66952	0.0136187	0.590622	0.872
	REACTOME_RND3_GTPASE_CYCLE	38	0.464152	1.61661	0.0143149	0.624734	0.925
	REACTOME_SIGNALING_BY_WNT_IN_CANCER	33	0.484525	1.67548	0.0164271	0.638969	0.865
	REACTOME_GLUCURONIDATION	24	0.61717	1.77392	0.0167015	0.683579	0.658
	REACTOME_PI_METABOLISM	69	0.395647	1.51504	0.0175097	0.626516	0.982
	REACTOME_CLASS_I_PEROXISOMAL_MEMBRANE_PROTEIN_IMPORT	19	0.577153	1.65728	0.018	0.580599	0.888
	REACTOME_HSP90_CHAPERONE_CYCLE_FOR_STEROID_HORMONE_RECEPTORS_SHR_IN_THE_PRESENCE_OF_LIGAND	48	0.488134	1.64822	0.0203666	0.538163	0.897
	REACTOME_E3_UBIQUITIN_LIGASES_UBIQUITINATE_TARGET_PROTEINS	39	0.561142	1.6621	0.0208768	0.588927	0.881
	REACTOME_FORMATION_OF_RNA_POL_II_ELONGATION_COMPLEX	48	0.472964	1.64282	0.0214425	0.535866	0.904
	REACTOME_PEROXISOMAL_PROTEIN_IMPORT	58	0.516954	1.71811	0.0225873	0.611538	0.793
	REACTOME_TP53_REGULATES_TRANSCRIPTION_OF_GENES_INVOLVED_IN_CYTOCHROME_C_RELEASE	16	0.581982	1.6515	0.023622	0.549846	0.895
	REACTOME_TP53_REGULATES_TRANSCRIPTION_OF_CELL_DEATH_GENES	37	0.445804	1.53061	0.0236686	0.634791	0.977
	REACTOME_REGULATION_OF_CHOLESTEROL_BIOSYNTHESIS_BY_SREBP_SREBF	51	0.45925	1.6552	0.0245399	0.561313	0.891
	REACTOME_ASPARAGINE_N_LINKED_GLYCOSYLATION	263	0.355369	1.52133	0.0260521	0.629221	0.98
	REACTOME_PEROXISOMAL_LIPID_METABOLISM	26	0.588033	1.69327	0.0272537	0.69241	0.836
	REACTOME_DEADENYLATION_OF_MRNA	19	0.549074	1.6062	0.0305499	0.643754	0.935
	REACTOME_VITAMIN_B5_PANTOTHENATE_METABOLISM	17	0.522018	1.55491	0.0308642	0.714794	0.968
	REACTOME_NEGATIVE_REGULATION_OF_MAPK_PATHWAY	43	0.388877	1.4685	0.032	0.667538	0.991
	REACTOME_RAB_GERANYLGERANYLATION	59	0.380106	1.50169	0.0326296	0.6269	0.986
	REACTOME_SUMOYLATION_OF_INTRACELLULAR_RECEPTORS	30	0.432967	1.49675	0.0338266	0.608481	0.986
	REACTOME_RHOBTB_GTPASE_CYCLE	30	0.472341	1.54056	0.0372671	0.659239	0.975
	REACTOME_MISCELLANEOUS_TRANSPORT_AND_BINDING_EVENTS	17	0.573876	1.56857	0.0398323	0.720987	0.957
	REACTOME_RHOV_GTPASE_CYCLE	32	0.484772	1.58178	0.0408163	0.733918	0.951
	REACTOME_FORMATION_OF_INCISION_COMPLEX_IN_GG_NER	43	0.434414	1.49892	0.0408163	0.612231	0.986
	REACTOME_FORMATION_OF_TC_NER_PRE_INCISION_COMPLEX	49	0.456414	1.54416	0.0418327	0.680824	0.973
	REACTOME_METABOLISM_OF_NITRIC_OXIDE_NOS3_ACTIVATION_AND_REGULATION	15	0.532284	1.53542	0.0426357	0.630952	0.975
	REACTOME_ZINC_TRANSPORTERS	17	0.547717	1.55741	0.04375	0.726718	0.968
	REACTOME_CONSTITUTIVE_SIGNALING_BY_EGFRVIII	15	0.542151	1.5286	0.0452756	0.627777	0.978
	REACTOME_RNA_POLYMERASE_II_PRE_TRANSCRIPTION_EVENTS	71	0.409125	1.50266	0.0453608	0.635783	0.986
	REACTOME_TRANSPORT_OF_BILE_SALTS_AND_ORGANIC_ACIDS_METAL_IONS_AND_AMINE_COMPOUNDS	84	0.344995	1.4157	0.0454545	0.717014	0.993
	REACTOME_GLUTATHIONE_CONJUGATION	31	0.505477	1.57089	0.0458333	0.763177	0.954
	REACTOME_PROTEIN_UBIQUITINATION	55	0.490997	1.56824	0.0475207	0.698238	0.957
	REACTOME_FOXO_MEDIATED_TRANSCRIPTION	57	0.413449	1.47393	0.0484211	0.671071	0.991
	REACTOME_BIOSYNTHESIS_OF_THE_N_GLYCAN_PRECURSOR_DOLICHOL_LIPID_LINKED_OLIGOSACCHARIDE_LLO_AND_TRANSFER_TO_A_NASCENT_PROTEIN	71	0.380054	1.48573	0.048583	0.638028	0.988
	REACTOME_RHOBTB2_GTPASE_CYCLE	19	0.509632	1.54496	0.0490798	0.696056	0.973
	REACTOME_BBSOME_MEDIATED_CARGO_TARGETING_TO_CILIUM	20	0.554186	1.53932	0.0495049	0.647129	0.975
	REACTOME_PARACETAMOL_ADME	26	0.485974	1.53717	0.0495868	0.639867	0.975
TCGA	REACTOME_SYNTHESIS_OF_PIPS_AT_THE_PLASMA_MEMBRANE	53	0.750051	2.25701	0	0.0115812	0.01
	REACTOME_SPHINGOLIPID_DE_NOVO_BIOSYNTHESIS	41	0.650305	2.05683	0	0.233655	0.136
	REACTOME_INTRA_GOLGI_TRAFFIC	44	0.671613	2.04487	0	0.189372	0.153
	REACTOME_SIGNALING_BY_WNT_IN_CANCER	34	0.633427	1.94072	0	0.332587	0.327
	REACTOME_VXPX_CARGO_TARGETING_TO_CILIUM	21	0.702968	1.9253	0	0.262871	0.359
	REACTOME_COPII_MEDIATED_VESICLE_TRANSPORT	68	0.602407	1.92585	0.00187617	0.29382	0.358
	REACTOME_SIGNALING_BY_ERBB4	58	0.490678	1.74707	0.00362976	0.199342	0.674
	REACTOME_RAB_GERANYLGERANYLATION	65	0.564212	1.86637	0.0037037	0.201919	0.466
	REACTOME_RHOJ_GTPASE_CYCLE	54	0.649583	2.0221	0.00371058	0.152079	0.177
	REACTOME_PI_METABOLISM	83	0.622048	2.03546	0.00371747	0.160503	0.164
	REACTOME_CARGO_CONCENTRATION_IN_THE_ER	33	0.633247	1.90289	0.00374532	0.248276	0.399
	REACTOME_TRANSPORT_OF_BILE_SALTS_AND_ORGANIC_ACIDS_METAL_IONS_AND_AMINE_COMPOUNDS	86	0.466348	1.92003	0.00376648	0.251059	0.366
	REACTOME_SPHINGOLIPID_METABOLISM	85	0.564489	1.91804	0.00377358	0.23299	0.373
	REACTOME_METAL_ION_SLC_TRANSPORTERS	26	0.627115	1.88961	0.00386847	0.210938	0.421
	REACTOME_TP53_REGULATES_TRANSCRIPTION_OF_ADDITIONAL_CELL_CYCLE_GENES_WHOSE_EXACT_ROLE_IN_THE_P53_PATHWAY_REMAIN_UNCERTAIN	20	0.662104	1.86732	0.00543478	0.209901	0.464
	REACTOME_SIGNALING_BY_HIPPO	20	0.760471	1.89476	0.00552486	0.246917	0.408
	REACTOME_BRANCHED_CHAIN_AMINO_ACID_CATABOLISM	21	0.732693	1.8893	0.00581395	0.199241	0.421
	REACTOME_CREB1_PHOSPHORYLATION_THROUGH_NMDA_RECEPTOR_MEDIATED_ACTIVATION_OF_RAS_SIGNALING	28	0.583952	1.86533	0.00718133	0.195201	0.471
	REACTOME_RND3_GTPASE_CYCLE	42	0.601813	1.89407	0.00725953	0.230679	0.41
	REACTOME_BETA_CATENIN_PHOSPHORYLATION_CASCADE	17	0.711	1.85464	0.00739372	0.188825	0.481
	REACTOME_SLC_MEDIATED_TRANSMEMBRANE_TRANSPORT	248	0.406219	1.79729	0.00739372	0.185689	0.591
	REACTOME_PHOSPHOLIPID_METABOLISM	199	0.460196	1.78299	0.00742115	0.193747	0.618
	REACTOME_NEGATIVE_REGULATION_OF_THE_PI3K_AKT_NETWORK	113	0.518114	1.84937	0.00744879	0.190103	0.488
	REACTOME_SIGNALING_BY_PTK6	54	0.518495	1.73685	0.00750469	0.207695	0.693
	REACTOME_PEROXISOMAL_PROTEIN_IMPORT	63	0.594276	1.85888	0.00753296	0.188672	0.476
	REACTOME_REGULATION_OF_LIPID_METABOLISM_BY_PPARALPHA	118	0.514651	1.8756	0.00896057	0.21423	0.445
	REACTOME_RHOV_GTPASE_CYCLE	37	0.632255	1.87068	0.00904159	0.212979	0.453
	REACTOME_CIRCADIAN_CLOCK	69	0.591273	1.93374	0.00917431	0.308089	0.339
	REACTOME_RHOD_GTPASE_CYCLE	51	0.585242	1.84232	0.00919118	0.194766	0.501
	REACTOME_VITAMIN_B5_PANTOTHENATE_METABOLISM	17	0.630889	1.76865	0.00919118	0.19481	0.648
	REACTOME_RHOG_GTPASE_CYCLE	71	0.563877	1.86009	0.00924214	0.195444	0.476
	REACTOME_METABOLISM_OF_VITAMINS_AND_COFACTORS	184	0.426051	1.66401	0.00924214	0.227535	0.787
	REACTOME_SUMOYLATION_OF_INTRACELLULAR_RECEPTORS	30	0.576532	1.81555	0.00943396	0.192422	0.549
	REACTOME_PI_3K_CASCADE_FGFR2	23	0.595704	1.79853	0.00954198	0.188042	0.588
	REACTOME_TRANSPORT_TO_THE_GOLGI_AND_SUBSEQUENT_MODIFICATION	185	0.518958	1.83702	0.0111317	0.195947	0.513
	REACTOME_ER_TO_GOLGI_ANTEROGRADE_TRANSPORT	154	0.525504	1.81105	0.0111732	0.183698	0.558
	REACTOME_RETROGRADE_TRANSPORT_AT_THE_TRANS_GOLGI_NETWORK	49	0.634171	1.89176	0.0114286	0.220127	0.418
	REACTOME_DARPP_32_EVENTS	24	0.575453	1.67589	0.0118343	0.219103	0.776
	REACTOME_DISASSEMBLY_OF_THE_DESTRUCTION_COMPLEX_AND_RECRUITMENT_OF_AXIN_TO_THE_MEMBRANE	31	0.569132	1.76293	0.0127505	0.199079	0.654
	REACTOME_PI_3K_CASCADE_FGFR3	18	0.625627	1.78796	0.0127737	0.190584	0.608
	REACTOME_SIGNALING_BY_NUCLEAR_RECEPTORS	237	0.424628	1.6188	0.0127971	0.236608	0.845
	REACTOME_SIGNALING_BY_CTNNB1_PHOSPHO_SITE_MUTANTS	15	0.730756	1.82226	0.0128676	0.192907	0.54
	REACTOME_VEGFR2_MEDIATED_VASCULAR_PERMEABILITY	27	0.588904	1.69469	0.012963	0.206003	0.749
	REACTOME_RAB_REGULATION_OF_TRAFFICKING	121	0.494566	1.70444	0.0130597	0.212332	0.734
	REACTOME_PI_3K_CASCADE_FGFR1	21	0.590386	1.77166	0.0132075	0.19447	0.639
	REACTOME_ERBB2_REGULATES_CELL_MOTILITY	15	0.61717	1.7606	0.0136187	0.198895	0.656
	REACTOME_TRANSPORT_OF_INORGANIC_CATIONS_ANIONS_AND_AMINO_ACIDS_OLIGOPEPTIDES	106	0.404039	1.66195	0.013986	0.227896	0.791
	REACTOME_METABOLISM_OF_WATER_SOLUBLE_VITAMINS_AND_COFACTORS	119	0.433887	1.65122	0.0142349	0.225718	0.807
	REACTOME_SUMOYLATION_OF_TRANSCRIPTION_FACTORS	20	0.598081	1.73705	0.0143627	0.211061	0.693
	REACTOME_RAB_GEFS_EXCHANGE_GTP_FOR_GDP_ON_RABS	89	0.504318	1.7346	0.0149533	0.204046	0.696
	REACTOME_PI3K_EVENTS_IN_ERBB2_SIGNALING	16	0.654324	1.81216	0.0151229	0.187162	0.557
	REACTOME_RHOF_GTPASE_CYCLE	42	0.584973	1.7823	0.0162749	0.1905	0.619
	REACTOME_DEADENYLATION_OF_MRNA	22	0.690198	1.81881	0.0167286	0.192966	0.547
	REACTOME_ZINC_TRANSPORTERS	17	0.596185	1.69855	0.0168224	0.206063	0.744
	REACTOME_BMAL1_CLOCK_NPAS2_ACTIVATES_CIRCADIAN_GENE_EXPRESSION	26	0.624867	1.82901	0.0168539	0.188721	0.528
	REACTOME_PEROXISOMAL_LIPID_METABOLISM	29	0.647254	1.77597	0.0172745	0.196322	0.632
	REACTOME_MAPK_TARGETS_NUCLEAR_EVENTS_MEDIATED_BY_MAP_KINASES	31	0.640057	1.83239	0.0182149	0.195974	0.52
	REACTOME_SLC_TRANSPORTER_DISORDERS	97	0.450946	1.71253	0.0182482	0.2041	0.725
	REACTOME_SIGNALING_BY_TGFB_FAMILY_MEMBERS	122	0.512882	1.77299	0.0183824	0.196796	0.636
	REACTOME_RND1_GTPASE_CYCLE	42	0.561322	1.75788	0.0184843	0.198881	0.662
	REACTOME_ASPARAGINE_N_LINKED_GLYCOSYLATION	301	0.475658	1.70274	0.0184843	0.211583	0.739
	REACTOME_PI_3K_CASCADE_FGFR4	20	0.581215	1.72125	0.0186567	0.207333	0.713
	REACTOME_GOLGI_ASSOCIATED_VESICLE_BIOGENESIS	56	0.567171	1.79049	0.0188324	0.191143	0.607
	REACTOME_BILE_ACID_AND_BILE_SALT_METABOLISM	45	0.479183	1.73548	0.0195382	0.206119	0.695
	REACTOME_CARGO_TRAFFICKING_TO_THE_PERICILIARY_MEMBRANE	51	0.576328	1.81527	0.0197487	0.187308	0.55
	REACTOME_DISEASES_OF_SIGNAL_TRANSDUCTION_BY_GROWTH_FACTOR_RECEPTORS_AND_SECOND_MESSENGERS	425	0.430873	1.65342	0.0200364	0.227164	0.801
	REACTOME_INTERLEUKIN_17_SIGNALING	71	0.520962	1.74793	0.0206379	0.201825	0.674
	REACTOME_RHOQ_GTPASE_CYCLE	59	0.551049	1.7509	0.0206767	0.205396	0.673
	REACTOME_RND2_GTPASE_CYCLE	42	0.567736	1.80562	0.0214286	0.181847	0.573
	REACTOME_SYNTHESIS_OF_BILE_ACIDS_AND_BILE_SALTS	34	0.506447	1.71255	0.0218182	0.207046	0.725
	REACTOME_PHASE_II_CONJUGATION_OF_COMPOUNDS	107	0.447756	1.65778	0.0222222	0.23117	0.798
	REACTOME_HEME_SIGNALING	48	0.597324	1.8314	0.0225141	0.191226	0.525
	REACTOME_RHOH_GTPASE_CYCLE	35	0.5778	1.73356	0.0225141	0.201971	0.698
	REACTOME_INSULIN_PROCESSING	24	0.673738	1.80566	0.0231214	0.186614	0.573
	REACTOME_BIOLOGICAL_OXIDATIONS	215	0.380838	1.57303	0.0237226	0.239276	0.897
	REACTOME_FOXO_MEDIATED_TRANSCRIPTION	65	0.500266	1.7008	0.0241187	0.205879	0.741
	REACTOME_PARACETAMOL_ADME	28	0.54696	1.64954	0.0242991	0.22602	0.808
	REACTOME_ENERGY_DEPENDENT_REGULATION_OF_MTOR_BY_LKB1_AMPK	29	0.54318	1.62576	0.0242991	0.240795	0.839
	REACTOME_TRANS_GOLGI_NETWORK_VESICLE_BUDDING	72	0.536156	1.73079	0.024952	0.199637	0.7
	REACTOME_SYNTHESIS_OF_BILE_ACIDS_AND_BILE_SALTS_VIA_7ALPHA_HYDROXYCHOLESTEROL	24	0.53674	1.67275	0.0259259	0.220779	0.777
	REACTOME_PEPTIDE_HORMONE_METABOLISM	86	0.427064	1.63066	0.0288288	0.236128	0.836
	REACTOME_PI3K_AKT_SIGNALING_IN_CANCER	105	0.456482	1.63549	0.03125	0.234258	0.831
	REACTOME_SYNTHESIS_OF_GLYCOSYLPHOSPHATIDYLINOSITOL_GPI	18	0.682492	1.71261	0.0314342	0.209938	0.725
	REACTOME_METABOLISM_OF_STEROIDS	151	0.412973	1.60359	0.032381	0.224521	0.859
	REACTOME_SIGNALING_BY_FGFR1	49	0.466893	1.61881	0.0325497	0.238799	0.845
	REACTOME_ONCOGENIC_MAPK_SIGNALING	80	0.48438	1.67935	0.0330882	0.216571	0.768
	REACTOME_CLATHRIN_MEDIATED_ENDOCYTOSIS	143	0.438375	1.59162	0.0333333	0.231154	0.88
	REACTOME_ESR_MEDIATED_SIGNALING	161	0.459176	1.64577	0.0340502	0.226562	0.816
	REACTOME_REGULATION_OF_CHOLESTEROL_BIOSYNTHESIS_BY_SREBP_SREBF	55	0.598314	1.72686	0.0342205	0.202523	0.709
	REACTOME_INTRA_GOLGI_AND_RETROGRADE_GOLGI_TO_ER_TRAFFIC	202	0.48517	1.7322	0.034296	0.200805	0.699
	REACTOME_COPI_MEDIATED_ANTEROGRADE_TRANSPORT	101	0.494461	1.65399	0.0347349	0.231338	0.801
	REACTOME_INTERLEUKIN_7_SIGNALING	23	0.608935	1.69244	0.0348162	0.204159	0.754
	REACTOME_TRANSLOCATION_OF_SLC2A4_GLUT4_TO_THE_PLASMA_MEMBRANE	71	0.485659	1.62043	0.0349908	0.238713	0.843
	REACTOME_DEACTIVATION_OF_THE_BETA_CATENIN_TRANSACTIVATING_COMPLEX	42	0.505431	1.6051	0.0351202	0.228112	0.858
	REACTOME_SIGNALING_BY_ALK_IN_CANCER	53	0.525028	1.70106	0.0354478	0.208377	0.741
	REACTOME_MTOR_SIGNALLING	41	0.501589	1.58952	0.035514	0.23021	0.88
	REACTOME_SIGNALING_BY_ERBB2	49	0.467591	1.61412	0.0362976	0.232219	0.85
	REACTOME_SIGNALING_BY_NOTCH2	33	0.513734	1.60999	0.0362976	0.227611	0.854
	REACTOME_RAF_ACTIVATION	33	0.528821	1.61407	0.0373134	0.230259	0.85
	REACTOME_NUCLEAR_SIGNALING_BY_ERBB4	32	0.487597	1.54956	0.0378788	0.240316	0.913
	REACTOME_DEFECTS_IN_VITAMIN_AND_COFACTOR_METABOLISM	20	0.579169	1.64824	0.0383877	0.225485	0.812
	REACTOME_DOWNREGULATION_OF_ERBB2_SIGNALING	28	0.488773	1.54452	0.0388889	0.237128	0.916
	REACTOME_FATTY_ACID_METABOLISM	169	0.424308	1.58382	0.0391791	0.234207	0.885
	REACTOME_RHO_GTPASE_CYCLE	440	0.468254	1.69661	0.0396226	0.206127	0.748
	REACTOME_RHOB_GTPASE_CYCLE	68	0.542189	1.74815	0.0398551	0.205299	0.674
	REACTOME_SYNTHESIS_OF_LEUKOTRIENES_LT_AND_EOXINS_EX	21	0.592519	1.63574	0.04	0.236299	0.831
	REACTOME_RHOA_GTPASE_CYCLE	144	0.485915	1.69442	0.040367	0.203871	0.749
	REACTOME_INTRACELLULAR_SIGNALING_BY_SECOND_MESSENGERS	305	0.392917	1.52993	0.0405644	0.240106	0.92
	REACTOME_REGULATION_OF_PYRUVATE_DEHYDROGENASE_PDH_COMPLEX	16	0.5825	1.6154	0.0408163	0.232592	0.848
	REACTOME_RAC3_GTPASE_CYCLE	91	0.507005	1.70218	0.0414313	0.20967	0.741
	REACTOME_RAC2_GTPASE_CYCLE	85	0.533632	1.71936	0.0416667	0.203621	0.717
	REACTOME_ION_TRANSPORT_BY_P_TYPE_ATPASES	55	0.450374	1.58983	0.0420475	0.231555	0.88
	REACTOME_REGULATION_OF_GENE_EXPRESSION_IN_LATE_STAGE_BRANCHING_MORPHOGENESIS_PANCREATIC_BUD_PRECURSOR_CELLS	16	0.57228	1.60485	0.0422018	0.226617	0.858
	REACTOME_SIGNALING_BY_TGF_BETA_RECEPTOR_COMPLEX	93	0.487308	1.61179	0.0425926	0.229297	0.853
	REACTOME_TOLL_LIKE_RECEPTOR_9_TLR9_CASCADE	106	0.477863	1.62333	0.0426716	0.239469	0.842
	REACTOME_GLUCURONIDATION	25	0.622398	1.6917	0.0436433	0.202767	0.755
	REACTOME_HDMS_DEMETHYLATE_HISTONES	22	0.641811	1.60394	0.0440613	0.22588	0.858
	REACTOME_SUMOYLATION_OF_TRANSCRIPTION_COFACTORS	42	0.54651	1.65317	0.0466418	0.225055	0.802
	REACTOME_SIGNALING_BY_BMP	28	0.601743	1.71942	0.0468165	0.206653	0.717
	REACTOME_FATTY_ACIDS	15	0.638395	1.62084	0.047259	0.240398	0.843
	REACTOME_DEFECTIVE_C1GALT1C1_CAUSES_TNPS	17	0.587823	1.61793	0.0473485	0.233544	0.845
	REACTOME_O_LINKED_GLYCOSYLATION	106	0.44728	1.61162	0.0477941	0.227494	0.853
	REACTOME_SIGNALING_BY_ERBB2_IN_CANCER	25	0.527604	1.62362	0.0480592	0.241376	0.842
	REACTOME_ACTIVATION_OF_ANTERIOR_HOX_GENES_IN_HINDBRAIN_DEVELOPMENT_DURING_EARLY_EMBRYOGENESIS	61	0.467499	1.55776	0.0482143	0.242857	0.908
	REACTOME_SIGNALING_BY_PDGFR_IN_DISEASE	20	0.642062	1.63994	0.0489642	0.2324	0.825
	REACTOME_NICOTINAMIDE_SALVAGING	17	0.557967	1.56855	0.0489642	0.241121	0.903
	REACTOME_FGFR1_MUTANT_RECEPTOR_ACTIVATION	30	0.524757	1.58467	0.0492424	0.234983	0.885
	REACTOME_O_LINKED_GLYCOSYLATION_OF_MUCINS	61	0.428239	1.54256	0.0495413	0.237919	0.916
	REACTOME_ESTROGEN_DEPENDENT_GENE_EXPRESSION	90	0.508445	1.66656	0.0499109	0.226628	0.784
