# Supplementary material for: TC2N inhibits distant metastasis and stemness of breast cancer via blocking fatty acid synthesis
Source: J Transl Med. 2024 Jan 2;22:6. doi: 10.1186/s12967-023-04721-3 (PMC10763294; doi:10.1186/s12967-023-04721-3)
Supplement: Supplementary file 5 — Additional file 5: Data S4. UHPLC-MS/MS data of fatty acid composition (μg/mg). [file 12967_2023_4721_MOESM5_ESM.xlsx]

## Sheet: Sheet1
Additional Data S4. UHPLC-MS/MS data of fatty acid composition (μg/mg).
		TC2N				Vc
		#1	#2	#3	#4	#1	#2	#3	#4
Name	Formula	ug/mg	ug/mg	ug/mg	ug/mg	ug/mg	ug/mg	ug/mg	ug/mg
ieodomycin A	C13 H22 O4	0.0881367	0.0813333	0.0882079	0.0835522	0.100075	0.084922	0.0895475	0.0819724
Juniperic acid	C16 H32 O3	1.5922	1.55728	1.2212	1.09625	1.44472	1.28747	1.6459	1.25622
Margaric acid	C17 H34 O2	0.0446765	0.0492527	0.0465012	0.0411374	0.0560465	0.0574982	0.0510712	0.0526311
methyl 3-hydroxypalmitate	C17 H34 O3	0.675559	0.65223	0.652262	0.63425	0.409661	0.3731	0.547447	0.431818
capsaicin	C18 H27 N O3	0.0699381	0.065972	0.0636596	0.0602588	0.0828685	0.0907716	0.0811811	0.086713
Linoleamide	C18 H33 N O	0.860048	0.856941	0.765238	0.837892	0.981089	1.13331	0.920886	1.25816
Oleic acid	C18 H34 O2	0.309043	0.289315	0.35347	0.314613	0.397221	0.422701	0.431168	0.433631
ricinelaidic acid	C18 H34 O3	0.466192	0.453822	0.512421	0.403014	0.393798	0.446803	0.517563	0.450284
Octadecanedioic acid	C18 H34 O4	0.121317	0.0958163	0.136824	0.149298	0.160728	0.173837	0.239492	0.179254
Stearic acid	C18 H36 O2	2.6017	2.9046	2.66031	2.73982	3.6117	4.32949	3.80676	3.57875
Sterculic acid	C19 H34 O2	0.0455632	0.0345233	0.0409187	0.0416245	0.0423625	0.0443316	0.0398118	0.042082
METHYL OLEATE	C19 H36 O2	0.162805	0.200229	0.180801	0.169978	0.122587	0.151314	0.149034	0.135804
11-deoxy-PGE1	C20 H34 O4	0.138876	0.146122	0.143462	0.112491	0.12961	0.131289	0.139333	0.123769
Lesquerolic acid	C20 H38 O3	0.111388	0.134403	0.165384	0.130734	0.116576	0.0914722	0.124834	0.0946731
N-Oleoyl Taurine	C20 H39 N O4 S	0.540669	0.55253	0.55123	0.560708	0.582432	0.596353	0.608084	0.599011
[(4R)-2-Hydroxy-2-oxido-1,3,2-dioxaphospholan-4-yl]methyl stearate	C21 H41 O6 P	0.379206	0.341974	0.325194	0.337583	0.439226	0.428972	0.388788	0.407202
2-Hydroxypropyl stearate	C21 H42 O3	0.0251015	0.0201179	0.019441	0.020015	0.0337943	0.0317933	0.0256193	0.0332792
2,3-Dihydroxypropyl stearate	C21 H42 O4	1.5371	1.50531	1.57948	1.60639	1.63785	1.40593	1.40303	1.75014
Docosapentaenoic acid	C22 H34 O2	16.8808	17.521	17.9417	16.5597	22.0209	21.4567	22.0331	21.5065
Unoprostone	C22 H38 O5	0.0610878	0.0628699	0.0574224	0.0620084	0.0956167	0.0990887	0.102041	0.0994462
(2E,4Z,6S)-6-Hydroxy-2,4-docosadienoic acid	C22 H40 O3	0.0862045	0.102286	0.0905174	0.106742	0.127708	0.130974	0.136237	0.125565
behenic acid	C22 H44 O2	0.0799246	0.0860844	0.0922638	0.0945613	0.0922039	0.10129	0.0931219	0.0896221
Lignoceric acid	C24 H48 O2	0.0555387	0.0554295	0.055846	0.0556679	0.0607023	0.0602959	0.0611959	0.0588073
N-Docosanoyl Taurine	C24 H49 N O4 S	0.0376607	0.0391424	0.0420633	0.0433579	0.0590807	0.0617712	0.0626035	0.0612815
N-Nervonoyl Taurine	C26 H51 N O4 S	0.694673	0.72953	0.700915	0.714575	0.727575	0.67325	0.752801	0.693974
N-Lignoceroyl Taurine	C26 H53 N O4 S	4.48404	4.31099	3.87023	4.42971	4.0413	4.90974	4.54343	3.99179
FR901465	C27 H41 N O9	0.749458	0.803723	0.804934	0.837988	0.866338	0.790247	0.881806	0.745867
(2R)-1-(Hexadecyloxy)-3-(phosphonooxy)-2-propanyl myristate	C33 H67 O7 P	0.199918	0.187682	0.184026	0.23057	0.180637	0.209947	0.199492	0.198313
5-POHSA	C34 H64 O4	0.367679	0.347426	0.356323	0.377878	0.526171	0.517801	0.485173	0.502922
9-OAHSA	C36 H68 O4	1.09435	0.948978	0.98808	1.08287	2.38494	1.9376	2.31532	2.11131
(2R)-1-(Octadecyloxy)-3-(phosphonooxy)-2-propanyl pentadecanoate	C36 H73 O7 P	0.511945	0.584249	0.496523	0.664051	1.04607	0.901944	0.961598	0.819429
phenolic phthiocerol	C37 H68 O4	5.61524	5.79929	6.06712	5.53439	5.56135	5.90181	5.67998	6.45626
(2R)-1-(Hexadecyloxy)-3-(phosphonooxy)-2-propanyl stearate	C37 H75 O7 P	0.136494	0.129528	0.129493	0.129869	0.156549	0.133955	0.137754	0.10443
(2R)-1-(Octadecyloxy)-3-(phosphonooxy)-2-propanyl heptadecanoate	C38 H77 O7 P	0.439584	0.403928	0.421021	0.381166	0.400571	0.435548	0.371906	0.408362
Colfosceril palmitate	C40 H80 N O8 P	0.358028	0.299555	0.316705	0.334339	0.462103	0.420586	0.399704	0.461379
(2R)-1-(D-Lysyloxy)-3-(palmitoyloxy)-2-propanyl 10-methyloctadecanoate	C44 H86 N2 O6	0.0666117	0.0660342	0.0669709	0.0679735	0.114019	0.108555	0.123147	0.10255
Cholesteryl arachidonate	C47 H76 O2	4.93823	5.145	4.91678	4.89598	4.90376	4.79106	4.70593	4.91816
lanosteryl oleate	C48 H82 O2	0.215225	0.150208	0.121239	0.110196	0.412892	0.425008	0.400862	0.427885
CHOLESTERYL DOCOSAPENTAENOATE	C49 H78 O2	0.982399	1.0408	0.81821	1.05758	0.931901	0.999655	1.17382	0.982339
Cholest-5-en-3-ol (3????)-, 3-(7,10,13,16-docosatetraenoate)	C49 H80 O2	0.544741	0.567945	0.575793	0.548397	0.789595	0.67826	0.721177	0.779982
1-[(6-O-Tetradecanoyl-alpha-D-glucopyranosyl)oxy]-2-icosanyl myristate	C54 H104 O9	2.26856	2.32914	2.52358	2.44395	4.79005	4.58349	5.23339	4.42018
Mevalonic acid	C6 H12 O4	0.269435	0.26802	0.373998	0.310143	0.337477	0.297755	0.32267	0.33313
2-Aminomuconic acid semialdehyde	C6 H7 N O3	0.16591	0.136106	0.091311	0.121469	0.142852	0.111953	0.139932	0.0996153
